# Supplementary material for: RNA-based amplicon sequencing is ineffective in measuring metabolic activity in environmental microbial communities
Source: Microbiome. 2023 Jun 13;11:131. doi: 10.1186/s40168-022-01449-y (PMC10262425; doi:10.1186/s40168-022-01449-y)
Supplement: Supplementary file 2 — Additional file 1: Supplementary File 1. Metadata of this study. [file 40168_2022_1449_MOESM1_ESM.csv]

Sample Name	Description	Sequencer.Name	Sample	DNA or cDNA	Spike-in	Type	Collection	source	match	Elution volume (ul)	Remained volume	DNA/RNA conc. (ng/ul)	Total DNA/RNA amount (ng)	16SCopis	log10_qPCR	Reverse Primer	RA_Enterobacteriaceae	AA_Enterobacteriaceae
Gp1_1_cDNA	E. coli 100% live, 106 CFU/ml	Gp1_1_cDNA1	E.coli live	RNA	No	Sample	E.coli	Synthetic	Gp1_1	50	45	20.1	1005	8.76E+13	13.94	806rcbc0	0.997184232	8.73533E+13
Gp1_2_cDNA	E. coli 100% live, 106 CFU/ml	Gp1_2_cDNA2	E.coli live	RNA	No	Sample	E.coli	Synthetic	Gp1_2	50	45	21.9	1095	1.10E+14	14.04	806rcbc1	0.997134297	1.09685E+14
Gp1_3_cDNA	E. coli 100% live, 106 CFU/ml	Gp1_3_cDNA3	E.coli live	RNA	No	Sample	E.coli	Synthetic	Gp1_3	50	40	6.2	310	8.13E+13	13.91	806rcbc2	0.996931518	8.10505E+13
Gp1_4_cDNA	E. coli 100% live, 106 CFU/ml	Gp1_4_cDNA4	E.coli live	RNA	No	Sample	E.coli	Synthetic	Gp1_4	30	15	<2	<100	3.71E+11	11.57	806rcbc3	0.997098316	3.69923E+11
Gp2_1_cDNA	E. coli 0% live, 106 CFU/ml	Gp2_1_cDNA5	E.coli dead	RNA	No	Sample	E.coli	Synthetic	Gp2_1	50	45	<2	100	2851484672	9.46	806rcbc4	0.972850226	2774067508
Gp2_2_cDNA	E. coli 0% live, 106 CFU/ml	Gp2_2_cDNA6	E.coli dead	RNA	No	Sample	E.coli	Synthetic	Gp2_2	50	45	<2	100	2021152427	9.31	806rcbc5	0.987003428	1994884374
Gp2_3_cDNA	E. coli 0% live, 106 CFU/ml	Gp2_3_cDNA7	E.coli dead	RNA	No	Sample	E.coli	Synthetic	Gp2_3	50	40	<2	<100	562280796.1	8.75	806rcbc6	0.985568155	554166046.7
Gp2_4_cDNA	E. coli 0% live, 106 CFU/ml	Gp2_4_cDNA8	E.coli dead	RNA	No	Sample	E.coli	Synthetic	Gp2_4	30	15	<2	<100	29651898.93	7.47	806rcbc7	0.980080841	29061258.03
Gp3_1_cDNA	S. sanguinis 100% live, 106 CFU/ml	Gp3_1_cDNA9	S.sanguinis live	RNA	No	Sample	S.sanguinis	Synthetic	Gp3_1	50	45	15.5	775	4.53E+13	13.66	806rcbc8	0.000787921	35692838434
Gp3_2_cDNA	S. sanguinis 100% live, 106 CFU/ml	Gp3_2_cDNA10	S.sanguinis live	RNA	No	Sample	S.sanguinis	Synthetic	Gp3_2	50	45	15.3	765	3.76E+13	13.58	806rcbc9	0.001657645	62327436608
Gp3_3_cDNA	S. sanguinis 100% live, 106 CFU/ml	Gp3_3_cDNA11	S.sanguinis live	RNA	No	Sample	S.sanguinis	Synthetic	Gp3_3	50	40	5.79	289.5	7.16E+13	13.85	806rcbc10	0.000938429	67191491580
Gp3_4_cDNA	S. sanguinis 100% live, 106 CFU/ml	Gp3_4_cDNA12	S.sanguinis live	RNA	No	Sample	S.sanguinis	Synthetic	Gp3_4	30	15	12	360	1.97E+13	13.29	806rcbc11	0.001765398	34778344449
Gp4_1_cDNA	S. sanguinis 0% live, 106 CFU/ml	Gp4_1_cDNA13	S.sanguinis dead	RNA	No	Sample	S.sanguinis	Synthetic	Gp4_1	50	45	<2	100	49697930435	10.7	806rcbc12	0.002641795	131291750.7
Gp4_2_cDNA	S. sanguinis 0% live, 106 CFU/ml	Gp4_2_cDNA14	S.sanguinis dead	RNA	No	Sample	S.sanguinis	Synthetic	Gp4_2	50	45	<2	100	1.49E+11	11.17	806rcbc13	0.003963596	590575875.9
Gp4_3_cDNA	S. sanguinis 0% live, 106 CFU/ml	Gp4_3_cDNA15	S.sanguinis dead	RNA	No	Sample	S.sanguinis	Synthetic	Gp4_3	50	40	<2	<100	39410068608	10.6	806rcbc14	0.006368661	250989381.9
Gp4_4_cDNA	S. sanguinis 0% live, 106 CFU/ml	Gp4_4_cDNA16	S.sanguinis dead	RNA	No	Sample	S.sanguinis	Synthetic	Gp4_4	30	15	<2	<100	762584707.7	8.88	806rcbc15	0.010424532	7949588.886
Gp5_1_cDNA	both 100% live, 106 CFU/ml	Gp5_1_cDNA17	E.coli, S.sanguinis live	RNA	No	Sample	E.coli and S.sanguinis	Synthetic	Gp5_1	50	45	15.4	770	4.05E+13	13.61	806rcbc16	0.503429878	2.03889E+13
Gp5_2_cDNA	both 100% live, 106 CFU/ml	Gp5_2_cDNA18	E.coli, S.sanguinis live	RNA	No	Sample	E.coli and S.sanguinis	Synthetic	Gp5_2	50	45	17.8	890	2.47E+13	13.39	806rcbc17	0.50815845	1.25515E+13
Gp5_3_cDNA	both 100% live, 106 CFU/ml	Gp5_3_cDNA19	E.coli, S.sanguinis live	RNA	No	Sample	E.coli and S.sanguinis	Synthetic	Gp5_3	50	40	7.98	399	3.24E+13	13.51	806rcbc18	0.475792149	1.54157E+13
Gp5_4_cDNA	both 100% live, 106 CFU/ml	Gp5_4_cDNA20	E.coli, S.sanguinis live	RNA	No	Sample	E.coli and S.sanguinis	Synthetic	Gp5_4	30	15	5.37	161.1	3.02E+12	12.48	806rcbc19	0.139521752	4.21356E+11
Gp6_1_cDNA	both 0% live, 106 CFU/ml	Gp6_1_cDNA21	E.coli, S.sanguinis dead	RNA	No	Sample	E.coli and S.sanguinis	Synthetic	Gp6_1	50	45	<2	100	20098424946	10.3	806rcbc20	0.340043889	6834346580
Gp6_2_cDNA	both 0% live, 106 CFU/ml	Gp6_2_cDNA22	E.coli, S.sanguinis dead	RNA	No	Sample	E.coli and S.sanguinis	Synthetic	Gp6_2	50	45	<2	100	5227230983	9.72	806rcbc21	0.343084164	1793380173
Gp6_3_cDNA	both 0% live, 106 CFU/ml	Gp6_3_cDNA23	E.coli, S.sanguinis dead	RNA	No	Sample	E.coli and S.sanguinis	Synthetic	Gp6_3	50	40	<2	<100	19505831193	10.29	806rcbc22	0.305009229	5949458537
Gp6_4_cDNA	both 0% live, 106 CFU/ml	Gp6_4_cDNA24	E.coli, S.sanguinis dead	RNA	No	Sample	E.coli and S.sanguinis	Synthetic	Gp6_4	30	15	<2	<100	1028640742	9.01	806rcbc23	0.138873459	142850897.4
Gp7_1_cDNA	100% live E.coli and 50% live S. sanguinis, 106 CFU/ml	Gp7_1_cDNA25	E.coli live, S.sanguinis half	RNA	No	Sample	E.coli and S.sanguinis	Synthetic	Gp7_1	50	45	12.7	635	9.16E+13	13.96	806rcbc24	0.649579668	5.95015E+13
Gp7_2_cDNA	100% live E.coli and 50% live S. sanguinis, 106 CFU/ml	Gp7_2_cDNA26	E.coli live, S.sanguinis half	RNA	No	Sample	E.coli and S.sanguinis	Synthetic	Gp7_2	50	45	11.3	565	1.24E+14	14.09	806rcbc25	0.566626271	7.02617E+13
Gp7_3_cDNA	100% live E.coli and 50% live S. sanguinis, 106 CFU/ml	Gp7_3_cDNA27	E.coli live, S.sanguinis half	RNA	No	Sample	E.coli and S.sanguinis	Synthetic	Gp7_3	50	40	4.62	231	9.80E+13	13.99	806rcbc26	0.574505239	5.63015E+13
Gp7_4_cDNA	100% live E.coli and 50% live S. sanguinis, 106 CFU/ml	Gp7_4_cDNA28	E.coli live, S.sanguinis half	RNA	No	Sample	E.coli and S.sanguinis	Synthetic	Gp7_4	30	15	3.2	96	2.50E+12	12.4	806rcbc27	0.229459194	5.73648E+11
Gp8_1_cDNA	50% live E.coli and 100% live S. sanguinis, 106 CFU/ml	Gp8_1_cDNA29	E.coli half, S.sanguinis live	RNA	No	Sample	E.coli and S.sanguinis	Synthetic	Gp8_1	50	45	10	500	1.95E+13	13.29	806rcbc28	0.394421482	7.69122E+12
Gp8_2_cDNA	50% live E.coli and 100% live S. sanguinis, 106 CFU/ml	Gp8_2_cDNA30	E.coli half, S.sanguinis live	RNA	No	Sample	E.coli and S.sanguinis	Synthetic	Gp8_2	50	45	9.93	496.5	1.22E+13	13.08	806rcbc29	0.395500165	4.8251E+12
Gp8_3_cDNA	50% live E.coli and 100% live S. sanguinis, 106 CFU/ml	Gp8_3_cDNA31	E.coli half, S.sanguinis live	RNA	No	Sample	E.coli and S.sanguinis	Synthetic	Gp8_3	50	40	4.04	202	1.43E+13	13.16	806rcbc30	0.429403691	6.14047E+12
Gp8_4_cDNA	50% live E.coli and 100% live S. sanguinis, 106 CFU/ml	Gp8_4_cDNA32	E.coli half, S.sanguinis live	RNA	No	Sample	E.coli and S.sanguinis	Synthetic	Gp8_4	30	15	5.77	173.1	157277517.7	8.2	806rcbc31	0.431011225	67788375.49
Gp9_1_cDNA	100% live E.coli and 0% live S. sanguinis, 106 CFU/ml	Gp9_1_cDNA33	E.coli live, S.sanguinis dead	RNA	No	Sample	E.coli and S.sanguinis	Synthetic	Gp9_1	50	45	6.49	324.5	3.21E+13	13.51	806rcbc32	0.963983585	3.09439E+13
Gp9_2_cDNA	100% live E.coli and 0% live S. sanguinis, 106 CFU/ml	Gp9_2_cDNA34	E.coli live, S.sanguinis dead	RNA	No	Sample	E.coli and S.sanguinis	Synthetic	Gp9_2	50	45	8.92	446	2.08E+13	13.32	806rcbc33	0.977496368	2.03319E+13
Gp9_3_cDNA	100% live E.coli and 0% live S. sanguinis, 106 CFU/ml	Gp9_3_cDNA35	E.coli live, S.sanguinis dead	RNA	No	Sample	E.coli and S.sanguinis	Synthetic	Gp9_3	50	40	2.93	146.5	3.65E+13	13.56	806rcbc34	0.954946871	3.48556E+13
Gp9_4_cDNA	100% live E.coli and 0% live S. sanguinis, 106 CFU/ml	Gp9_4_cDNA36	E.coli live, S.sanguinis dead	RNA	No	Sample	E.coli and S.sanguinis	Synthetic	Gp9_4	30	15	<2	<100	2.12E+11	11.33	806rcbc35	0.896684746	1.90097E+11
Gp10_1_cDNA	0% live E.coli and 100% live S. sanguinis, 106 CFU/ml	Gp10_1_cDNA37	E.coli dead, S.sanguinis live	RNA	No	Sample	E.coli and S.sanguinis	Synthetic	Gp10_1	50	45	7.8	390	3.79E+13	13.58	806rcbc36	0.010137558	3.84213E+11
Gp10_2_cDNA	0% live E.coli and 100% live S. sanguinis, 106 CFU/ml	Gp10_2_cDNA38	E.coli dead, S.sanguinis live	RNA	No	Sample	E.coli and S.sanguinis	Synthetic	Gp10_2	50	45	5.55	277.5	4.34E+13	13.64	806rcbc37	0.010810503	4.69176E+11
Gp10_3_cDNA	0% live E.coli and 100% live S. sanguinis, 106 CFU/ml	Gp10_3_cDNA39	E.coli dead, S.sanguinis live	RNA	No	Sample	E.coli and S.sanguinis	Synthetic	Gp10_3	50	40	2.53	126.5	4.89E+13	13.69	806rcbc38	0.038389599	1.87725E+12
Gp10_4_cDNA	0% live E.coli and 100% live S. sanguinis, 106 CFU/ml	Gp10_4_cDNA40	E.coli dead, S.sanguinis live	RNA	No	Sample	E.coli and S.sanguinis	Synthetic	Gp10_4	30	15	5.2	156	6.28E+12	12.8	806rcbc39	0.001571709	9870333988
Spike_Screen_1_cDNA	Room412B, Yan's computer screen	Spike_Screen_1_cDNA41	computer1	RNA	102-3CFU/ml	Sample	Computer screen	Environ spike in	Spike_Screen_1					7708365953	9.89	806rcbc40	0.190597698	1469196809
Screen_2_cDNA	Room412B, Yancong's computer screen	Screen_2_cDNA42	computer2	RNA	No	Sample	Computer screen	Environ spike in	Screen_2					601063121.4	8.78	806rcbc41	0.057007034	34264825.85
Screen_3_cDNA	Room412B, Kelsey's computer screen	Screen_3_cDNA43	computer3	RNA	No	Sample	Computer screen	Environ spike in	Screen_3	55				708609024	8.85	806rcbc42	0.016579147	11748133.36
Screen_4_cDNA	Room412B, Siyuan's computer screen	Screen_4_cDNA44	computer4	RNA	No	Sample	Computer screen	Environ spike in	Screen_4	55				1625882104	9.21	806rcbc43	0.053375738	86782656.56
Spike_Mouse_1_cDNA	677 Huntingtun, 1F, left	Spike_Mouse_1_cDNA45	computer mouse left	RNA	102-3CFU/ml	Sample	Computer mouse	Environ spike in	Spike_Mouse_1					713930719.4	8.85	806rcbc44	0.151942885	108476693.3
Spike_Mouse_2_cDNA	677 Huntingtun, 1F, right	Spike_Mouse_2_cDNA46	computer mouse right	RNA	102-3CFU/ml	Sample	Computer mouse	Environ spike in	Spike_Mouse_2					2209602085	9.34	806rcbc45	0.395031745	872862968.5
Mouse_3_cDNA	677 Huntingtun, 2F, mid	Mouse_3_cDNA47	computer mouse mid	RNA	No	Sample	Computer mouse	Environ spike in	Mouse_3	55				8885886231	9.95	806rcbc46	0.003705815	32929452.97
Mouse_4_cDNA	677 Huntingtun, Building1, 9F, qPCR	Mouse_4_cDNA48	computer mouse 9F	RNA	No	Sample	Computer mouse	Environ spike in	Mouse_4	55				3260486373	9.51	806rcbc47	0.034220388	111575110
Soil_1_cDNA	677 Huntingtun Ave, flower bed soil 1	Soil_1_cDNA49	soil1	RNA	No	Sample	Soil	Environ spike in	Soil_1					5.53E+11	11.74	806rcbc48	0.00131902	729418210.6
Soil_2_cDNA	678 Huntingtun Ave, flower bed soil 2	Soil_2_cDNA50	soil2	RNA	No	Sample	Soil	Environ spike in	Soil_2	55				3997866.495	6.6	806rcbc49	0.000907647	3628.651232
Soil_3_cDNA	679 Huntingtun Ave, flower bed soil 3	Soil_3_cDNA51	soil3	RNA	No	Sample	Soil	Environ spike in	Soil_3	55				642931344.3	8.81	806rcbc50	0.001908078	1226763.364
Soil_4_cDNA	680 Huntingtun Ave, flower bed soil 4	Soil_4_cDNA52	soil4	RNA	No	Sample	Soil	Environ spike in	Soil_4	55				1.79E+12	12.25	806rcbc51	0.001681416	3009734513
Saliva_1_cDNA	Lea's tongue swab	Saliva_1_cDNA53	saliva1	RNA	No	Sample	Saliva	Environ spike in	Saliva_1					2.82E+12	12.45	806rcbc52	0.000879933	2481411413
Saliva_2_cDNA	TCC's tongue swab	Saliva_2_cDNA54	saliva2	RNA	No	Sample	Saliva	Environ spike in	Saliva_2	55				4.10E+12	12.61	806rcbc53	0.001446945	5932475884
Saliva_3_cDNA	Yancong's tongue swab	Saliva_3_cDNA55	saliva3	RNA	No	Sample	Saliva	Environ spike in	Saliva_3	55				5.45E+12	12.74	806rcbc54	0.000699216	3810725360
Saliva_4_cDNA	Siyuan's tongue swab	Saliva_4_cDNA56	saliva4	RNA	No	Sample	Saliva	Environ spike in	Saliva_4	55				3.25E+12	12.51	806rcbc55	0.001425798	4633842980
Screen_1_cDNA	Room412B, Yan's computer screen	Screen_1_cDNA57	computer1	RNA	No	Sample	Computer screen	Environ spike in	Screen_1					4020363581	9.6	806rcbc56	0.016288814	65486955.69
Spike_Screen_2_cDNA	Room412B, Yancong's computer screen	Spike_Screen_2_cDNA58	computer2	RNA	102-3CFU/ml	Sample	Computer screen	Environ spike in	Spike_Screen_2					698084342.5	8.84	806rcbc57	0.072514667	50621353.33
Spike_Screen_3_cDNA	Room412B, Kelsey's computer screen	Spike_Screen_3_cDNA59	computer3	RNA	102-3CFU/ml	Sample	Computer screen	Environ spike in	Spike_Screen_3	55				6298378770	9.8	806rcbc58	0.142640806	898405824.9
Spike_Screen_4_cDNA	Room412B, Siyuan's computer screen	Spike_Screen_4_cDNA60	computer4	RNA	102-3CFU/ml	Sample	Computer screen	Environ spike in	Spike_Screen_4	55				4669314697	9.67	806rcbc59	0.125979804	588239348.9
Mouse_1_cDNA	677 Huntingtun, 1F, left	Mouse_1_cDNA61	computer mouse left	RNA	No	Sample	Computer mouse	Environ spike in	Mouse_1					1037828533	9.02	806rcbc60	0.119868914	124403379.7
Mouse_2_cDNA	677 Huntingtun, 1F, right	Mouse_2_cDNA62	computer mouse right	RNA	No	Sample	Computer mouse	Environ spike in	Mouse_2					2050312992	9.31	806rcbc61	0.190297678	390169800.9
Spike_Mouse_3_cDNA	677 Huntingtun, 2F, mid	Spike_Mouse_3_cDNA63	computer mouse mid	RNA	102-3CFU/ml	Sample	Computer mouse	Environ spike in	Spike_Mouse_3	55				4398028294	9.64	806rcbc62	0.147770889	649900549.5
Spike_Mouse_4_cDNA	677 Huntingtun, Building1, 9F, qPCR	Spike_Mouse_4_cDNA64	computer mouse 9F	RNA	102-3CFU/ml	Sample	Computer mouse	Environ spike in	Spike_Mouse_4	55				1805429445	9.26	806rcbc63	0.064508179	116464965.9
Spike_Soil_1_cDNA	677 Huntingtun Ave, flower bed soil 1	Spike_Soil_1_cDNA65	soil1	RNA	105-6CFU/ml	Sample	Soil	Environ spike in	Spike_Soil_1					1.91E+11	11.28	806rcbc64	0.064506532	12320747701
Spike_Soil_2_cDNA	678 Huntingtun Ave, flower bed soil 2	Spike_Soil_2_cDNA66	soil2	RNA	105-6CFU/ml	Sample	Soil	Environ spike in	Spike_Soil_2	55				2.78E+12	12.44	806rcbc65	0.387724496	1.07787E+12
Spike_Soil_3_cDNA	679 Huntingtun Ave, flower bed soil 3	Spike_Soil_3_cDNA67	soil3	RNA	105-6CFU/ml	Sample	Soil	Environ spike in	Spike_Soil_3	55				3.21E+12	12.51	806rcbc66	0.174141916	5.58996E+11
Spike_Soil_4_cDNA	680 Huntingtun Ave, flower bed soil 4	Spike_Soil_4_cDNA68	soil4	RNA	105-6CFU/ml	Sample	Soil	Environ spike in	Spike_Soil_4	55				2.11E+12	12.32	806rcbc67	0.290022929	6.11948E+11
Spike_Saliva_1_cDNA	Lea's tongue swab	Spike_Saliva_1_cDNA69	saliva1	RNA	105-6CFU/ml	Sample	Saliva	Environ spike in	Spike_Saliva_1					2.98E+13	13.47	806rcbc68	0.00575805	1.7159E+11
Spike_Saliva_2_cDNA	TCC's tongue swab	Spike_Saliva_2_cDNA70	saliva2	RNA	105-6CFU/ml	Sample	Saliva	Environ spike in	Spike_Saliva_2	55				1.03E+13	13.01	806rcbc69	0.622696138	6.41377E+12
Spike_Saliva_3_cDNA	Yancong's tongue swab	Spike_Saliva_3_cDNA71	saliva3	RNA	105-6CFU/ml	Sample	Saliva	Environ spike in	Spike_Saliva_3	55				3.87E+13	13.59	806rcbc70	0.418793801	1.62073E+13
Spike_Saliva_4_cDNA	Siyuan's tongue swab	Spike_Saliva_4_cDNA72	saliva4	RNA	105-6CFU/ml	Sample	Saliva	Environ spike in	Spike_Saliva_4	55				2.35E+13	13.37	806rcbc71	0.489659686	1.1507E+13
t1-cDNA	MBTA_touchscreen_1	t1_cDNA73	MBTA_touchscreen_1	RNA	No	Sample	MBTA touchscreen	MBTA	t1	60		<20		2.55E+11	11.41	806rcbc72	0.004842771	1234906696
t2-cDNA	MBTA_touchscreen_2	t2_cDNA74	MBTA_touchscreen_2	RNA	No	Sample	MBTA touchscreen	MBTA	t2	60		<20		3.05E+11	11.48	806rcbc73	0.016299695	4971407047
t3-cDNA	MBTA_touchscreen_3	t3_cDNA75	MBTA_touchscreen_3	RNA	No	Sample	MBTA touchscreen	MBTA	t3	60		<20		3.31E+11	11.52	806rcbc74	0.010913474	3612359917
t4-cDNA	MBTA_touchscreen_4	t4_cDNA76	MBTA_touchscreen_4	RNA	No	Sample	MBTA touchscreen	MBTA	t4	60		<20		1.10E+11	11.04	806rcbc75	0.012890451	1417949650
g1-cDNA	MBTA_grib_1	g1_cDNA77	MBTA_grib_1	RNA	No	Sample	MBTA grip	MBTA	g1	60		<20		1773689568	9.25	806rcbc76	0.006559883	11635195.71
g2-cDNA	MBTA_grib_2	g2_cDNA78	MBTA_grib_2	RNA	No	Sample	MBTA grip	MBTA	g2	60		<20		3155590926	9.5	806rcbc77	0.007828602	24703865.78
g3-cDNA	MBTA_grib_3	g3_cDNA79	MBTA_grib_3	RNA	No	Sample	MBTA grip	MBTA	g3	60		<20		1597298711	9.2	806rcbc78	0.008612941	13757439.01
g4-cDNA	MBTA_grib_4	g4_cDNA80	MBTA_grib_4	RNA	No	Sample	MBTA grip	MBTA	g4	60		<20		3477945547	9.54	806rcbc79	0.005339749	18571355.76
s1-cDNA	MBTA_seat_1	s1_cDNA81	MBTA_seat_1	RNA	No	Sample	MBTA seat	MBTA	s1	60		<20		87460143738	10.94	806rcbc80	0.015158642	1325777001
s2-cDNA	MBTA_seat_2	s2_cDNA82	MBTA_seat_2	RNA	No	Sample	MBTA seat	MBTA	s2	60		<20		40469043575	10.61	806rcbc81	0.015211018	615575362.7
s3-cDNA	MBTA_seat_3	s3_cDNA83	MBTA_seat_3	RNA	No	Sample	MBTA seat	MBTA	s3	60		<20		1.59E+11	11.2	806rcbc82	0.013626694	2166644307
s4-cDNA	MBTA_seat_4	s4_cDNA84	MBTA_seat_4	RNA	No	Sample	MBTA seat	MBTA	s4	60		<20		86161133808	10.94	806rcbc83	0.020274689	1746890221
w1-cDNA	MBTA_wall_1	w1_cDNA85	MBTA_wall_1	RNA	No	Sample	MBTA wall	MBTA	w1					1058448302	9.02	806rcbc84	0.026720729	28282509.71
w2-cDNA	MBTA_wall_2	w2_cDNA86	MBTA_wall_2	RNA	No	Sample	MBTA wall	MBTA	w2					9337752437	9.97	806rcbc85	0.009270774	86568196.7
w3-cDNA	MBTA_wall_3	w3_cDNA87	MBTA_wall_3	RNA	No	Sample	MBTA wall	MBTA	w3					4870183909	9.69	806rcbc86	0.01025192	49928738.11
w4-cDNA	MBTA_wall_4	w4_cDNA88	MBTA_wall_4	RNA	No	Sample	MBTA wall	MBTA	w4					31145425233	10.49	806rcbc87	0.01424262	443592460.2
10^6-cDNA	10^6 E.coli control	10_6_cDNA89	10^6 spike in control	RNA	No	Control	Control	Control	10^6					NA	NA	806rcbc88	0.938149335	NA
10^2-cDNA	10^2 E.coli control	10_2_cDNA90	10^2 spike in control	RNA	No	Control	Control	Control	10^2					NA	NA	806rcbc89	0.996999793	NA
Air_in_cDNA	indoor air	Air_in_cDNA91	indoor air control	RNA	No	Control	Control	Control	Air_in					NA	NA	806rcbc90	0.31515284	NA
Air_out_cDNA	outdoor air	Air_out_cDNA92	outdoor air control	RNA	No	Control	Control	Control	Air_out					NA	NA	806rcbc91	0.383952074	NA
Saline_cDNA	saline control	Saline_cDNA93	saline control	RNA	No	Control	Control	Control	Saline					NA	NA	806rcbc92	0.105799282	NA
Broth_cDNA	broth control	Broth_cDNA94	Broth control	RNA	No	Control	Control	Control	Broth					NA	NA	806rcbc93	0.302884909	NA
EB buffer_cDNA	EB control	EB_buffer_cDNA95	blank EB control	RNA	No	Control	Control	Control	EB buffer					NA	NA	806rcbc94	0.275546681	NA
H2O_cDNA	H2O control	H2O_cDNA96	H2O control	RNA	No	Control	Control	Control	H2O					NA	NA	806rcbc95	0.813253625	NA
Gp1_1	E. coli 100% live, 106 CFU/ml	Gp1_197	E.coli live	DNA	No	Sample	E.coli	Synthetic	Gp1_1	50	45	5.48	274	30370379880	10.48	806rcbc96	0.997484463	30293982061
Gp1_2	E. coli 100% live, 106 CFU/ml	Gp1_298	E.coli live	DNA	No	Sample	E.coli	Synthetic	Gp1_2	50	45	5.43	271.5	1.54E+12	12.19	806rcbc97	0.998107556	1.53709E+12
Gp1_3	E. coli 100% live, 106 CFU/ml	Gp1_399	E.coli live	DNA	No	Sample	E.coli	Synthetic	Gp1_3	50	40	3.58	179	1.70E+12	12.23	806rcbc98	0.997954048	1.69652E+12
Gp1_4	E. coli 100% live, 106 CFU/ml	Gp1_4100	E.coli live	DNA	No	Sample	E.coli	Synthetic	Gp1_4	60	30	0.05	3	1.50E+13	13.18	806rcbc99	0.990742495	1.48611E+13
Gp2_1	E. coli 0% live, 106 CFU/ml	Gp2_1101	E.coli dead	DNA	No	Sample	E.coli	Synthetic	Gp2_1	50	45	1.64	82	89199514518	10.95	806rcbc100	0.996579836	88894437515
Gp2_2	E. coli 0% live, 106 CFU/ml	Gp2_2102	E.coli dead	DNA	No	Sample	E.coli	Synthetic	Gp2_2	50	45	1.96	98	2.91E+11	11.46	806rcbc101	0.99730821	2.90217E+11
Gp2_3	E. coli 0% live, 106 CFU/ml	Gp2_3103	E.coli dead	DNA	No	Sample	E.coli	Synthetic	Gp2_3	50	40	0.571	28.55	7608743390	9.88	806rcbc102	0.997671384	7591025548
Gp2_4	E. coli 0% live, 106 CFU/ml	Gp2_4104	E.coli dead	DNA	No	Sample	E.coli	Synthetic	Gp2_4	40	20	<0.05	<2	1270438881	9.1	806rcbc103	0.926317927	1176830311
Gp3_1	S. sanguinis 100% live, 106 CFU/ml	Gp3_1105	S.sanguinis live	DNA	No	Sample	S.sanguinis	Synthetic	Gp3_1	50	45	10.6	530	3.51E+12	12.55	806rcbc104	0.000856637	3006795017
Gp3_2	S. sanguinis 100% live, 106 CFU/ml	Gp3_2106	S.sanguinis live	DNA	No	Sample	S.sanguinis	Synthetic	Gp3_2	50	45	10.1	505	5.22E+12	12.72	806rcbc105	0.00131854	6882780576
Gp3_3	S. sanguinis 100% live, 106 CFU/ml	Gp3_3107	S.sanguinis live	DNA	No	Sample	S.sanguinis	Synthetic	Gp3_3	50	40	5.65	282.5	3.62E+12	12.56	806rcbc106	0.001090047	3945971564
Gp3_4	S. sanguinis 100% live, 106 CFU/ml	Gp3_4108	S.sanguinis live	DNA	No	Sample	S.sanguinis	Synthetic	Gp3_4	40	20	2.97	118.8	5.41E+12	12.73	806rcbc107	0.001417885	7670757346
Gp4_1	S. sanguinis 0% live, 106 CFU/ml	Gp4_1109	S.sanguinis dead	DNA	No	Sample	S.sanguinis	Synthetic	Gp4_1	50	45	9.54	477	4.02E+12	12.6	806rcbc108	0.000831565	3342890122
Gp4_2	S. sanguinis 0% live, 106 CFU/ml	Gp4_2110	S.sanguinis dead	DNA	No	Sample	S.sanguinis	Synthetic	Gp4_2	50	45	10.1	505	4.11E+12	12.61	806rcbc109	0.000828372	3404607818
Gp4_3	S. sanguinis 0% live, 106 CFU/ml	Gp4_3111	S.sanguinis dead	DNA	No	Sample	S.sanguinis	Synthetic	Gp4_3	50	40	6.71	335.5	3.33E+12	12.52	806rcbc110	0.001155805	3848831427
Gp4_4	S. sanguinis 0% live, 106 CFU/ml	Gp4_4112	S.sanguinis dead	DNA	No	Sample	S.sanguinis	Synthetic	Gp4_4	40	20	0.938	37.52	4.97E+12	12.7	806rcbc111	0.001188052	5904616429
Gp5_1	both 100% live, 106 CFU/ml	Gp5_1113	E.coli, S.sanguinis live	DNA	No	Sample	E.coli and S.sanguinis	Synthetic	Gp5_1	50	45	7.55	377.5	2.64E+12	12.42	806rcbc112	0.42689908	1.12701E+12
Gp5_2	both 100% live, 106 CFU/ml	Gp5_2114	E.coli, S.sanguinis live	DNA	No	Sample	E.coli and S.sanguinis	Synthetic	Gp5_2	50	45	6.38	319	2.31E+12	12.36	806rcbc113	0.334012528	7.71569E+11
Gp5_3	both 100% live, 106 CFU/ml	Gp5_3115	E.coli, S.sanguinis live	DNA	No	Sample	E.coli and S.sanguinis	Synthetic	Gp5_3	50	40	6.02	301	3.44E+12	12.54	806rcbc114	0.372663854	1.28196E+12
Gp5_4	both 100% live, 106 CFU/ml	Gp5_4116	E.coli, S.sanguinis live	DNA	No	Sample	E.coli and S.sanguinis	Synthetic	Gp5_4	40	20	0.658	26.32	4.65E+12	12.67	806rcbc115	0.064723507	3.00964E+11
Gp6_1	both 0% live, 106 CFU/ml	Gp6_1117	E.coli, S.sanguinis dead	DNA	No	Sample	E.coli and S.sanguinis	Synthetic	Gp6_1	50	45	5.72	286	1.29E+12	12.11	806rcbc116	0.21970395	2.83418E+11
Gp6_2	both 0% live, 106 CFU/ml	Gp6_2118	E.coli, S.sanguinis dead	DNA	No	Sample	E.coli and S.sanguinis	Synthetic	Gp6_2	50	45	5.24	262	1.99E+12	12.3	806rcbc117	0.306190694	6.09319E+11
Gp6_3	both 0% live, 106 CFU/ml	Gp6_3119	E.coli, S.sanguinis dead	DNA	No	Sample	E.coli and S.sanguinis	Synthetic	Gp6_3	50	40	2.84	142	1.37E+12	12.14	806rcbc118	0.258527524	3.54183E+11
Gp6_4	both 0% live, 106 CFU/ml	Gp6_4120	E.coli, S.sanguinis dead	DNA	No	Sample	E.coli and S.sanguinis	Synthetic	Gp6_4	40	20	0.712	28.48	3.26E+12	12.51	806rcbc119	0.018766109	61177516844
Gp7_1	100% live E.coli and 50% live S. sanguinis, 106 CFU/ml	Gp7_1121	E.coli live, S.sanguinis half	DNA	No	Sample	E.coli and S.sanguinis	Synthetic	Gp7_1	50	45	6.85	342.5	3.21E+12	12.51	806rcbc120	0.381215698	1.2237E+12
Gp7_2	100% live E.coli and 50% live S. sanguinis, 106 CFU/ml	Gp7_2122	E.coli live, S.sanguinis half	DNA	No	Sample	E.coli and S.sanguinis	Synthetic	Gp7_2	50	45	7.22	361	3.65E+12	12.56	806rcbc121	0.331016126	1.20821E+12
Gp7_3	100% live E.coli and 50% live S. sanguinis, 106 CFU/ml	Gp7_3123	E.coli live, S.sanguinis half	DNA	No	Sample	E.coli and S.sanguinis	Synthetic	Gp7_3	50	40	4.79	239.5	2.19E+12	12.34	806rcbc122	0.378425961	8.28753E+11
Gp7_4	100% live E.coli and 50% live S. sanguinis, 106 CFU/ml	Gp7_4124	E.coli live, S.sanguinis half	DNA	No	Sample	E.coli and S.sanguinis	Synthetic	Gp7_4	40	20	1.09	43.6	3.02E+12	12.48	806rcbc123	0.055217451	1.66757E+11
Gp8_1	50% live E.coli and 100% live S. sanguinis, 106 CFU/ml	Gp8_1125	E.coli half, S.sanguinis live	DNA	No	Sample	E.coli and S.sanguinis	Synthetic	Gp8_1	50	45	6.92	346	1.89E+12	12.28	806rcbc124	0.27451342	5.1883E+11
Gp8_2	50% live E.coli and 100% live S. sanguinis, 106 CFU/ml	Gp8_2126	E.coli half, S.sanguinis live	DNA	No	Sample	E.coli and S.sanguinis	Synthetic	Gp8_2	50	45	6.21	310.5	1.87E+12	12.27	806rcbc125	0.300711048	5.6233E+11
Gp8_3	50% live E.coli and 100% live S. sanguinis, 106 CFU/ml	Gp8_3127	E.coli half, S.sanguinis live	DNA	No	Sample	E.coli and S.sanguinis	Synthetic	Gp8_3	50	40	3.94	197	2.94E+12	12.47	806rcbc126	0.327965466	9.64218E+11
Gp8_4	50% live E.coli and 100% live S. sanguinis, 106 CFU/ml	Gp8_4128	E.coli half, S.sanguinis live	DNA	No	Sample	E.coli and S.sanguinis	Synthetic	Gp8_4	40	20	1.12	44.8	2.42E+12	12.38	806rcbc127	0.03629499	87833876045
Gp9_1	100% live E.coli and 0% live S. sanguinis, 106 CFU/ml	Gp9_1129	E.coli live, S.sanguinis dead	DNA	No	Sample	E.coli and S.sanguinis	Synthetic	Gp9_1	50	45	6.86	343	2.57E+12	12.41	806rcbc128	0.362359471	9.31264E+11
Gp9_2	100% live E.coli and 0% live S. sanguinis, 106 CFU/ml	Gp9_2130	E.coli live, S.sanguinis dead	DNA	No	Sample	E.coli and S.sanguinis	Synthetic	Gp9_2	50	45	4.66	233	2.91E+12	12.46	806rcbc129	0.374004908	1.08835E+12
Gp9_3	100% live E.coli and 0% live S. sanguinis, 106 CFU/ml	Gp9_3131	E.coli live, S.sanguinis dead	DNA	No	Sample	E.coli and S.sanguinis	Synthetic	Gp9_3	50	40	4.63	231.5	1.93E+12	12.29	806rcbc130	0.376495897	7.26637E+11
Gp9_4	100% live E.coli and 0% live S. sanguinis, 106 CFU/ml	Gp9_4132	E.coli live, S.sanguinis dead	DNA	No	Sample	E.coli and S.sanguinis	Synthetic	Gp9_4	40	20	0.853	34.12	1.02E+12	12.01	806rcbc131	0.107150868	1.09294E+11
Gp10_1	0% live E.coli and 100% live S. sanguinis, 106 CFU/ml	Gp10_1133	E.coli dead, S.sanguinis live	DNA	No	Sample	E.coli and S.sanguinis	Synthetic	Gp10_1	50	45	5.3	265	1.58E+12	12.2	806rcbc132	0.282495804	4.46343E+11
Gp10_2	0% live E.coli and 100% live S. sanguinis, 106 CFU/ml	Gp10_2134	E.coli dead, S.sanguinis live	DNA	No	Sample	E.coli and S.sanguinis	Synthetic	Gp10_2	50	45	5.88	294	2.45E+12	12.39	806rcbc133	0.251829292	6.16982E+11
Gp10_3	0% live E.coli and 100% live S. sanguinis, 106 CFU/ml	Gp10_3135	E.coli dead, S.sanguinis live	DNA	No	Sample	E.coli and S.sanguinis	Synthetic	Gp10_3	50	40	3.68	184	2.85E+12	12.45	806rcbc134	0.223859658	6.38E+11
Gp10_4	0% live E.coli and 100% live S. sanguinis, 106 CFU/ml	Gp10_4136	E.coli dead, S.sanguinis live	DNA	No	Sample	E.coli and S.sanguinis	Synthetic	Gp10_4	40	20	0.183	7.32	1.16E+11	11.06	806rcbc135	0.060618806	7031781443
Spike_Screen_1	Room412B, Yan's computer screen	Spike_Screen_1137	computer1	DNA	102-3CFU/ml	Sample	Computer screen	Environ spike in	Spike_Screen_1					195664245	8.29	806rcbc136	0.13735783	26876016.15
Screen_2	Room412B, Yancong's computer screen	Screen_2138	computer2	DNA	No	Sample	Computer screen	Environ spike in	Screen_2					40354319.26	7.61	806rcbc137	0.045091062	1819619.117
Screen_3	Room412B, Kelsey's computer screen	Screen_3139	computer3	DNA	No	Sample	Computer screen	Environ spike in	Screen_3	55		<20		288721941.8	8.46	806rcbc138	0.020081274	5797904.37
Screen_4	Room412B, Siyuan's computer screen	Screen_4140	computer4	DNA	No	Sample	Computer screen	Environ spike in	Screen_4	55		<20		290890260.6	8.46	806rcbc139	0.040527771	11789133.86
Spike_Mouse_1	677 Huntingtun, 1F, left	Spike_Mouse_1141	computer mouse left	DNA	102-3CFU/ml	Sample	Computer mouse	Environ spike in	Spike_Mouse_1					404298726.4	8.61	806rcbc140	0.198596622	80292361.32
Spike_Mouse_2	677 Huntingtun, 1F, right	Spike_Mouse_2142	computer mouse right	DNA	102-3CFU/ml	Sample	Computer mouse	Environ spike in	Spike_Mouse_2					206185066.3	8.31	806rcbc141	0.244463298	50404681.37
Mouse_3	677 Huntingtun, 2F, mid	Mouse_3143	computer mouse mid	DNA	No	Sample	Computer mouse	Environ spike in	Mouse_3	55				1421019434	9.15	806rcbc142	0.00837762	11904760.53
Mouse_4	677 Huntingtun, Building1, 9F, qPCR	Mouse_4144	computer mouse 9F	DNA	No	Sample	Computer mouse	Environ spike in	Mouse_4	55				120309819	8.08	806rcbc143	0.034825147	4189807.114
Soil_1	677 Huntingtun Ave, flower bed soil 1	Soil_1145	soil1	DNA	No	Sample	Soil	Environ spike in	Soil_1					4.35E+11	11.64	806rcbc144	0.001411739	614106532
Soil_2	678 Huntingtun Ave, flower bed soil 2	Soil_2146	soil2	DNA	No	Sample	Soil	Environ spike in	Soil_2	55				4892849.271	6.69	806rcbc145	0.003330185	16294.09519
Soil_3	679 Huntingtun Ave, flower bed soil 3	Soil_3147	soil3	DNA	No	Sample	Soil	Environ spike in	Soil_3	55				254237815	8.41	806rcbc146	0.001313814	334021.1533
Soil_4	680 Huntingtun Ave, flower bed soil 4	Soil_4148	soil4	DNA	No	Sample	Soil	Environ spike in	Soil_4	55				1.87E+11	11.27	806rcbc147	0.00096178	179852805.9
Saliva_1	Lea's tongue swab	Saliva_1149	saliva1	DNA	No	Sample	Saliva	Environ spike in	Saliva_1					2.30E+11	11.36	806rcbc148	0.001672141	384592415.6
Saliva_2	TCC's tongue swab	Saliva_2150	saliva2	DNA	No	Sample	Saliva	Environ spike in	Saliva_2	55				1.66E+12	12.22	806rcbc149	0.002101268	3488104114
Saliva_3	Yancong's tongue swab	Saliva_3151	saliva3	DNA	No	Sample	Saliva	Environ spike in	Saliva_3	55				2.29E+12	12.36	806rcbc150	0.00062945	1441441441
Saliva_4	Siyuan's tongue swab	Saliva_4152	saliva4	DNA	No	Sample	Saliva	Environ spike in	Saliva_4	55				9.90E+11	12	806rcbc151	0.002338824	2315436242
Screen_1	Room412B, Yan's computer screen	Screen_1153	computer1	DNA	No	Sample	Computer screen	Environ spike in	Screen_1					313489564.2	8.5	806rcbc152	0.02735051	8574099.309
Spike_Screen_2	Room412B, Yancong's computer screen	Spike_Screen_2154	computer2	DNA	102-3CFU/ml	Sample	Computer screen	Environ spike in	Spike_Screen_2					61816626.06	7.79	806rcbc153	0.052077026	3219226.015
Spike_Screen_3	Room412B, Kelsey's computer screen	Spike_Screen_3155	computer3	DNA	102-3CFU/ml	Sample	Computer screen	Environ spike in	Spike_Screen_3	55				102050345	8.01	806rcbc154	0.052038403	5310536.946
Spike_Screen_4	Room412B, Siyuan's computer screen	Spike_Screen_4156	computer4	DNA	102-3CFU/ml	Sample	Computer screen	Environ spike in	Spike_Screen_4	55				84640790.1	7.93	806rcbc155	0.055390702	4688312.805
Mouse_1	677 Huntingtun, 1F, left	Mouse_1157	computer mouse left	DNA	No	Sample	Computer mouse	Environ spike in	Mouse_1					835397699.4	8.92	806rcbc156	0.175028377	146218303.3
Mouse_2	677 Huntingtun, 1F, right	Mouse_2158	computer mouse right	DNA	No	Sample	Computer mouse	Environ spike in	Mouse_2					101289653.7	8.01	806rcbc157	0.111791799	11323352.6
Spike_Mouse_3	677 Huntingtun, 2F, mid	Spike_Mouse_3159	computer mouse mid	DNA	102-3CFU/ml	Sample	Computer mouse	Environ spike in	Spike_Mouse_3	55				42524161.68	7.63	806rcbc158	0.031062072	1320888.565
Spike_Mouse_4	677 Huntingtun, Building1, 9F, qPCR	Spike_Mouse_4160	computer mouse 9F	DNA	102-3CFU/ml	Sample	Computer mouse	Environ spike in	Spike_Mouse_4	55				372356616.3	8.57	806rcbc159	0.06904276	25708528.39
Spike_Soil_1	677 Huntingtun Ave, flower bed soil 1	Spike_Soil_1161	soil1	DNA	105-6CFU/ml	Sample	Soil	Environ spike in	Spike_Soil_1					9867161099	9.99	806rcbc160	0.019806166	195430633.2
Spike_Soil_2	678 Huntingtun Ave, flower bed soil 2	Spike_Soil_2162	soil2	DNA	105-6CFU/ml	Sample	Soil	Environ spike in	Spike_Soil_2	55				5.24E+11	11.72	806rcbc161	0.543012649	2.84539E+11
Spike_Soil_3	679 Huntingtun Ave, flower bed soil 3	Spike_Soil_3163	soil3	DNA	105-6CFU/ml	Sample	Soil	Environ spike in	Spike_Soil_3	55				1.10E+12	12.04	806rcbc162	0.291803279	3.20984E+11
Spike_Soil_4	680 Huntingtun Ave, flower bed soil 4	Spike_Soil_4164	soil4	DNA	105-6CFU/ml	Sample	Soil	Environ spike in	Spike_Soil_4	55				9.40E+11	11.97	806rcbc163	0.426963602	4.01346E+11
Spike_Saliva_1	Lea's tongue swab	Spike_Saliva_1165	saliva1	DNA	105-6CFU/ml	Sample	Saliva	Environ spike in	Spike_Saliva_1					4.87E+11	11.69	806rcbc164	0.006739966	3282363352
Spike_Saliva_2	TCC's tongue swab	Spike_Saliva_2166	saliva2	DNA	105-6CFU/ml	Sample	Saliva	Environ spike in	Spike_Saliva_2	55				1.21E+12	12.08	806rcbc165	0.755786541	9.14502E+11
Spike_Saliva_3	Yancong's tongue swab	Spike_Saliva_3167	saliva3	DNA	105-6CFU/ml	Sample	Saliva	Environ spike in	Spike_Saliva_3	55				1.03E+12	12.01	806rcbc166	0.412309987	4.24679E+11
Spike_Saliva_4	Siyuan's tongue swab	Spike_Saliva_4168	saliva4	DNA	105-6CFU/ml	Sample	Saliva	Environ spike in	Spike_Saliva_4	55				6.47E+11	11.81	806rcbc167	0.605978965	3.92068E+11
t1	MBTA_touchscreen_1	t1169	MBTA_touchscreen_1	DNA	No	Sample	MBTA touchscreen	MBTA	t1	60				27600000000	10.44	806rcbc168	0.009088874	250852921.4
t2	MBTA_touchscreen_2	t2170	MBTA_touchscreen_2	DNA	No	Sample	MBTA touchscreen	MBTA	t2	60				8350000000	9.92	806rcbc169	0.02746441	229327827
t3	MBTA_touchscreen_3	t3171	MBTA_touchscreen_3	DNA	No	Sample	MBTA touchscreen	MBTA	t3	60				939000000	8.97	806rcbc170	0.098088531	92105130.78
t4	MBTA_touchscreen_4	t4172	MBTA_touchscreen_4	DNA	No	Sample	MBTA touchscreen	MBTA	t4	60				997000000	9	806rcbc171	0.012777326	12738994.08
g1	MBTA_grib_1	g1173	MBTA_grib_1	DNA	No	Sample	MBTA grip	MBTA	g1	60				5570000000	9.75	806rcbc172	0.024537019	136671196.2
g2	MBTA_grib_2	g2174	MBTA_grib_2	DNA	No	Sample	MBTA grip	MBTA	g2	60				5450000000	9.74	806rcbc173	0.014275631	77802188.11
g3	MBTA_grib_3	g3175	MBTA_grib_3	DNA	No	Sample	MBTA grip	MBTA	g3	60				11700000000	10.07	806rcbc174	0.015989495	187077089.4
g4	MBTA_grib_4	g4176	MBTA_grib_4	DNA	No	Sample	MBTA grip	MBTA	g4	60				10900000000	10.04	806rcbc175	0.010021842	109238083
s1	MBTA_seat_1	s1177	MBTA_seat_1	DNA	No	Sample	MBTA seat	MBTA	s1	60				43800	4.64	806rcbc176	0.024018782	1052.022634
s2	MBTA_seat_2	s2178	MBTA_seat_2	DNA	No	Sample	MBTA seat	MBTA	s2	60				1290000	6.11	806rcbc177	0.029385223	37906.93739
s3	MBTA_seat_3	s3179	MBTA_seat_3	DNA	No	Sample	MBTA seat	MBTA	s3	60				4040000000	9.61	806rcbc178	0.012204342	49305540.56
s4	MBTA_seat_4	s4180	MBTA_seat_4	DNA	No	Sample	MBTA seat	MBTA	s4	60				95300	4.98	806rcbc179	0.016955836	1615.891167
w1	MBTA_wall_1	w1181	MBTA_wall_1	DNA	No	Sample	MBTA wall	MBTA	w1					117000000	8.07	806rcbc180	0.067681007	7918677.859
w2	MBTA_wall_2	w2182	MBTA_wall_2	DNA	No	Sample	MBTA wall	MBTA	w2					99000	5	806rcbc181	0.015513748	1535.861071
w3	MBTA_wall_3	w3183	MBTA_wall_3	DNA	No	Sample	MBTA wall	MBTA	w3					75600	4.88	806rcbc182	0.029204359	2207.849562
w4	MBTA_wall_4	w4184	MBTA_wall_4	DNA	No	Sample	MBTA wall	MBTA	w4					4.21E+11	11.62	806rcbc183	0.023292962	9806337021
10^6-RNA	10^6 E.coli control	10_6_RNA185	10^6 spike in control	DNA	No	Control	Control	Control	10^6					NA	NA	806rcbc184	0.997621796	NA
10^2-RNA	10^2 E.coli control	10_2_RNA186	10^2 spike in control	DNA	No	Control	Control	Control	10^2					NA	NA	806rcbc185	0.742931103	NA
Air_in_RNA	indoor air	Air_in_RNA187	indoor air control	DNA	No	Control	Control	Control	Air_in					NA	NA	806rcbc186	0.203362098	NA
Air_out_RNA	outdoor air	Air_out_RNA188	outdoor air control	DNA	No	Control	Control	Control	Air_out					NA	NA	806rcbc187	0.270214571	NA
Saline_RNA	saline control	Saline_RNA189	saline control	DNA	No	Control	Control	Control	Saline					NA	NA	806rcbc188	0.112952223	NA
Broth_RNA	broth control	Broth_RNA190	Broth control	DNA	No	Control	Control	Control	Broth					NA	NA	806rcbc189	0.026242127	NA
EB buffer_RNA	EB control	EB_buffer_RNA191	blank EB control	DNA	No	Control	Control	Control	EB buffer					NA	NA	806rcbc190	0.398674866	NA
H2O_RNA	H2O control	H2O_RNA192	H2O control	DNA	No	Control	Control	Control	H2O					NA	NA	806rcbc191	0.404284336	NA
