# Supplementary material for: RNA-based amplicon sequencing is ineffective in measuring metabolic activity in environmental microbial communities
Source: Microbiome. 2023 Jun 13;11:131. doi: 10.1186/s40168-022-01449-y (PMC10262425; doi:10.1186/s40168-022-01449-y)
Supplement: Supplementary file 4 — Additional file 3: Supplementary File 3. Statistical tests results. [file 40168_2022_1449_MOESM3_ESM.xlsx]

## Sheet: t_test
Compariosn on the 16S rRNA qPCR results of the ten synthetic cultures (DNA vs. RNA samples)
Groups	p value (paired t-test)
Group1	0.0545
Group2	0.0335
Group3	0.0129
Group4	0.0079
Group5	0.0038
Group6	0.0142
Group7	0.0014
Group8	0.0122
Group9	0.012
Group10	0.0012
computer screen	0.0002
computer mouse	0.0038
human saliva	0.0014
soil	0.0133
Compariosn on the 16S rRNA qPCR results of realistic communities with/without E.coli spike-in (Spike - vs. Spike +)
Groups	p value (paired t-test)
computer screen	0.107
computer mouse	0.1341
human saliva	0.0702
soil	0.0768
Compariosn on the E. coli (Enterobacteriaceae family) absolute amount in realistic communities with E.coli spike-in (DNA vs. RNA samples)
Groups	p value (paired t-test)
computer screen	0.0846
computer mouse	0.1397
human saliva	0.0957
soil	0.1585

## Sheet: Adonis_all
Part1: Univariate tests on Bray-Curtis dissimilarity of all samples in this study (n=192)
	P-Value	R2	p_adj
Library type (DNA or RNA)	0.127	0.0094205	0.127
Spike in	0.001	0.072985	0.00133333
Sample type	0.001	0.710557	0.00133333
Experiment	0.001	0.377272	0.00133333

## Sheet: Adonis_part2
Part2: Univariate tests on Bray-Curtis dissimilarity of complex community samples with/without E.coli spike in (n=64)
	P-Value	R2	p_adj
Library type	0.254	0.022634	0.254
Spike in	0.001	0.256335	0.0015
Sample type	0.001	0.612652	0.0015

## Sheet: Adonis_part3
Part3: Univariate tests on Bray-Curtis dissimilarity of Subway samples (n=32)
	P-Value	R2	p_adj
Library type	0.005	0.116827	0.005
Sample type	0.001	0.342481	0.002

## Sheet: Adonis_part4
Part4: Univariate tests on Bray-Curtis dissimilarity of samples from different studies (n=375)
	P-Value	R2	p_adj
Library type	0.001	0.0202243	0.001
Sample type	0.001	0.642862	0.001
Study	0.001	0.560264	0.001
