# Supplementary material for: RNA-based amplicon sequencing is ineffective in measuring metabolic activity in environmental microbial communities
Source: Microbiome. 2023 Jun 13;11:131. doi: 10.1186/s40168-022-01449-y (PMC10262425; doi:10.1186/s40168-022-01449-y)
Supplement: Supplementary file 5 — Additional file 4: Supplementary File 4. Metadata of five studies. [file 40168_2022_1449_MOESM4_ESM.csv]

Run	Alias	Sample Name	library	Collection	Study	match	qPCR
SRR5574358		BT1DNA	DNA	bathroom	2017_household	BT1
SRR5574359		BT1FRNA	RNA	bathroom	2017_household	BT1
SRR5574360		BT2DNA	DNA	bathroom	2017_household	BT2
SRR5574361		BT2FRNA	RNA	bathroom	2017_household	BT2
SRR5574362		BT3DNA	DNA	bathroom	2017_household	BT3
SRR5574363		BT3FRNA	RNA	bathroom	2017_household	BT3
SRR5574364		BT4DNA	DNA	bathroom	2017_household	BT4
SRR5574355		BT4FRNA	RNA	bathroom	2017_household	BT4
SRR5574356		BT5DNA	DNA	bathroom	2017_household	BT5
SRR5574371		BT5FRNA	RNA	bathroom	2017_household	BT5
SRR5574372		BT6DNA	DNA	bathroom	2017_household	BT6
SRR5574373		BT6FRNA	RNA	bathroom	2017_household	BT6
SRR5574374		BT7DNA	DNA	bathroom	2017_household	BT7
SRR5574367		BT7FRNA	RNA	bathroom	2017_household	BT7
ERR1916932	D1	D1	DNA	stool	2019_stool	D1
ERR2608494	D1	D1-D006-191113-No	RNA	stool	2019_stool	D1
ERR1916933	D10	D10	DNA	stool	2019_stool	D10
ERR2608495	D10	D10-D031-230415-Yes	RNA	stool	2019_stool	D10
ERR1916934	D100	D100	DNA	stool	2019_stool	D100
ERR2608496	D100	D100-025-04022015-No	RNA	stool	2019_stool	D100
ERR1916935	D101	D101	DNA	stool	2019_stool	D101
ERR2608497	D101	D101-025-04022015-Yes	RNA	stool	2019_stool	D101
ERR1916936	D102	D102	DNA	stool	2019_stool	D102
ERR2608498	D102	D102-028-05022015-No	RNA	stool	2019_stool	D102
ERR1916937	D103	D103	DNA	stool	2019_stool	D103
ERR2608499	D103	D103-028-05022015-Yes	RNA	stool	2019_stool	D103
ERR1916938	D104	D104	DNA	stool	2019_stool	D104
ERR2608500	D104	D104-028-01032015-No	RNA	stool	2019_stool	D104
ERR1916939	D105	D105	DNA	stool	2019_stool	D105
ERR2608501	D105	D105-028-01032015-Yes	RNA	stool	2019_stool	D105
ERR1916940	D106	D106	DNA	stool	2019_stool	D106
ERR2608502	D106	D106-017-01032015-No	RNA	stool	2019_stool	D106
ERR1916941	D107	D107	DNA	stool	2019_stool	D107
ERR2608503	D107	D107-017-01032015-Yes	RNA	stool	2019_stool	D107
ERR1916942	D108	D108	DNA	stool	2019_stool	D108
ERR2608504	D108	D108-029-02042015-No	RNA	stool	2019_stool	D108
ERR1916943	D109	D109	DNA	stool	2019_stool	D109
ERR2608505	D109	D109-029-02042015-Yes	RNA	stool	2019_stool	D109
ERR1916944	D11	D11	DNA	stool	2019_stool	D11
ERR2608506	D11	D11-D033-181113-No	RNA	stool	2019_stool	D11
ERR1916945	D110	D110	DNA	stool	2019_stool	D110
ERR2608507	D110	D110-031-02042015-No	RNA	stool	2019_stool	D110
ERR1916946	D111	D111	DNA	stool	2019_stool	D111
ERR2608508	D111	D111-031-02042015-Yes	RNA	stool	2019_stool	D111
ERR1916947	D112	D112	DNA	stool	2019_stool	D112
ERR2608509	D112	D112-032-04042015-No	RNA	stool	2019_stool	D112
ERR1916949	D12	D12	DNA	stool	2019_stool	D12
ERR2608510	D12	D12-D033-181113-Yes	RNA	stool	2019_stool	D12
ERR1916950	D13	D13	DNA	stool	2019_stool	D13
ERR2608511	D13	D13-D033-240415-No	RNA	stool	2019_stool	D13
ERR1916951	D14	D14	DNA	stool	2019_stool	D14
ERR2608512	D14	D14-D033-240415-Yes	RNA	stool	2019_stool	D14
ERR1916952	D15	D15	DNA	stool	2019_stool	D15
ERR2608513	D15	D15-D035-181113-No	RNA	stool	2019_stool	D15
ERR1916953	D16	D16	DNA	stool	2019_stool	D16
ERR2608514	D16	D16-D035-181113-Yes	RNA	stool	2019_stool	D16
ERR1916954	D17	D17	DNA	stool	2019_stool	D17
ERR2608515	D17	D17-D035-201213-No	RNA	stool	2019_stool	D17
ERR1916955	D18	D18	DNA	stool	2019_stool	D18
ERR2608516	D18	D18-D035-201213-Yes	RNA	stool	2019_stool	D18
ERR1916956	D19	D19	DNA	stool	2019_stool	D19
ERR2608517	D19	D19-D040-070114-No	RNA	stool	2019_stool	D19
SRR5903440	Residence Day 1 Replicate A DNA	D1ADHB	DNA	air	2018_air	D1A
SRR5903422	Residence Day 1 Replicate A RNA	D1ARHB	RNA	air	2018_air	D1A
SRR5903439	Residence Day 1 Replicate B DNA	D1BDHB	DNA	air	2018_air	D1B
SRR5903423	Residence Day 1 Replicate B RNA	D1BRHB	RNA	air	2018_air	D1B
SRR5903432	Residence Day 1 Replicate C DNA	D1CDHB	DNA	air	2018_air	D1C
SRR5903424	Residence Day 1 Replicate C RNA	D1CRHB	RNA	air	2018_air	D1C
ERR1916957	D2	D2	DNA	stool	2019_stool	D2
ERR2608518	D2	D2-D006-191113-Yes	RNA	stool	2019_stool	D2
ERR1916958	D20	D20	DNA	stool	2019_stool	D20
ERR2608519	D20	D20-D040-070114-Yes	RNA	stool	2019_stool	D20
ERR1916959	D21	D21	DNA	stool	2019_stool	D21
ERR2608520	D21	D21-D040-130614-No	RNA	stool	2019_stool	D21
ERR1916960	D22	D22	DNA	stool	2019_stool	D22
ERR2608521	D22	D22-D040-130614-Yes	RNA	stool	2019_stool	D22
ERR1916961	D23	D23	DNA	stool	2019_stool	D23
ERR2608522	D23	D23-D041-140114-No	RNA	stool	2019_stool	D23
ERR1916962	D24	D24	DNA	stool	2019_stool	D24
ERR2608523	D24	D24-D041-140114-Yes	RNA	stool	2019_stool	D24
ERR1916963	D25	D25	DNA	stool	2019_stool	D25
ERR2608524	D25	D25-D041-300114-No	RNA	stool	2019_stool	D25
ERR1916964	D26	D26	DNA	stool	2019_stool	D26
ERR2608525	D26	D26-D041-240114-No	RNA	stool	2019_stool	D26
ERR1916965	D27	D27	DNA	stool	2019_stool	D27
ERR2608526	D27	D27-D041-240114-Yes	RNA	stool	2019_stool	D27
ERR1916966	D28	D28	DNA	stool	2019_stool	D28
ERR2608527	D28	D28-D043-070114-No	RNA	stool	2019_stool	D28
ERR1916967	D29	D29	DNA	stool	2019_stool	D29
ERR2608528	D29	D29-D043-070114-Yes	RNA	stool	2019_stool	D29
ERR1916968	D3	D3	DNA	stool	2019_stool	D3
ERR2608529	D3	D3-D006-201213-No	RNA	stool	2019_stool	D3
ERR1916969	D30	D30	DNA	stool	2019_stool	D30
ERR2608530	D30	D30-D043-240415-No	RNA	stool	2019_stool	D30
ERR1916970	D31	D31	DNA	stool	2019_stool	D31
ERR2608531	D31	D31-D043-240415-Yes	RNA	stool	2019_stool	D31
ERR1916971	D32	D32	DNA	stool	2019_stool	D32
ERR2608532	D32	D32-D046-080114-No	RNA	stool	2019_stool	D32
ERR1916972	D33	D33	DNA	stool	2019_stool	D33
ERR2608533	D33	D33-D046-080114-Yes	RNA	stool	2019_stool	D33
ERR1916973	D34	D34	DNA	stool	2019_stool	D34
ERR2608534	D34	D34-D046-280314-No	RNA	stool	2019_stool	D34
ERR1916974	D35	D35	DNA	stool	2019_stool	D35
ERR2608535	D35	D35-D046-280314-Yes	RNA	stool	2019_stool	D35
ERR1916975	D36	D36	DNA	stool	2019_stool	D36
ERR2608536	D36	D36-D052-010414-No	RNA	stool	2019_stool	D36
ERR1916976	D37	D37	DNA	stool	2019_stool	D37
ERR2608537	D37	D37-D052-010414-Yes	RNA	stool	2019_stool	D37
ERR1916977	D38	D38	DNA	stool	2019_stool	D38
ERR2608538	D38	D38-D052-200414-No	RNA	stool	2019_stool	D38
ERR1916978	D39	D39	DNA	stool	2019_stool	D39
ERR2608539	D39	D39-D052-200414-Yes	RNA	stool	2019_stool	D39
ERR1916979	D4	D4	DNA	stool	2019_stool	D4
ERR2608540	D4	D4-D006-201213-Yes	RNA	stool	2019_stool	D4
ERR1916980	D40	D40	DNA	stool	2019_stool	D40
ERR2608541	D40	D40-D053-310314-No	RNA	stool	2019_stool	D40
ERR1916981	D41	D41	DNA	stool	2019_stool	D41
ERR2608542	D41	D41-D053-310314-Yes	RNA	stool	2019_stool	D41
ERR1916982	D42	D42	DNA	stool	2019_stool	D42
ERR2608543	D42	D42-D053-240415-No	RNA	stool	2019_stool	D42
ERR1916983	D43	D43	DNA	stool	2019_stool	D43
ERR2608544	D43	D43-D053-240415-Yes	RNA	stool	2019_stool	D43
ERR1916984	D44	D44	DNA	stool	2019_stool	D44
ERR2608545	D44	D44-D054-140714-No	RNA	stool	2019_stool	D44
ERR1916985	D45	D45	DNA	stool	2019_stool	D45
ERR2608546	D45	D45-D054-140714-Yes	RNA	stool	2019_stool	D45
ERR1916986	D46	D46	DNA	stool	2019_stool	D46
ERR2608547	D46	D46-D054-100415-No	RNA	stool	2019_stool	D46
ERR1916987	D47	D47	DNA	stool	2019_stool	D47
ERR2608548	D47	D47-D054-100415-Yes	RNA	stool	2019_stool	D47
ERR1916988	D48	D48	DNA	stool	2019_stool	D48
ERR2608549	D48	D48-D055-220514-No	RNA	stool	2019_stool	D48
ERR1916989	D49	D49	DNA	stool	2019_stool	D49
ERR2608550	D49	D49-D055-220514-Yes	RNA	stool	2019_stool	D49
ERR1916990	D5	D5	DNA	stool	2019_stool	D5
ERR2608551	D5	D5-D023-070114-No	RNA	stool	2019_stool	D5
ERR1916991	D50	D50	DNA	stool	2019_stool	D50
ERR2608552	D50	D50-D055-240415-No	RNA	stool	2019_stool	D50
ERR1916992	D51	D51	DNA	stool	2019_stool	D51
ERR2608553	D51	D51-D055-240415-Yes	RNA	stool	2019_stool	D51
ERR1916993	D52	D52	DNA	stool	2019_stool	D52
ERR2608554	D52	D52-D059-020315-No	RNA	stool	2019_stool	D52
ERR1916994	D53	D53	DNA	stool	2019_stool	D53
ERR2608555	D53	D53-D059-020315-Yes	RNA	stool	2019_stool	D53
ERR1916995	D54	D54	DNA	stool	2019_stool	D54
ERR2608556	D54	D54-D059-230415-No	RNA	stool	2019_stool	D54
ERR1916996	D55	D55	DNA	stool	2019_stool	D55
ERR2608557	D55	D55-D059-230415-Yes	RNA	stool	2019_stool	D55
ERR1916997	D56	D56	DNA	stool	2019_stool	D56
ERR2608558	D56	D56-013-05072014-110714-No	RNA	stool	2019_stool	D56
ERR1916998	D57	D57	DNA	stool	2019_stool	D57
ERR2608559	D57	D57-013-05072014-110714-Yes	RNA	stool	2019_stool	D57
ERR1916999	D58	D58	DNA	stool	2019_stool	D58
ERR2608560	D58	D58-018-07082014-280814-No	RNA	stool	2019_stool	D58
ERR1917000	D59	D59	DNA	stool	2019_stool	D59
ERR2608561	D59	D59-018-07082014-280814-Yes	RNA	stool	2019_stool	D59
ERR1917001	D6	D6	DNA	stool	2019_stool	D6
ERR2608562	D6	D6-D023-070114-Yes	RNA	stool	2019_stool	D6
ERR1917002	D60	D60	DNA	stool	2019_stool	D60
ERR2608563	D60	D60-027-02022015-090215-No	RNA	stool	2019_stool	D60
ERR1917003	D61	D61	DNA	stool	2019_stool	D61
ERR2608564	D61	D61-027-02022015-090215-Yes	RNA	stool	2019_stool	D61
ERR1917004	D62	D62	DNA	stool	2019_stool	D62
ERR2608565	D62	D62-033-05052015-04052015-No	RNA	stool	2019_stool	D62
ERR1917005	D63	D63	DNA	stool	2019_stool	D63
ERR2608566	D63	D63-033-05052015-04052015-Yes	RNA	stool	2019_stool	D63
ERR1917006	D64	D64	DNA	stool	2019_stool	D64
ERR2608567	D64	D64-001-02112013-No	RNA	stool	2019_stool	D64
ERR1917007	D65	D65	DNA	stool	2019_stool	D65
ERR2608568	D65	D65-001-02112013-Yes	RNA	stool	2019_stool	D65
ERR1917008	D66	D66	DNA	stool	2019_stool	D66
ERR2608569	D66	D66-005-01012014-No	RNA	stool	2019_stool	D66
ERR1917009	D67	D67	DNA	stool	2019_stool	D67
ERR2608570	D67	D67-005-01012014-Yes	RNA	stool	2019_stool	D67
ERR1917010	D68	D68	DNA	stool	2019_stool	D68
ERR2608571	D68	D68-005-05012014-No	RNA	stool	2019_stool	D68
ERR1917011	D69	D69	DNA	stool	2019_stool	D69
ERR2608572	D69	D69-005-05012014-Yes	RNA	stool	2019_stool	D69
ERR1917012	D7	D7	DNA	stool	2019_stool	D7
ERR2608573	D7	D7-D031-181113-No	RNA	stool	2019_stool	D7
ERR1917013	D70	D70	DNA	stool	2019_stool	D70
ERR2608574	D70	D70-006-01022014-No	RNA	stool	2019_stool	D70
ERR1917014	D71	D71	DNA	stool	2019_stool	D71
ERR2608575	D71	D71-006-01022014-Yes	RNA	stool	2019_stool	D71
ERR1917015	D72	D72	DNA	stool	2019_stool	D72
ERR2608576	D72	D72-006-05022014-No	RNA	stool	2019_stool	D72
ERR1917016	D73	D73	DNA	stool	2019_stool	D73
ERR2608577	D73	D73-006-05022014-Yes	RNA	stool	2019_stool	D73
ERR1917017	D74	D74	DNA	stool	2019_stool	D74
ERR2608578	D74	D74-010-04042014-No	RNA	stool	2019_stool	D74
ERR1917018	D75	D75	DNA	stool	2019_stool	D75
ERR2608579	D75	D75-010-04042014-Yes	RNA	stool	2019_stool	D75
ERR1917019	D76	D76	DNA	stool	2019_stool	D76
ERR2608580	D76	D76-011-06052014-No	RNA	stool	2019_stool	D76
ERR1917020	D77	D77	DNA	stool	2019_stool	D77
ERR2608581	D77	D77-011-06052014-Yes	RNA	stool	2019_stool	D77
ERR1917021	D78	D78	DNA	stool	2019_stool	D78
ERR2608582	D78	D78-011-11062014-No	RNA	stool	2019_stool	D78
ERR1917022	D79	D79	DNA	stool	2019_stool	D79
ERR2608583	D79	D79-011-11062014-Yes	RNA	stool	2019_stool	D79
ERR1917023	D8	D8	DNA	stool	2019_stool	D8
ERR2608584	D8	D8-D031-181113-Yes	RNA	stool	2019_stool	D8
ERR1917024	D80	D80	DNA	stool	2019_stool	D80
ERR2608585	D80	D80-014-02072014-No	RNA	stool	2019_stool	D80
ERR1917025	D81	D81	DNA	stool	2019_stool	D81
ERR2608586	D81	D81-014-02072014-Yes	RNA	stool	2019_stool	D81
ERR1917026	D82	D82	DNA	stool	2019_stool	D82
ERR2608587	D82	D82-015-05072014-No	RNA	stool	2019_stool	D82
ERR1917027	D83	D83	DNA	stool	2019_stool	D83
ERR2608588	D83	D83-015-05072014-Yes	RNA	stool	2019_stool	D83
ERR1917028	D84	D84	DNA	stool	2019_stool	D84
ERR2608589	D84	D84-014-07072014-No	RNA	stool	2019_stool	D84
ERR1917029	D85	D85	DNA	stool	2019_stool	D85
ERR2608590	D85	D85-014-07072014-Yes	RNA	stool	2019_stool	D85
ERR1917030	D86	D86	DNA	stool	2019_stool	D86
ERR2608591	D86	D86-017-03082014-No	RNA	stool	2019_stool	D86
ERR1917031	D87	D87	DNA	stool	2019_stool	D87
ERR2608592	D87	D87-017-03082014-Yes	RNA	stool	2019_stool	D87
ERR1917032	D88	D88	DNA	stool	2019_stool	D88
ERR2608593	D88	D88-017-07082014-No	RNA	stool	2019_stool	D88
ERR1917033	D89	D89	DNA	stool	2019_stool	D89
ERR2608594	D89	D89-017-07082014-Yes	RNA	stool	2019_stool	D89
ERR1917034	D9	D9	DNA	stool	2019_stool	D9
ERR2608595	D9	D9-D031-230415-No	RNA	stool	2019_stool	D9
ERR1917035	D90	D90	DNA	stool	2019_stool	D90
ERR2608596	D90	D90-020-03102014-No	RNA	stool	2019_stool	D90
ERR1917036	D91	D91	DNA	stool	2019_stool	D91
ERR2608597	D91	D91-020-03102014-Yes	RNA	stool	2019_stool	D91
ERR1917037	D92	D92	DNA	stool	2019_stool	D92
ERR2608598	D92	D92-019-04112014-No	RNA	stool	2019_stool	D92
ERR1917038	D93	D93	DNA	stool	2019_stool	D93
ERR2608599	D93	D93-019-04112014-Yes	RNA	stool	2019_stool	D93
ERR1917039	D94	D94	DNA	stool	2019_stool	D94
ERR2608600	D94	D94-022-03112014-No	RNA	stool	2019_stool	D94
ERR1917040	D95	D95	DNA	stool	2019_stool	D95
ERR2608601	D95	D95-022-03112014-Yes	RNA	stool	2019_stool	D95
ERR1917041	D96	D96	DNA	stool	2019_stool	D96
ERR2608602	D96	D96-024-01012015-No	RNA	stool	2019_stool	D96
ERR1917042	D97	D97	DNA	stool	2019_stool	D97
ERR2608603	D97	D97-024-01012015-Yes	RNA	stool	2019_stool	D97
ERR1917043	D98	D98	DNA	stool	2019_stool	D98
ERR2608604	D98	D98-025-03012015-No	RNA	stool	2019_stool	D98
ERR1917044	D99	D99	DNA	stool	2019_stool	D99
ERR2608605	D99	D99-025-03012015-Yes	RNA	stool	2019_stool	D99
g1_cDNA77	g1	g1-cDNA	RNA	MBTA grip	Our_study	g1	1.77E+09
g1173	g1	g1	DNA	MBTA grip	Our_study	g1	5.57E+09
g2_cDNA78	g2	g2-cDNA	RNA	MBTA grip	Our_study	g2	3.16E+09
g2174	g2	g2	DNA	MBTA grip	Our_study	g2	5.45E+09
g3_cDNA79	g3	g3-cDNA	RNA	MBTA grip	Our_study	g3	1.60E+09
g3175	g3	g3	DNA	MBTA grip	Our_study	g3	1.17E+10
g4_cDNA80	g4	g4-cDNA	RNA	MBTA grip	Our_study	g4	3.48E+09
g4176	g4	g4	DNA	MBTA grip	Our_study	g4	1.09E+09
SRR5574368		KC10DNA	DNA	kitchen	2017_household	KC10
SRR5574369		KC10FRNA	RNA	kitchen	2017_household	KC10
SRR5574370		KC1DNA	DNA	kitchen	2017_household	KC1
SRR5574365		KC1FRNA	RNA	kitchen	2017_household	KC1
SRR5574366		KC2DNA	DNA	kitchen	2017_household	KC2
SRR5574388		KC2FRNA	RNA	kitchen	2017_household	KC2
SRR5574387		KC3DNA	DNA	kitchen	2017_household	KC3
SRR5574390		KC3FRNA	RNA	kitchen	2017_household	KC3
SRR5574389		KC4DNA	DNA	kitchen	2017_household	KC4
SRR5574392		KC4FRNA	RNA	kitchen	2017_household	KC4
SRR5574391		KC5DNA	DNA	kitchen	2017_household	KC5
SRR5574394		KC5FRNA	RNA	kitchen	2017_household	KC5
SRR5574393		KC6DNA	DNA	kitchen	2017_household	KC6
SRR5574386		KC6FRNA	RNA	kitchen	2017_household	KC6
SRR5574385		KC7DNA	DNA	kitchen	2017_household	KC7
SRR5574404		KC7FRNA	RNA	kitchen	2017_household	KC7
SRR5574405		KC8DNA	DNA	kitchen	2017_household	KC8
SRR5574402		KC8FRNA	RNA	kitchen	2017_household	KC8
SRR5574403		KC9DNA	DNA	kitchen	2017_household	KC9
SRR5574408		KC9FRNA	RNA	kitchen	2017_household	KC9
Mouse_1_cDNA61	Mouse_1	Mouse_1_cDNA	RNA	Computer mouse	Our_study	Mouse_1	7.14E+08
Mouse_1157	Mouse_1	Mouse_1	DNA	Computer mouse	Our_study	Mouse_1	4.04E+08
Mouse_2_cDNA62	Mouse_2	Mouse_2_cDNA	RNA	Computer mouse	Our_study	Mouse_2	2.21E+09
Mouse_2158	Mouse_2	Mouse_2	DNA	Computer mouse	Our_study	Mouse_2	2.06E+08
Mouse_3_cDNA47	Mouse_3	Mouse_3_cDNA	RNA	Computer mouse	Our_study	Mouse_3	8.89E+09
Mouse_3143	Mouse_3	Mouse_3	DNA	Computer mouse	Our_study	Mouse_3	1.42E+09
Mouse_4_cDNA48	Mouse_4	Mouse_4_cDNA	RNA	Computer mouse	Our_study	Mouse_4	3.26E+09
Mouse_4144	Mouse_4	Mouse_4	DNA	Computer mouse	Our_study	Mouse_4	1.20E+08
SRR8689330		PW1_RNA_R1	RNA	oil facility	2019_oil	PW1_R1
SRR8689333		PW1_DNA_R1	DNA	oil facility	2019_oil	PW1_R1
SRR8689332		PW1_DNA_R2	DNA	oil facility	2019_oil	PW1_R2
SRR8689337		PW1_RNA_R2	RNA	oil facility	2019_oil	PW1_R2
SRR8689331		PW1_DNA_R3	DNA	oil facility	2019_oil	PW1_R3
SRR8689336		PW1_RNA_R3	RNA	oil facility	2019_oil	PW1_R3
SRR8689328		PW2_RNA_R1	RNA	oil facility	2019_oil	PW2_R1
SRR8689335		PW2_DNA_R1	DNA	oil facility	2019_oil	PW2_R1
SRR8689334		PW2_DNA_R2	DNA	oil facility	2019_oil	PW2_R2
SRR8689341		PW2_RNA_R2	RNA	oil facility	2019_oil	PW2_R2
SRR8689329		PW2_DNA_R3	DNA	oil facility	2019_oil	PW2_R3
SRR8689340		PW2_RNA_R3	RNA	oil facility	2019_oil	PW2_R3
SRR8689343		PW3_DNA_R1	DNA	oil facility	2019_oil	PW3_R1
SRR8689344		PW3_RNA_R1	RNA	oil facility	2019_oil	PW3_R1
SRR8689342		PW3_DNA_R2	DNA	oil facility	2019_oil	PW3_R2
SRR8689347		PW3_RNA_R2	RNA	oil facility	2019_oil	PW3_R2
SRR8689345		PW3_DNA_R3	DNA	oil facility	2019_oil	PW3_R3
SRR8689346		PW3_RNA_R3	RNA	oil facility	2019_oil	PW3_R3
SRR8689315		PW4_RNA_R1	RNA	oil facility	2019_oil	PW4_R1
SRR8689339		PW4_DNA_R1	DNA	oil facility	2019_oil	PW4_R1
SRR8689316		PW4_RNA_R2	RNA	oil facility	2019_oil	PW4_R2
SRR8689338		PW4_DNA_R2	DNA	oil facility	2019_oil	PW4_R2
SRR8689314		PW4_DNA_R3	DNA	oil facility	2019_oil	PW4_R3
SRR8689317		PW4_RNA_R3	RNA	oil facility	2019_oil	PW4_R3
SRR8689310		PW5_DNA_R1	DNA	oil facility	2019_oil	PW5_R1
SRR8689313		PW5_RNA_R1	RNA	oil facility	2019_oil	PW5_R1
SRR8689308		PW5_RNA_R2	RNA	oil facility	2019_oil	PW5_R2
SRR8689311		PW5_DNA_R2	DNA	oil facility	2019_oil	PW5_R2
SRR8689309		PW5_RNA_R3	RNA	oil facility	2019_oil	PW5_R3
SRR8689312		PW5_DNA_R3	DNA	oil facility	2019_oil	PW5_R3
SRR8689297		PW6_RNA_R1	RNA	oil facility	2019_oil	PW6_R1
SRR8689300		PW6_DNA_R1	DNA	oil facility	2019_oil	PW6_R1
SRR8689299		PW6_DNA_R2	DNA	oil facility	2019_oil	PW6_R2
SRR8689304		PW6_RNA_R2	RNA	oil facility	2019_oil	PW6_R2
SRR8689298		PW6_DNA_R3	DNA	oil facility	2019_oil	PW6_R3
SRR8689303		PW6_RNA_R3	RNA	oil facility	2019_oil	PW6_R3
s1_cDNA81	s1	s1-cDNA	RNA	MBTA seat	Our_study	s1	8.75E+08
s1177	s1	s1	DNA	MBTA seat	Our_study	s1	4.38E+06
s2_cDNA82	s2	s2-cDNA	RNA	MBTA seat	Our_study	s2	4.05E+08
s2178	s2	s2	DNA	MBTA seat	Our_study	s2	1.29E+06
s3_cDNA83	s3	s3-cDNA	RNA	MBTA seat	Our_study	s3	1.59E+09
s3179	s3	s3	DNA	MBTA seat	Our_study	s3	4.04E+08
s4_cDNA84	s4	s4-cDNA	RNA	MBTA seat	Our_study	s4	8.62E+08
s4180	s4	s4	DNA	MBTA seat	Our_study	s4	9.53E+07
Saliva_1_cDNA53	Saliva_1	Saliva_1_cDNA	RNA	Saliva	Our_study	Saliva_1	2.82E+12
Saliva_1149	Saliva_1	Saliva_1	DNA	Saliva	Our_study	Saliva_1	2.30E+11
Saliva_2_cDNA54	Saliva_2	Saliva_2_cDNA	RNA	Saliva	Our_study	Saliva_2	4.10E+12
Saliva_2150	Saliva_2	Saliva_2	DNA	Saliva	Our_study	Saliva_2	1.66E+11
Saliva_3_cDNA55	Saliva_3	Saliva_3_cDNA	RNA	Saliva	Our_study	Saliva_3	5.45E+12
Saliva_3151	Saliva_3	Saliva_3	DNA	Saliva	Our_study	Saliva_3	2.29E+12
Saliva_4_cDNA56	Saliva_4	Saliva_4_cDNA	RNA	Saliva	Our_study	Saliva_4	3.25E+12
Saliva_4152	Saliva_4	Saliva_4	DNA	Saliva	Our_study	Saliva_4	9.90E+11
Screen_1_cDNA57	Screen_1	Screen_1_cDNA	RNA	Computer screen	Our_study	Screen_1	7.71E+09
Screen_1153	Screen_1	Screen_1	DNA	Computer screen	Our_study	Screen_1	1.96E+08
Screen_2_cDNA42	Screen_2	Screen_2_cDNA	RNA	Computer screen	Our_study	Screen_2	6.01E+08
Screen_2138	Screen_2	Screen_2	DNA	Computer screen	Our_study	Screen_2	4.04E+07
Screen_3_cDNA43	Screen_3	Screen_3_cDNA	RNA	Computer screen	Our_study	Screen_3	7.09E+08
Screen_3139	Screen_3	Screen_3	DNA	Computer screen	Our_study	Screen_3	2.89E+08
Screen_4_cDNA44	Screen_4	Screen_4_cDNA	RNA	Computer screen	Our_study	Screen_4	1.63E+09
Screen_4140	Screen_4	Screen_4	DNA	Computer screen	Our_study	Screen_4	2.91E+08
Soil_1_cDNA49	Soil_1	Soil_1_cDNA	RNA	Soil	Our_study	Soil_1	5.53E+11
Soil_1145	Soil_1	Soil_1	DNA	Soil	Our_study	Soil_1	4.35E+11
Soil_2_cDNA50	Soil_2	Soil_2_cDNA	RNA	Soil	Our_study	Soil_2	4.00E+09
Soil_2146	Soil_2	Soil_2	DNA	Soil	Our_study	Soil_2	4.89E+09
Soil_3_cDNA51	Soil_3	Soil_3_cDNA	RNA	Soil	Our_study	Soil_3	6.43E+09
Soil_3147	Soil_3	Soil_3	DNA	Soil	Our_study	Soil_3	2.54E+09
Soil_4_cDNA52	Soil_4	Soil_4_cDNA	RNA	Soil	Our_study	Soil_4	1.79E+12
Soil_4148	Soil_4	Soil_4	DNA	Soil	Our_study	Soil_4	1.87E+11
t1_cDNA73	t1	t1-cDNA	RNA	MBTA touchscreen	Our_study	t1	2.55E+08
t1169	t1	t1	DNA	MBTA touchscreen	Our_study	t1	2.76E+07
t2_cDNA74	t2	t2-cDNA	RNA	MBTA touchscreen	Our_study	t2	3.05E+08
t2170	t2	t2	DNA	MBTA touchscreen	Our_study	t2	8.35E+07
t3_cDNA75	t3	t3-cDNA	RNA	MBTA touchscreen	Our_study	t3	3.31E+09
t3171	t3	t3	DNA	MBTA touchscreen	Our_study	t3	9.39E+08
t4_cDNA76	t4	t4-cDNA	RNA	MBTA touchscreen	Our_study	t4	1.10E+09
t4172	t4	t4	DNA	MBTA touchscreen	Our_study	t4	9.97E+08
w1_cDNA85	w1	w1-cDNA	RNA	MBTA wall	Our_study	w1	1.06E+08
w1181	w1	w1	DNA	MBTA wall	Our_study	w1	1.17E+08
SRR5903431	Residence Week 1 Replicate A DNA	W1ADHB	DNA	air	2018_air	W1A
SRR5903411	Residence Week 1 Replicate A RNA	W1ARHB	RNA	air	2018_air	W1A
SRR5903418	Residence Week 1 Replicate B DNA	W1BDHB	DNA	air	2018_air	W1B
SRR5903412	Residence Week 1 Replicate B RNA	W1BRHB	RNA	air	2018_air	W1B
SRR5903419	Residence Week 1 Replicate C DNA	W1CDHB	DNA	air	2018_air	W1C
SRR5903413	Residence Week 1 Replicate C RNA	W1CRHB	RNA	air	2018_air	W1C
w2_cDNA86	w2	w2-cDNA	RNA	MBTA wall	Our_study	w2	9.34E+09
w2182	w2	w2	DNA	MBTA wall	Our_study	w2	9.90E+08
w3_cDNA87	w3	w3-cDNA	RNA	MBTA wall	Our_study	w3	4.87E+09
w3183	w3	w3	DNA	MBTA wall	Our_study	w3	7.56E+08
w4_cDNA88	w4	w4-cDNA	RNA	MBTA wall	Our_study	w4	3.11E+09
w4184	w4	w4	DNA	MBTA wall	Our_study	w4	4.21E+09
SRR5903441	Residence Week 6 Replicate A DNA	W6ADHB	DNA	air	2018_air	W6A
SRR5903408	Residence Week 6 Replicate A RNA	W6ARHB	RNA	air	2018_air	W6A
SRR5903407	Residence Week 6 Replicate B DNA	W6BDHB	DNA	air	2018_air	W6B
SRR5903409	Residence Week 6 Replicate B RNA	W6BRHB	RNA	air	2018_air	W6B
SRR5903430	Residence Week 6 Replicate C DNA	W6CDHB	DNA	air	2018_air	W6C
SRR5903434	Residence Week 6 Replicate C RNA	W6CRHB	RNA	air	2018_air	W6C
