# Supplementary material for: RNA-based amplicon sequencing is ineffective in measuring metabolic activity in environmental microbial communities
Source: Microbiome. 2023 Jun 13;11:131. doi: 10.1186/s40168-022-01449-y (PMC10262425; doi:10.1186/s40168-022-01449-y)
Supplement: Supplementary file 7 — Additional file 6: Supplementary File 6. Differentially significant taxa in the comparative study (part 4) from MaAsLin 2 [file 40168_2022_1449_MOESM6_ESM.xlsx]

## Sheet: significant_results_part2
feature	metadata	value	coef	stderr	N	N.not.0	pval	qval	sample
g__Propionibacterium	DNA.or.cDNA	RNA	-0.534241	0.0521363	16	8	1.35464e-07	0.000115686	screen
g__Brevibacterium	DNA.or.cDNA	RNA	-0.681117	0.0837781	16	16	1.87353e-06	0.00063738	screen
g__Stenotrophomonas	DNA.or.cDNA	RNA	-0.661623	0.0827126	16	16	2.23904e-06	0.00063738	screen
f__Acetobacteraceae	DNA.or.cDNA	RNA	0.538167	0.0719993	16	16	4.66624e-06	0.000996242	screen
g__WAL_1855D	DNA.or.cDNA	RNA	-0.794107	0.113058	16	15	9.01418e-06	0.00145093	screen
o__Streptophyta	DNA.or.cDNA	RNA	-0.752568	0.108414	16	16	1.01939e-05	0.00145093	screen
g__Lactococcus	DNA.or.cDNA	RNA	-0.777456	0.115463	16	16	1.39742e-05	0.00170486	screen
f__Coriobacteriaceae	DNA.or.cDNA	RNA	-0.93738	0.147841	16	13	2.57421e-05	0.00274797	screen
f__Bradyrhizobiaceae	DNA.or.cDNA	RNA	0.473434	0.0772182	16	16	3.59534e-05	0.00296044	screen
g__Planifilum	DNA.or.cDNA	RNA	-0.848357	0.136792	16	16	3.20965e-05	0.00296044	screen
o__Myxococcales	DNA.or.cDNA	RNA	0.705189	0.115706	16	16	3.81321e-05	0.00296044	screen
g__Haemophilus	DNA.or.cDNA	RNA	-0.656934	0.111783	16	16	5.43913e-05	0.00380758	screen
g__Oenothera	DNA.or.cDNA	RNA	-1.16547	0.199624	16	16	5.79608e-05	0.00380758	screen
f__Gaiellaceae	DNA.or.cDNA	RNA	-0.406282	0.0712895	16	16	7.30468e-05	0.00445585	screen
g__Thermus	DNA.or.cDNA	RNA	-0.799616	0.146158	16	8	0.000107326	0.00611042	screen
g__Porphyromonas	DNA.or.cDNA	RNA	-0.626328	0.115973	16	16	0.000121013	0.00645906	screen
f__Haliangiaceae	DNA.or.cDNA	RNA	0.766685	0.145093	16	15	0.00014788	0.0074288	screen
g__Gordonia	DNA.or.cDNA	RNA	-0.651951	0.124617	16	16	0.000161934	0.00768288	screen
g__Sphingobacterium	DNA.or.cDNA	RNA	-0.742106	0.142944	16	16	0.000173616	0.0078036	screen
g__Nocardioides	DNA.or.cDNA	RNA	-0.37987	0.0736607	16	16	0.000184398	0.0078738	screen
f__Isosphaeraceae	DNA.or.cDNA	RNA	0.926042	0.183199	16	16	0.000220562	0.00896954	screen
g__Actinomycetospora	DNA.or.cDNA	RNA	-0.469066	0.094226	16	16	0.000252549	0.00980349	screen
g__Aerococcus	DNA.or.cDNA	RNA	-0.496178	0.101315	16	16	0.000291465	0.0108222	screen
o__Solirubrobacterales	DNA.or.cDNA	RNA	-0.498087	0.102705	16	16	0.000317336	0.0112919	screen
g__Enterococcus	DNA.or.cDNA	RNA	-0.828773	0.172668	16	13	0.000346959	0.0118521	screen
f__Pseudanabaenaceae	DNA.or.cDNA	RNA	0.843187	0.1783	16	15	0.000394021	0.0125289	screen
g__Dialister	DNA.or.cDNA	RNA	-0.727243	0.153878	16	15	0.000396112	0.0125289	screen
g__Ellin506	DNA.or.cDNA	RNA	0.816571	0.173638	16	13	0.000413176	0.0126019	screen
f__Dolo_23	DNA.or.cDNA	RNA	0.61679	0.134549	16	10	0.000512257	0.0150851	screen
g__Desemzia	DNA.or.cDNA	RNA	-0.734895	0.16365	16	16	0.000607597	0.0167383	screen
g__Marinilactibacillus	Spike.in	No	0.655192	0.145479	16	14	0.00059327	0.0167383	screen
g__Citrullus	DNA.or.cDNA	RNA	-0.931107	0.209136	16	13	0.000652038	0.0174013	screen
g__Comamonas	DNA.or.cDNA	RNA	-0.442069	0.0999608	16	16	0.000688648	0.0178214	screen
g__Limnohabitans	DNA.or.cDNA	RNA	0.823658	0.187718	16	12	0.000734043	0.0184374	screen
f__Rhodospirillaceae	DNA.or.cDNA	RNA	0.50959	0.117801	16	16	0.000822911	0.0195213	screen
g__Mycetocola	DNA.or.cDNA	RNA	-0.303804	0.0701162	16	16	0.000812312	0.0195213	screen
f__Moraxellaceae	DNA.or.cDNA	RNA	-0.301612	0.0707444	16	16	0.000923904	0.0206288	screen
g__Gemmata	DNA.or.cDNA	RNA	0.467869	0.110011	16	14	0.000942064	0.0206288	screen
o__Rhizobiales	DNA.or.cDNA	RNA	0.341354	0.0798252	16	16	0.0009021	0.0206288	screen
f__Enterobacteriaceae	Spike.in	No	-0.474128	0.112768	16	16	0.00103096	0.022011	screen
o__WD2101	DNA.or.cDNA	RNA	0.4182	0.103189	16	16	0.00136924	0.0285203	screen
g__Leptolyngbya	DNA.or.cDNA	RNA	0.738418	0.185699	16	14	0.00158077	0.0321424	screen
g__Phormidium	DNA.or.cDNA	RNA	0.888063	0.226051	16	13	0.00173009	0.0343351	screen
g__Ramlibacter	DNA.or.cDNA	RNA	0.674306	0.172157	16	15	0.00176902	0.0343351	screen
g__Wautersiella	DNA.or.cDNA	RNA	-0.58881	0.154808	16	16	0.00219275	0.0416136	screen
g__Labrys	DNA.or.cDNA	RNA	0.547831	0.148298	16	11	0.00270012	0.0501283	screen
f__Aeromonadaceae	DNA.or.cDNA	RNA	-0.429576	0.118094	16	16	0.00300785	0.0546532	screen
g__Methylobacterium	DNA.or.cDNA	RNA	0.271372	0.0757909	16	16	0.00335447	0.0596817	screen
f__Xenococcaceae	DNA.or.cDNA	RNA	1.27213	0.357993	16	15	0.00353262	0.0603371	screen
o__Rhodospirillales	DNA.or.cDNA	RNA	0.533389	0.14981	16	15	0.00348599	0.0603371	screen
g__Solirubrobacter	DNA.or.cDNA	RNA	0.456492	0.129225	16	16	0.0036774	0.0615785	screen
g__Candidatus.Solibacter	DNA.or.cDNA	RNA	0.822675	0.240574	16	12	0.0045668	0.0735858	screen
g__Methylibium	DNA.or.cDNA	RNA	0.476338	0.139098	16	14	0.00452452	0.0735858	screen
f__Bradyrhizobiaceae	Spike.in	No	-0.260877	0.0772182	16	16	0.00494297	0.0740578	screen
f__Gemellaceae	DNA.or.cDNA	RNA	-0.241911	0.071499	16	16	0.00489583	0.0740578	screen
f__Sphingomonadaceae	DNA.or.cDNA	RNA	0.229293	0.06748	16	16	0.0047611	0.0740578	screen
g__Sphingomonas	DNA.or.cDNA	RNA	0.134424	0.0396623	16	16	0.00484156	0.0740578	screen
g__Pseudonocardia	Spike.in	No	0.37261	0.110684	16	16	0.00505839	0.0744804	screen
g__Amaricoccus	DNA.or.cDNA	RNA	0.533355	0.160537	16	16	0.00550611	0.0796987	screen
f__Beijerinckiaceae	DNA.or.cDNA	RNA	0.382416	0.116027	16	16	0.00579314	0.0815411	screen
f__Phyllobacteriaceae	Spike.in	No	-0.66078	0.201039	16	14	0.0058952	0.0815411	screen
g__Salinicoccus	DNA.or.cDNA	RNA	-0.796724	0.242559	16	16	0.00591984	0.0815411	screen
g__Georgenia	DNA.or.cDNA	RNA	-0.768374	0.235261	16	12	0.00613577	0.0825503	screen
g__Hymenobacter	DNA.or.cDNA	RNA	0.190352	0.0583584	16	16	0.00618644	0.0825503	screen
f__Intrasporangiaceae	DNA.or.cDNA	RNA	-0.302714	0.0950026	16	16	0.00715282	0.0885292	screen
g__Buchnera	DNA.or.cDNA	RNA	0.582339	0.181246	16	14	0.00679577	0.0885292	screen
g__Jeotgalicoccus	DNA.or.cDNA	RNA	-0.430861	0.134916	16	16	0.00705464	0.0885292	screen
g__Ralstonia	DNA.or.cDNA	RNA	-0.878802	0.27538	16	11	0.0070861	0.0885292	screen
g__Roseomonas	DNA.or.cDNA	RNA	0.525557	0.16395	16	16	0.00689308	0.0885292	screen
f__.Exiguobacteraceae.	DNA.or.cDNA	RNA	-0.801402	0.25343	16	13	0.00749322	0.0896707	screen
g__Shewanella	DNA.or.cDNA	RNA	-0.755873	0.238556	16	14	0.00740275	0.0896707	screen
g__Verrucosispora	Spike.in	No	0.596079	0.188775	16	16	0.00756006	0.0896707	screen
f__Nostocaceae	DNA.or.cDNA	RNA	0.821304	0.263801	16	14	0.00823247	0.0963086	screen
g__Planctomyces	DNA.or.cDNA	RNA	0.79053	0.255179	16	12	0.00848033	0.0978676	screen
o__Stramenopiles	DNA.or.cDNA	RNA	-0.44517	0.144483	16	16	0.00875935	0.0997398	screen
g__1.68	DNA.or.cDNA	RNA	-0.820813	0.267556	16	10	0.00898657	0.100981	screen
f__Sphingobacteriaceae	Spike.in	No	0.216856	0.0716677	16	16	0.00974215	0.103294	screen
g__Actinomyces	DNA.or.cDNA	RNA	-0.144265	0.0474972	16	16	0.00952925	0.103294	screen
g__Corynebacterium	DNA.or.cDNA	RNA	-0.122864	0.0403636	16	16	0.00940898	0.103294	screen
g__Leucobacter	DNA.or.cDNA	RNA	-0.501808	0.166001	16	15	0.0097972	0.103294	screen
g__Sneathia	DNA.or.cDNA	RNA	-0.791235	0.26118	16	13	0.00967483	0.103294	screen
g__Roseateles	DNA.or.cDNA	RNA	0.623053	0.206819	16	15	0.00999464	0.104091	screen
g__Alkanindiges	DNA.or.cDNA	RNA	0.280925	0.0937621	16	16	0.010315	0.104869	screen
g__Truepera	DNA.or.cDNA	RNA	0.33147	0.110617	16	16	0.010307	0.104869	screen
g__Acinetobacter	DNA.or.cDNA	RNA	-0.170397	0.0571194	16	16	0.0105757	0.105629	screen
g__Micromonospora	Spike.in	No	-0.671656	0.225376	16	15	0.0106372	0.105629	screen
g__Acetobacter	DNA.or.cDNA	RNA	0.57234	0.193153	16	11	0.0109908	0.107075	screen
g__Mycobacterium	DNA.or.cDNA	RNA	-0.279043	0.0942355	16	16	0.0110335	0.107075	screen
f__Ellin5301	DNA.or.cDNA	RNA	-0.444396	0.151671	16	13	0.0117134	0.112396	screen
g__Pseudomonas	Spike.in	No	-0.215071	0.0739725	16	16	0.012232	0.116068	screen
g__Acidovorax	DNA.or.cDNA	RNA	0.439792	0.152655	16	15	0.0128697	0.120777	screen
g__Alicycliphilus	DNA.or.cDNA	RNA	-0.449723	0.156504	16	15	0.0130539	0.120819	screen
g__Ellin506	Spike.in	No	0.498244	0.173638	16	13	0.0131571	0.120819	screen
o__Synergistales	DNA.or.cDNA	RNA	-0.707265	0.247005	16	15	0.0133116	0.120937	screen
c__ML635J.21	DNA.or.cDNA	RNA	0.49387	0.173716	16	14	0.0138422	0.124434	screen
f__Erysipelotrichaceae	DNA.or.cDNA	RNA	-0.668865	0.236529	16	15	0.0142498	0.125457	screen
f__Micrococcaceae	DNA.or.cDNA	RNA	-0.221068	0.0780412	16	16	0.0141172	0.125457	screen
f__Geodermatophilaceae	Spike.in	No	-0.283044	0.101014	16	16	0.0149718	0.129895	screen
g__Rhodoplanes	DNA.or.cDNA	RNA	0.339227	0.121195	16	15	0.0150581	0.129895	screen
g__Hylemonella	DNA.or.cDNA	RNA	0.272595	0.0987407	16	16	0.0162025	0.138369	screen
g__Janthinobacterium	DNA.or.cDNA	RNA	-0.172895	0.0632953	16	16	0.0171306	0.144847	screen
g__Paracoccus	DNA.or.cDNA	RNA	0.224047	0.0821916	16	16	0.0173166	0.144984	screen
g__Actinomyces	Spike.in	No	0.128344	0.0474972	16	16	0.0181197	0.145435	screen
g__Dietzia	DNA.or.cDNA	RNA	-0.348456	0.128723	16	16	0.0179523	0.145435	screen
g__Roseococcus	Spike.in	No	0.512613	0.188922	16	16	0.0177363	0.145435	screen
g__Rubricoccus	DNA.or.cDNA	RNA	0.454047	0.168216	16	14	0.0182219	0.145435	screen
o__Stramenopiles	Spike.in	No	0.392222	0.144483	16	16	0.0176925	0.145435	screen
g__Asticcacaulis	DNA.or.cDNA	RNA	0.661572	0.24666	16	11	0.0188246	0.14554	screen
g__Faecalibacterium	DNA.or.cDNA	RNA	-0.438876	0.163501	16	16	0.0187486	0.14554	screen
g__Mesorhizobium	DNA.or.cDNA	RNA	0.33451	0.124527	16	15	0.0186771	0.14554	screen
g__Paenibacillus	Spike.in	No	-0.191236	0.0714939	16	16	0.0190872	0.14554	screen
g__Salinibacterium	DNA.or.cDNA	RNA	-0.260151	0.0971699	16	16	0.018999	0.14554	screen
g__Bacillus	DNA.or.cDNA	RNA	-0.204219	0.0766936	16	16	0.0195303	0.146306	screen
o__FW68	DNA.or.cDNA	RNA	0.576562	0.216427	16	9	0.0194856	0.146306	screen
g__Ochrobactrum	DNA.or.cDNA	RNA	-0.39043	0.147042	16	16	0.0198138	0.147139	screen
g__Terriglobus	DNA.or.cDNA	RNA	0.5654	0.2156	16	13	0.021088	0.155251	screen
g__Actinobaculum	DNA.or.cDNA	RNA	-0.709461	0.272308	16	9	0.0217832	0.158488	screen
g__Collinsella	DNA.or.cDNA	RNA	-0.428779	0.165303	16	16	0.022262	0.158488	screen
g__Kocuria	DNA.or.cDNA	RNA	-0.152455	0.0587759	16	16	0.0222652	0.158488	screen
g__Rhodococcus	DNA.or.cDNA	RNA	-0.216706	0.0835505	16	16	0.02227	0.158488	screen
g__Catenibacterium	DNA.or.cDNA	RNA	-0.442849	0.173406	16	16	0.0240181	0.16676	screen
g__Leuconostoc	DNA.or.cDNA	RNA	-0.229967	0.0899424	16	16	0.023882	0.16676	screen
g__Planomicrobium	DNA.or.cDNA	RNA	-0.633125	0.247415	16	14	0.0237859	0.16676	screen
g__Marinilactibacillus	DNA.or.cDNA	RNA	-0.369429	0.145479	16	14	0.0246826	0.169991	screen
g__Bacteroides	DNA.or.cDNA	RNA	-0.439281	0.174408	16	16	0.0256672	0.175358	screen
g__Abies	Spike.in	No	0.594706	0.237452	16	6	0.0263622	0.178542	screen
g__Lachnospira	DNA.or.cDNA	RNA	-0.579552	0.231752	16	13	0.0265513	0.178542	screen
g__Chthoniobacter	DNA.or.cDNA	RNA	0.366299	0.148399	16	11	0.028223	0.182028	screen
g__Elizabethkingia	DNA.or.cDNA	RNA	-0.335718	0.135339	16	14	0.0275801	0.182028	screen
g__Paludibacter	Spike.in	No	0.50731	0.204638	16	8	0.0276589	0.182028	screen
g__Phenylobacterium	DNA.or.cDNA	RNA	0.534262	0.216653	16	16	0.0283486	0.182028	screen
g__Rheinheimera	DNA.or.cDNA	RNA	-0.430972	0.17473	16	16	0.0283208	0.182028	screen
g__Sphingopyxis	DNA.or.cDNA	RNA	-0.400871	0.162462	16	15	0.0282691	0.182028	screen
g__Azohydromonas	DNA.or.cDNA	RNA	0.397821	0.161807	16	16	0.0287434	0.183186	screen
f__Ellin5301	Spike.in	No	-0.372105	0.151671	16	13	0.0290285	0.183632	screen
g__Roseococcus	DNA.or.cDNA	RNA	0.462654	0.188922	16	16	0.0292726	0.183815	screen
f__Neisseriaceae	DNA.or.cDNA	RNA	-0.552201	0.226951	16	16	0.0301534	0.187963	screen
g__Prevotella	DNA.or.cDNA	RNA	-0.443821	0.183117	16	16	0.0306916	0.189932	screen
f__Saprospiraceae	DNA.or.cDNA	RNA	0.497851	0.208221	16	12	0.0326317	0.200486	screen
g__Paucibacter	Spike.in	No	0.328943	0.139103	16	16	0.0342703	0.209049	screen
g__Methylopila	DNA.or.cDNA	RNA	0.677633	0.287832	16	13	0.034947	0.211665	screen
g__Roseomonas	Spike.in	No	0.385351	0.16395	16	16	0.0351991	0.211691	screen
o__.Saprospirales.	Spike.in	No	0.608292	0.259497	16	9	0.0356144	0.21269	screen
f__Leuconostocaceae	DNA.or.cDNA	RNA	-0.275684	0.11847	16	16	0.0367656	0.216536	screen
f__Rhizobiaceae	Spike.in	No	-0.231263	0.0992594	16	16	0.0365709	0.216536	screen
f__.Chthoniobacteraceae.	DNA.or.cDNA	RNA	0.580487	0.253403	16	14	0.0393264	0.217185	screen
f__Gemmataceae	DNA.or.cDNA	RNA	0.536965	0.232094	16	12	0.0376973	0.217185	screen
f__Verrucomicrobiaceae	DNA.or.cDNA	RNA	0.369518	0.160555	16	14	0.0385512	0.217185	screen
g__Beijerinckia	DNA.or.cDNA	RNA	0.645265	0.280609	16	14	0.0386936	0.217185	screen
g__Cardiobacterium	DNA.or.cDNA	RNA	0.468427	0.203564	16	10	0.0385779	0.217185	screen
g__Chryseobacterium	DNA.or.cDNA	RNA	-0.149931	0.0654863	16	16	0.0394189	0.217185	screen
g__Gordonia	Spike.in	No	-0.287173	0.124617	16	16	0.0383409	0.217185	screen
g__Nesterenkonia	DNA.or.cDNA	RNA	-0.611478	0.265517	16	14	0.0384466	0.217185	screen
g__Planifilum	Spike.in	No	0.317196	0.136792	16	16	0.0373311	0.217185	screen
g__Terriglobus	Spike.in	No	0.494654	0.2156	16	13	0.0390689	0.217185	screen
g__Gemmata	Spike.in	No	-0.24903	0.110011	16	14	0.041349	0.224918	screen
g__Veillonella	Spike.in	No	0.435178	0.192219	16	16	0.0413267	0.224918	screen
f__Aurantimonadaceae	DNA.or.cDNA	RNA	0.689352	0.30533	16	14	0.0418067	0.225968	screen
f__Actinomycetaceae	Spike.in	No	-0.570065	0.252921	16	12	0.0421012	0.226129	screen
f__Verrucomicrobiaceae	Spike.in	No	-0.358455	0.160555	16	14	0.0437911	0.233735	screen
g__Propionibacterium	DNA.or.cDNA	RNA	-1.60437	0.137698	16	11	2.97377e-08	2.5396e-05	mouse
g__Oenothera	DNA.or.cDNA	RNA	-1.43921	0.15041	16	15	2.99392e-07	0.00012784	mouse
f__Neisseriaceae	DNA.or.cDNA	RNA	-1.15022	0.145397	16	16	2.52729e-06	0.000719434	mouse
g__Haemophilus	DNA.or.cDNA	RNA	-0.891452	0.119979	16	16	4.97422e-06	0.001062	mouse
o__Streptophyta	DNA.or.cDNA	RNA	-0.862309	0.120417	16	16	7.35735e-06	0.00125664	mouse
g__Tannerella	DNA.or.cDNA	RNA	-0.939127	0.134609	16	10	9.67232e-06	0.00137669	mouse
g__Sphingobacterium	DNA.or.cDNA	RNA	-1.35103	0.205027	16	13	1.74342e-05	0.00212697	mouse
o__Myxococcales	DNA.or.cDNA	RNA	0.777827	0.123238	16	16	2.69456e-05	0.00287644	mouse
g__Thermus	DNA.or.cDNA	RNA	-1.20768	0.20325	16	9	4.88882e-05	0.00463895	mouse
g__Treponema	DNA.or.cDNA	RNA	-0.943826	0.162049	16	16	5.93162e-05	0.0050656	mouse
f__Isosphaeraceae	DNA.or.cDNA	RNA	0.907705	0.163891	16	16	9.56977e-05	0.00742962	mouse
f__Gemmataceae	DNA.or.cDNA	RNA	0.449606	0.0897878	16	7	0.000239787	0.0170649	mouse
g__Modestobacter	DNA.or.cDNA	RNA	0.376572	0.07712	16	16	0.000299049	0.0196452	mouse
g__Alicycliphilus	DNA.or.cDNA	RNA	-0.925687	0.193187	16	13	0.000352071	0.0214763	mouse
f__Aeromonadaceae	DNA.or.cDNA	RNA	-0.889041	0.197877	16	15	0.000605116	0.0344513	mouse
f__Acetobacteraceae	DNA.or.cDNA	RNA	0.55206	0.125321	16	16	0.000710842	0.0379412	mouse
f__Bradyrhizobiaceae	DNA.or.cDNA	RNA	0.37794	0.0876502	16	16	0.00084444	0.0424207	mouse
g__Brevibacterium	DNA.or.cDNA	RNA	-0.434323	0.102512	16	16	0.000970698	0.0460278	mouse
g__Wautersiella	DNA.or.cDNA	RNA	-0.826068	0.196305	16	13	0.00102404	0.0460278	mouse
g__Dietzia	DNA.or.cDNA	RNA	-0.417441	0.100027	16	16	0.00109268	0.0464013	mouse
g__Stenotrophomonas	DNA.or.cDNA	RNA	-0.765712	0.184505	16	16	0.00114101	0.0464013	mouse
g__Microbispora	DNA.or.cDNA	RNA	0.426612	0.105693	16	16	0.00141216	0.0536421	mouse
g__Porphyromonas	DNA.or.cDNA	RNA	-1.00304	0.249251	16	15	0.00144469	0.0536421	mouse
g__Paludibacter	DNA.or.cDNA	RNA	-0.723671	0.186469	16	8	0.0018933	0.0673699	mouse
g__Atopobium	DNA.or.cDNA	RNA	-0.392127	0.104149	16	16	0.00235893	0.0677203	mouse
g__Georgenia	DNA.or.cDNA	RNA	-0.694026	0.180837	16	12	0.00205432	0.0677203	mouse
g__Lactococcus	DNA.or.cDNA	RNA	-0.907088	0.240227	16	16	0.00231048	0.0677203	mouse
g__Parvimonas	DNA.or.cDNA	RNA	-0.843005	0.220044	16	12	0.00208092	0.0677203	mouse
g__Prevotella	DNA.or.cDNA	RNA	-0.811599	0.213584	16	16	0.00220773	0.0677203	mouse
g__Rheinheimera	DNA.or.cDNA	RNA	-0.700048	0.186152	16	16	0.00237893	0.0677203	mouse
o__Acidimicrobiales	DNA.or.cDNA	RNA	0.381986	0.104766	16	16	0.00295939	0.0815263	mouse
g__Campylobacter	DNA.or.cDNA	RNA	-0.906781	0.254878	16	14	0.00350428	0.0935205	mouse
g__Planifilum	DNA.or.cDNA	RNA	-0.785029	0.222547	16	11	0.00371323	0.096094	mouse
g__Pseudoxanthomonas	DNA.or.cDNA	RNA	-0.665963	0.189878	16	14	0.0038595	0.0969414	mouse
g__Jeotgalicoccus	DNA.or.cDNA	RNA	-0.437852	0.129865	16	15	0.00500838	0.122204	mouse
g__Exiguobacterium	DNA.or.cDNA	RNA	-0.637112	0.190857	16	12	0.00534082	0.126696	mouse
g__Amaricoccus	DNA.or.cDNA	RNA	0.678793	0.204839	16	16	0.0055972	0.129189	mouse
g__Lautropia	DNA.or.cDNA	RNA	-0.789529	0.239764	16	14	0.00582635	0.13094	mouse
f__Halomonadaceae	DNA.or.cDNA	RNA	-0.543419	0.165871	16	11	0.00601762	0.131728	mouse
g__Nesterenkonia	DNA.or.cDNA	RNA	-0.536886	0.164529	16	14	0.00616992	0.131728	mouse
g__Paenisporosarcina	DNA.or.cDNA	RNA	0.613035	0.189355	16	16	0.00648245	0.134695	mouse
g__Paracoccus	DNA.or.cDNA	RNA	0.320843	0.0994479	16	16	0.00662436	0.134695	mouse
g__Erwinia	DNA.or.cDNA	RNA	-0.484104	0.154808	16	16	0.008017	0.159221	mouse
f__Solirubrobacteraceae	DNA.or.cDNA	RNA	0.428657	0.13834	16	16	0.00846993	0.16074	mouse
g__Aggregatibacter	DNA.or.cDNA	RNA	-0.97487	0.314152	16	13	0.00839522	0.16074	mouse
g__Oribacterium	DNA.or.cDNA	RNA	-0.822033	0.272581	16	11	0.00993355	0.184419	mouse
f__Enterobacteriaceae	Spike.in	No	-2.10879	0.191349	16	16	5.76166e-08	4.07926e-05	soil
f__Isosphaeraceae	DNA.or.cDNA	RNA	0.871912	0.149682	16	15	5.92384e-05	0.0209704	soil
o__Caulobacterales	DNA.or.cDNA	RNA	0.282341	0.0582329	16	15	0.000318014	0.0750512	soil
f__Enterobacteriaceae	Spike.in	No	-2.14424	0.338491	16	16	2.59771e-05	0.0109104	saliva

## Sheet: all_results_part2
feature	metadata	value	coef	stderr	N	N.not.0	pval	qval	sample
g__Propionibacterium	DNA.or.cDNA	RNA	-0.534241	0.0521363	16	8	1.35464e-07	0.000115686	screen
g__Brevibacterium	DNA.or.cDNA	RNA	-0.681117	0.0837781	16	16	1.87353e-06	0.00063738	screen
g__Stenotrophomonas	DNA.or.cDNA	RNA	-0.661623	0.0827126	16	16	2.23904e-06	0.00063738	screen
f__Acetobacteraceae	DNA.or.cDNA	RNA	0.538167	0.0719993	16	16	4.66624e-06	0.000996242	screen
g__WAL_1855D	DNA.or.cDNA	RNA	-0.794107	0.113058	16	15	9.01418e-06	0.00145093	screen
o__Streptophyta	DNA.or.cDNA	RNA	-0.752568	0.108414	16	16	1.01939e-05	0.00145093	screen
g__Lactococcus	DNA.or.cDNA	RNA	-0.777456	0.115463	16	16	1.39742e-05	0.00170486	screen
f__Coriobacteriaceae	DNA.or.cDNA	RNA	-0.93738	0.147841	16	13	2.57421e-05	0.00274797	screen
f__Bradyrhizobiaceae	DNA.or.cDNA	RNA	0.473434	0.0772182	16	16	3.59534e-05	0.00296044	screen
g__Planifilum	DNA.or.cDNA	RNA	-0.848357	0.136792	16	16	3.20965e-05	0.00296044	screen
o__Myxococcales	DNA.or.cDNA	RNA	0.705189	0.115706	16	16	3.81321e-05	0.00296044	screen
g__Haemophilus	DNA.or.cDNA	RNA	-0.656934	0.111783	16	16	5.43913e-05	0.00380758	screen
g__Oenothera	DNA.or.cDNA	RNA	-1.16547	0.199624	16	16	5.79608e-05	0.00380758	screen
f__Gaiellaceae	DNA.or.cDNA	RNA	-0.406282	0.0712895	16	16	7.30468e-05	0.00445585	screen
g__Thermus	DNA.or.cDNA	RNA	-0.799616	0.146158	16	8	0.000107326	0.00611042	screen
g__Porphyromonas	DNA.or.cDNA	RNA	-0.626328	0.115973	16	16	0.000121013	0.00645906	screen
f__Haliangiaceae	DNA.or.cDNA	RNA	0.766685	0.145093	16	15	0.00014788	0.0074288	screen
g__Gordonia	DNA.or.cDNA	RNA	-0.651951	0.124617	16	16	0.000161934	0.00768288	screen
g__Sphingobacterium	DNA.or.cDNA	RNA	-0.742106	0.142944	16	16	0.000173616	0.0078036	screen
g__Nocardioides	DNA.or.cDNA	RNA	-0.37987	0.0736607	16	16	0.000184398	0.0078738	screen
f__Isosphaeraceae	DNA.or.cDNA	RNA	0.926042	0.183199	16	16	0.000220562	0.00896954	screen
g__Actinomycetospora	DNA.or.cDNA	RNA	-0.469066	0.094226	16	16	0.000252549	0.00980349	screen
g__Aerococcus	DNA.or.cDNA	RNA	-0.496178	0.101315	16	16	0.000291465	0.0108222	screen
o__Solirubrobacterales	DNA.or.cDNA	RNA	-0.498087	0.102705	16	16	0.000317336	0.0112919	screen
g__Enterococcus	DNA.or.cDNA	RNA	-0.828773	0.172668	16	13	0.000346959	0.0118521	screen
f__Pseudanabaenaceae	DNA.or.cDNA	RNA	0.843187	0.1783	16	15	0.000394021	0.0125289	screen
g__Dialister	DNA.or.cDNA	RNA	-0.727243	0.153878	16	15	0.000396112	0.0125289	screen
g__Ellin506	DNA.or.cDNA	RNA	0.816571	0.173638	16	13	0.000413176	0.0126019	screen
f__Dolo_23	DNA.or.cDNA	RNA	0.61679	0.134549	16	10	0.000512257	0.0150851	screen
g__Desemzia	DNA.or.cDNA	RNA	-0.734895	0.16365	16	16	0.000607597	0.0167383	screen
g__Marinilactibacillus	Spike.in	No	0.655192	0.145479	16	14	0.00059327	0.0167383	screen
g__Citrullus	DNA.or.cDNA	RNA	-0.931107	0.209136	16	13	0.000652038	0.0174013	screen
g__Comamonas	DNA.or.cDNA	RNA	-0.442069	0.0999608	16	16	0.000688648	0.0178214	screen
g__Limnohabitans	DNA.or.cDNA	RNA	0.823658	0.187718	16	12	0.000734043	0.0184374	screen
f__Rhodospirillaceae	DNA.or.cDNA	RNA	0.50959	0.117801	16	16	0.000822911	0.0195213	screen
g__Mycetocola	DNA.or.cDNA	RNA	-0.303804	0.0701162	16	16	0.000812312	0.0195213	screen
f__Moraxellaceae	DNA.or.cDNA	RNA	-0.301612	0.0707444	16	16	0.000923904	0.0206288	screen
g__Gemmata	DNA.or.cDNA	RNA	0.467869	0.110011	16	14	0.000942064	0.0206288	screen
o__Rhizobiales	DNA.or.cDNA	RNA	0.341354	0.0798252	16	16	0.0009021	0.0206288	screen
f__Enterobacteriaceae	Spike.in	No	-0.474128	0.112768	16	16	0.00103096	0.022011	screen
o__WD2101	DNA.or.cDNA	RNA	0.4182	0.103189	16	16	0.00136924	0.0285203	screen
g__Leptolyngbya	DNA.or.cDNA	RNA	0.738418	0.185699	16	14	0.00158077	0.0321424	screen
g__Phormidium	DNA.or.cDNA	RNA	0.888063	0.226051	16	13	0.00173009	0.0343351	screen
g__Ramlibacter	DNA.or.cDNA	RNA	0.674306	0.172157	16	15	0.00176902	0.0343351	screen
g__Wautersiella	DNA.or.cDNA	RNA	-0.58881	0.154808	16	16	0.00219275	0.0416136	screen
g__Labrys	DNA.or.cDNA	RNA	0.547831	0.148298	16	11	0.00270012	0.0501283	screen
f__Aeromonadaceae	DNA.or.cDNA	RNA	-0.429576	0.118094	16	16	0.00300785	0.0546532	screen
g__Methylobacterium	DNA.or.cDNA	RNA	0.271372	0.0757909	16	16	0.00335447	0.0596817	screen
f__Xenococcaceae	DNA.or.cDNA	RNA	1.27213	0.357993	16	15	0.00353262	0.0603371	screen
o__Rhodospirillales	DNA.or.cDNA	RNA	0.533389	0.14981	16	15	0.00348599	0.0603371	screen
g__Solirubrobacter	DNA.or.cDNA	RNA	0.456492	0.129225	16	16	0.0036774	0.0615785	screen
g__Candidatus.Solibacter	DNA.or.cDNA	RNA	0.822675	0.240574	16	12	0.0045668	0.0735858	screen
g__Methylibium	DNA.or.cDNA	RNA	0.476338	0.139098	16	14	0.00452452	0.0735858	screen
f__Bradyrhizobiaceae	Spike.in	No	-0.260877	0.0772182	16	16	0.00494297	0.0740578	screen
f__Gemellaceae	DNA.or.cDNA	RNA	-0.241911	0.071499	16	16	0.00489583	0.0740578	screen
f__Sphingomonadaceae	DNA.or.cDNA	RNA	0.229293	0.06748	16	16	0.0047611	0.0740578	screen
g__Sphingomonas	DNA.or.cDNA	RNA	0.134424	0.0396623	16	16	0.00484156	0.0740578	screen
g__Pseudonocardia	Spike.in	No	0.37261	0.110684	16	16	0.00505839	0.0744804	screen
g__Amaricoccus	DNA.or.cDNA	RNA	0.533355	0.160537	16	16	0.00550611	0.0796987	screen
f__Beijerinckiaceae	DNA.or.cDNA	RNA	0.382416	0.116027	16	16	0.00579314	0.0815411	screen
f__Phyllobacteriaceae	Spike.in	No	-0.66078	0.201039	16	14	0.0058952	0.0815411	screen
g__Salinicoccus	DNA.or.cDNA	RNA	-0.796724	0.242559	16	16	0.00591984	0.0815411	screen
g__Georgenia	DNA.or.cDNA	RNA	-0.768374	0.235261	16	12	0.00613577	0.0825503	screen
g__Hymenobacter	DNA.or.cDNA	RNA	0.190352	0.0583584	16	16	0.00618644	0.0825503	screen
f__Intrasporangiaceae	DNA.or.cDNA	RNA	-0.302714	0.0950026	16	16	0.00715282	0.0885292	screen
g__Buchnera	DNA.or.cDNA	RNA	0.582339	0.181246	16	14	0.00679577	0.0885292	screen
g__Jeotgalicoccus	DNA.or.cDNA	RNA	-0.430861	0.134916	16	16	0.00705464	0.0885292	screen
g__Ralstonia	DNA.or.cDNA	RNA	-0.878802	0.27538	16	11	0.0070861	0.0885292	screen
g__Roseomonas	DNA.or.cDNA	RNA	0.525557	0.16395	16	16	0.00689308	0.0885292	screen
f__.Exiguobacteraceae.	DNA.or.cDNA	RNA	-0.801402	0.25343	16	13	0.00749322	0.0896707	screen
g__Shewanella	DNA.or.cDNA	RNA	-0.755873	0.238556	16	14	0.00740275	0.0896707	screen
g__Verrucosispora	Spike.in	No	0.596079	0.188775	16	16	0.00756006	0.0896707	screen
f__Nostocaceae	DNA.or.cDNA	RNA	0.821304	0.263801	16	14	0.00823247	0.0963086	screen
g__Planctomyces	DNA.or.cDNA	RNA	0.79053	0.255179	16	12	0.00848033	0.0978676	screen
o__Stramenopiles	DNA.or.cDNA	RNA	-0.44517	0.144483	16	16	0.00875935	0.0997398	screen
g__1.68	DNA.or.cDNA	RNA	-0.820813	0.267556	16	10	0.00898657	0.100981	screen
f__Sphingobacteriaceae	Spike.in	No	0.216856	0.0716677	16	16	0.00974215	0.103294	screen
g__Actinomyces	DNA.or.cDNA	RNA	-0.144265	0.0474972	16	16	0.00952925	0.103294	screen
g__Corynebacterium	DNA.or.cDNA	RNA	-0.122864	0.0403636	16	16	0.00940898	0.103294	screen
g__Leucobacter	DNA.or.cDNA	RNA	-0.501808	0.166001	16	15	0.0097972	0.103294	screen
g__Sneathia	DNA.or.cDNA	RNA	-0.791235	0.26118	16	13	0.00967483	0.103294	screen
g__Roseateles	DNA.or.cDNA	RNA	0.623053	0.206819	16	15	0.00999464	0.104091	screen
g__Alkanindiges	DNA.or.cDNA	RNA	0.280925	0.0937621	16	16	0.010315	0.104869	screen
g__Truepera	DNA.or.cDNA	RNA	0.33147	0.110617	16	16	0.010307	0.104869	screen
g__Acinetobacter	DNA.or.cDNA	RNA	-0.170397	0.0571194	16	16	0.0105757	0.105629	screen
g__Micromonospora	Spike.in	No	-0.671656	0.225376	16	15	0.0106372	0.105629	screen
g__Acetobacter	DNA.or.cDNA	RNA	0.57234	0.193153	16	11	0.0109908	0.107075	screen
g__Mycobacterium	DNA.or.cDNA	RNA	-0.279043	0.0942355	16	16	0.0110335	0.107075	screen
f__Ellin5301	DNA.or.cDNA	RNA	-0.444396	0.151671	16	13	0.0117134	0.112396	screen
g__Pseudomonas	Spike.in	No	-0.215071	0.0739725	16	16	0.012232	0.116068	screen
g__Acidovorax	DNA.or.cDNA	RNA	0.439792	0.152655	16	15	0.0128697	0.120777	screen
g__Alicycliphilus	DNA.or.cDNA	RNA	-0.449723	0.156504	16	15	0.0130539	0.120819	screen
g__Ellin506	Spike.in	No	0.498244	0.173638	16	13	0.0131571	0.120819	screen
o__Synergistales	DNA.or.cDNA	RNA	-0.707265	0.247005	16	15	0.0133116	0.120937	screen
c__ML635J.21	DNA.or.cDNA	RNA	0.49387	0.173716	16	14	0.0138422	0.124434	screen
f__Erysipelotrichaceae	DNA.or.cDNA	RNA	-0.668865	0.236529	16	15	0.0142498	0.125457	screen
f__Micrococcaceae	DNA.or.cDNA	RNA	-0.221068	0.0780412	16	16	0.0141172	0.125457	screen
f__Geodermatophilaceae	Spike.in	No	-0.283044	0.101014	16	16	0.0149718	0.129895	screen
g__Rhodoplanes	DNA.or.cDNA	RNA	0.339227	0.121195	16	15	0.0150581	0.129895	screen
g__Hylemonella	DNA.or.cDNA	RNA	0.272595	0.0987407	16	16	0.0162025	0.138369	screen
g__Janthinobacterium	DNA.or.cDNA	RNA	-0.172895	0.0632953	16	16	0.0171306	0.144847	screen
g__Paracoccus	DNA.or.cDNA	RNA	0.224047	0.0821916	16	16	0.0173166	0.144984	screen
g__Actinomyces	Spike.in	No	0.128344	0.0474972	16	16	0.0181197	0.145435	screen
g__Dietzia	DNA.or.cDNA	RNA	-0.348456	0.128723	16	16	0.0179523	0.145435	screen
g__Roseococcus	Spike.in	No	0.512613	0.188922	16	16	0.0177363	0.145435	screen
g__Rubricoccus	DNA.or.cDNA	RNA	0.454047	0.168216	16	14	0.0182219	0.145435	screen
o__Stramenopiles	Spike.in	No	0.392222	0.144483	16	16	0.0176925	0.145435	screen
g__Asticcacaulis	DNA.or.cDNA	RNA	0.661572	0.24666	16	11	0.0188246	0.14554	screen
g__Faecalibacterium	DNA.or.cDNA	RNA	-0.438876	0.163501	16	16	0.0187486	0.14554	screen
g__Mesorhizobium	DNA.or.cDNA	RNA	0.33451	0.124527	16	15	0.0186771	0.14554	screen
g__Paenibacillus	Spike.in	No	-0.191236	0.0714939	16	16	0.0190872	0.14554	screen
g__Salinibacterium	DNA.or.cDNA	RNA	-0.260151	0.0971699	16	16	0.018999	0.14554	screen
g__Bacillus	DNA.or.cDNA	RNA	-0.204219	0.0766936	16	16	0.0195303	0.146306	screen
o__FW68	DNA.or.cDNA	RNA	0.576562	0.216427	16	9	0.0194856	0.146306	screen
g__Ochrobactrum	DNA.or.cDNA	RNA	-0.39043	0.147042	16	16	0.0198138	0.147139	screen
g__Terriglobus	DNA.or.cDNA	RNA	0.5654	0.2156	16	13	0.021088	0.155251	screen
g__Actinobaculum	DNA.or.cDNA	RNA	-0.709461	0.272308	16	9	0.0217832	0.158488	screen
g__Collinsella	DNA.or.cDNA	RNA	-0.428779	0.165303	16	16	0.022262	0.158488	screen
g__Kocuria	DNA.or.cDNA	RNA	-0.152455	0.0587759	16	16	0.0222652	0.158488	screen
g__Rhodococcus	DNA.or.cDNA	RNA	-0.216706	0.0835505	16	16	0.02227	0.158488	screen
g__Catenibacterium	DNA.or.cDNA	RNA	-0.442849	0.173406	16	16	0.0240181	0.16676	screen
g__Leuconostoc	DNA.or.cDNA	RNA	-0.229967	0.0899424	16	16	0.023882	0.16676	screen
g__Planomicrobium	DNA.or.cDNA	RNA	-0.633125	0.247415	16	14	0.0237859	0.16676	screen
g__Marinilactibacillus	DNA.or.cDNA	RNA	-0.369429	0.145479	16	14	0.0246826	0.169991	screen
g__Bacteroides	DNA.or.cDNA	RNA	-0.439281	0.174408	16	16	0.0256672	0.175358	screen
g__Abies	Spike.in	No	0.594706	0.237452	16	6	0.0263622	0.178542	screen
g__Lachnospira	DNA.or.cDNA	RNA	-0.579552	0.231752	16	13	0.0265513	0.178542	screen
g__Chthoniobacter	DNA.or.cDNA	RNA	0.366299	0.148399	16	11	0.028223	0.182028	screen
g__Elizabethkingia	DNA.or.cDNA	RNA	-0.335718	0.135339	16	14	0.0275801	0.182028	screen
g__Paludibacter	Spike.in	No	0.50731	0.204638	16	8	0.0276589	0.182028	screen
g__Phenylobacterium	DNA.or.cDNA	RNA	0.534262	0.216653	16	16	0.0283486	0.182028	screen
g__Rheinheimera	DNA.or.cDNA	RNA	-0.430972	0.17473	16	16	0.0283208	0.182028	screen
g__Sphingopyxis	DNA.or.cDNA	RNA	-0.400871	0.162462	16	15	0.0282691	0.182028	screen
g__Azohydromonas	DNA.or.cDNA	RNA	0.397821	0.161807	16	16	0.0287434	0.183186	screen
f__Ellin5301	Spike.in	No	-0.372105	0.151671	16	13	0.0290285	0.183632	screen
g__Roseococcus	DNA.or.cDNA	RNA	0.462654	0.188922	16	16	0.0292726	0.183815	screen
f__Neisseriaceae	DNA.or.cDNA	RNA	-0.552201	0.226951	16	16	0.0301534	0.187963	screen
g__Prevotella	DNA.or.cDNA	RNA	-0.443821	0.183117	16	16	0.0306916	0.189932	screen
f__Saprospiraceae	DNA.or.cDNA	RNA	0.497851	0.208221	16	12	0.0326317	0.200486	screen
g__Paucibacter	Spike.in	No	0.328943	0.139103	16	16	0.0342703	0.209049	screen
g__Methylopila	DNA.or.cDNA	RNA	0.677633	0.287832	16	13	0.034947	0.211665	screen
g__Roseomonas	Spike.in	No	0.385351	0.16395	16	16	0.0351991	0.211691	screen
o__.Saprospirales.	Spike.in	No	0.608292	0.259497	16	9	0.0356144	0.21269	screen
f__Leuconostocaceae	DNA.or.cDNA	RNA	-0.275684	0.11847	16	16	0.0367656	0.216536	screen
f__Rhizobiaceae	Spike.in	No	-0.231263	0.0992594	16	16	0.0365709	0.216536	screen
f__.Chthoniobacteraceae.	DNA.or.cDNA	RNA	0.580487	0.253403	16	14	0.0393264	0.217185	screen
f__Gemmataceae	DNA.or.cDNA	RNA	0.536965	0.232094	16	12	0.0376973	0.217185	screen
f__Verrucomicrobiaceae	DNA.or.cDNA	RNA	0.369518	0.160555	16	14	0.0385512	0.217185	screen
g__Beijerinckia	DNA.or.cDNA	RNA	0.645265	0.280609	16	14	0.0386936	0.217185	screen
g__Cardiobacterium	DNA.or.cDNA	RNA	0.468427	0.203564	16	10	0.0385779	0.217185	screen
g__Chryseobacterium	DNA.or.cDNA	RNA	-0.149931	0.0654863	16	16	0.0394189	0.217185	screen
g__Gordonia	Spike.in	No	-0.287173	0.124617	16	16	0.0383409	0.217185	screen
g__Nesterenkonia	DNA.or.cDNA	RNA	-0.611478	0.265517	16	14	0.0384466	0.217185	screen
g__Planifilum	Spike.in	No	0.317196	0.136792	16	16	0.0373311	0.217185	screen
g__Terriglobus	Spike.in	No	0.494654	0.2156	16	13	0.0390689	0.217185	screen
g__Gemmata	Spike.in	No	-0.24903	0.110011	16	14	0.041349	0.224918	screen
g__Veillonella	Spike.in	No	0.435178	0.192219	16	16	0.0413267	0.224918	screen
f__Aurantimonadaceae	DNA.or.cDNA	RNA	0.689352	0.30533	16	14	0.0418067	0.225968	screen
f__Actinomycetaceae	Spike.in	No	-0.570065	0.252921	16	12	0.0421012	0.226129	screen
f__Verrucomicrobiaceae	Spike.in	No	-0.358455	0.160555	16	14	0.0437911	0.233735	screen
g__Fimbriimonas	DNA.or.cDNA	RNA	0.577039	0.267591	16	13	0.0503621	0.267138	screen
f__Comamonadaceae	DNA.or.cDNA	RNA	0.113335	0.053212	16	16	0.0528605	0.274204	screen
g__Aquamicrobium	Spike.in	No	-0.463313	0.217148	16	12	0.0525011	0.274204	screen
g__Nocardioides	Spike.in	No	-0.157466	0.0736607	16	16	0.0521112	0.274204	screen
g__Pantoea	DNA.or.cDNA	RNA	-0.324039	0.152227	16	16	0.0529786	0.274204	screen
f__Pseudanabaenaceae	Spike.in	No	-0.378809	0.1783	16	15	0.053375	0.274592	screen
g__Bulleidia	Spike.in	No	0.641759	0.303942	16	10	0.0546634	0.279536	screen
o__WD2101	Spike.in	No	0.217476	0.103189	16	16	0.0550519	0.279847	screen
g__Turicibacter	DNA.or.cDNA	RNA	-0.492975	0.234601	16	13	0.0556778	0.281354	screen
g__Neisseria	Spike.in	No	0.247062	0.118128	16	16	0.0566833	0.28475	screen
g__Gallicola	DNA.or.cDNA	RNA	-0.389109	0.186609	16	16	0.0573355	0.286342	screen
g__Fusobacterium	Spike.in	No	0.287182	0.138293	16	16	0.0582276	0.28715	screen
g__Gardnerella	DNA.or.cDNA	RNA	-0.393859	0.189904	16	16	0.058506	0.28715	screen
g__Veillonella	DNA.or.cDNA	RNA	-0.399019	0.192219	16	16	0.0583084	0.28715	screen
o__Gemellales	DNA.or.cDNA	RNA	0.480687	0.232228	16	10	0.0589408	0.287631	screen
g__Brevundimonas	DNA.or.cDNA	RNA	-0.243793	0.117971	16	16	0.0592989	0.287734	screen
f__Sinobacteraceae	DNA.or.cDNA	RNA	0.244484	0.119229	16	15	0.0610365	0.290146	screen
g__Aquamicrobium	DNA.or.cDNA	RNA	0.445039	0.217148	16	12	0.0611548	0.290146	screen
g__Chroococcidiopsis	DNA.or.cDNA	RNA	0.817295	0.397809	16	14	0.0606037	0.290146	screen
o__iii1.15	Spike.in	No	-0.210081	0.102201	16	16	0.0604859	0.290146	screen
g__Solirubrobacter	Spike.in	No	0.263493	0.129225	16	16	0.0623174	0.294028	screen
g__Prosthecobacter	DNA.or.cDNA	RNA	0.559073	0.275481	16	11	0.0634005	0.297495	screen
f__0319.6G20	Spike.in	No	0.307928	0.153454	16	5	0.0660496	0.307703	screen
f__Ellin517	DNA.or.cDNA	RNA	0.353673	0.176434	16	9	0.0662967	0.307703	screen
g__Thauera	DNA.or.cDNA	RNA	0.476971	0.240026	16	9	0.0683936	0.315719	screen
g__Ramlibacter	Spike.in	No	-0.33958	0.172157	16	15	0.0702069	0.322348	screen
g__Devosia	DNA.or.cDNA	RNA	0.191405	0.0979407	16	15	0.0725212	0.325964	screen
g__Rubrobacter	DNA.or.cDNA	RNA	0.356965	0.18242	16	14	0.0721944	0.325964	screen
g__Sphingobacterium	Spike.in	No	0.279988	0.142944	16	16	0.0719522	0.325964	screen
g__Williamsia	Spike.in	No	-0.372891	0.189941	16	14	0.0713813	0.325964	screen
g__Leucobacter	Spike.in	No	0.32319	0.166001	16	15	0.0734775	0.328533	screen
g__Dyadobacter	Spike.in	No	-0.473834	0.245368	16	16	0.0755679	0.33612	screen
g__Aeromicrobium	DNA.or.cDNA	RNA	-0.230274	0.120469	16	16	0.0782382	0.344409	screen
g__Clostridium	DNA.or.cDNA	RNA	-0.219438	0.114771	16	16	0.0781729	0.344409	screen
f__Fusobacteriaceae	DNA.or.cDNA	RNA	0.61507	0.323121	16	12	0.0793459	0.346326	screen
g__Blautia	DNA.or.cDNA	RNA	-0.168346	0.0885829	16	16	0.0797797	0.346326	screen
g__Brochothrix	Spike.in	No	-0.590661	0.310931	16	10	0.0798901	0.346326	screen
f__Acetobacteraceae	Spike.in	No	0.135229	0.0719993	16	16	0.0829646	0.349831	screen
g__Ensifer	Spike.in	No	0.303548	0.16173	16	16	0.0831566	0.349831	screen
g__Kytococcus	Spike.in	No	0.323512	0.171505	16	16	0.0817906	0.349831	screen
g__Leptotrichia	Spike.in	No	0.318449	0.169294	16	16	0.0825516	0.349831	screen
g__Paenisporosarcina	Spike.in	No	-0.410831	0.217698	16	15	0.0816674	0.349831	screen
g__Photobacterium	DNA.or.cDNA	RNA	-0.539393	0.286871	16	11	0.0826646	0.349831	screen
g__Prevotella	Spike.in	No	0.34313	0.183117	16	16	0.0836046	0.349992	screen
f__Burkholderiaceae	Spike.in	No	-0.419107	0.225648	16	16	0.0860561	0.355034	screen
f__Pirellulaceae	DNA.or.cDNA	RNA	0.326375	0.17525	16	16	0.0853072	0.355034	screen
g__Amaricoccus	Spike.in	No	-0.298393	0.160537	16	16	0.0858491	0.355034	screen
g__Anaeromyxobacter	Spike.in	No	-0.332558	0.179329	16	16	0.0864927	0.355119	screen
g__Caulobacter	Spike.in	No	-0.2098	0.113767	16	16	0.0880695	0.356452	screen
g__Streptococcus	DNA.or.cDNA	RNA	-0.208946	0.113227	16	16	0.0878771	0.356452	screen
o__Bacillales	DNA.or.cDNA	RNA	-0.361512	0.195773	16	15	0.0876918	0.356452	screen
g__Lutibacterium	DNA.or.cDNA	RNA	0.240858	0.131559	16	14	0.0901413	0.361569	screen
o__Gemmatimonadales	Spike.in	No	0.301213	0.164548	16	15	0.0901806	0.361569	screen
f__Pseudomonadaceae	DNA.or.cDNA	RNA	0.263414	0.144409	16	16	0.0912014	0.362971	screen
f__Xanthomonadaceae	DNA.or.cDNA	RNA	-0.190306	0.104394	16	16	0.0913803	0.362971	screen
g__Pseudoxanthomonas	Spike.in	No	-0.319428	0.177199	16	14	0.0946631	0.37427	screen
o__Acidimicrobiales	DNA.or.cDNA	RNA	0.124067	0.0691731	16	16	0.0961644	0.378454	screen
f__Phyllobacteriaceae	DNA.or.cDNA	RNA	0.357862	0.201039	16	14	0.0984359	0.380058	screen
f__Streptomycetaceae	Spike.in	No	-0.419064	0.235104	16	15	0.0980303	0.380058	screen
g__Blastococcus	DNA.or.cDNA	RNA	-0.193032	0.108156	16	16	0.0976419	0.380058	screen
g__Chryseobacterium	Spike.in	No	0.116431	0.0654863	16	16	0.0987972	0.380058	screen
g__Coprococcus	Spike.in	No	0.289424	0.162158	16	16	0.0976298	0.380058	screen
g__Rhodobacter	DNA.or.cDNA	RNA	0.362361	0.205794	16	16	0.101763	0.38971	screen
g__Hyphomicrobium	DNA.or.cDNA	RNA	0.271088	0.154656	16	16	0.103163	0.391563	screen
o__FW68	Spike.in	No	-0.379576	0.216427	16	9	0.102989	0.391563	screen
g__Fluviicola	Spike.in	No	0.395531	0.226301	16	11	0.104058	0.393212	screen
o__BD7.3	DNA.or.cDNA	RNA	-0.359066	0.206458	16	14	0.105611	0.397321	screen
g__Achromobacter	Spike.in	No	-0.299046	0.173352	16	15	0.108189	0.397938	screen
g__Blastococcus	Spike.in	No	-0.185813	0.108156	16	16	0.109503	0.397938	screen
g__Blautia	Spike.in	No	-0.152764	0.0885829	16	16	0.108292	0.397938	screen
g__Fusobacterium	DNA.or.cDNA	RNA	-0.237819	0.138293	16	16	0.109192	0.397938	screen
g__Pigmentiphaga	DNA.or.cDNA	RNA	0.311415	0.179919	16	13	0.107126	0.397938	screen
g__Rhodovulum	DNA.or.cDNA	RNA	0.46026	0.266816	16	15	0.108202	0.397938	screen
g__Sphingobium	Spike.in	No	-0.16579	0.0962244	16	16	0.108584	0.397938	screen
o__B07_WMSP1	Spike.in	No	-0.307545	0.177369	16	7	0.106564	0.397938	screen
o__.Pedosphaerales.	Spike.in	No	0.524179	0.305816	16	10	0.11025	0.398954	screen
f__Oxalobacteraceae	DNA.or.cDNA	RNA	-0.179492	0.105527	16	16	0.112739	0.404535	screen
g__Photobacterium	Spike.in	No	0.488065	0.286871	16	11	0.112659	0.404535	screen
g__Pigmentiphaga	Spike.in	No	0.305143	0.179919	16	13	0.113687	0.406227	screen
g__Facklamia	DNA.or.cDNA	RNA	-0.31572	0.187272	16	16	0.115655	0.406457	screen
g__Hymenobacter	Spike.in	No	0.098534	0.0583584	16	16	0.115157	0.406457	screen
g__Kineosporia	Spike.in	No	0.678304	0.402317	16	12	0.115633	0.406457	screen
g__Paenibacillus	DNA.or.cDNA	RNA	0.120968	0.0714939	16	16	0.114461	0.406457	screen
g__Agrobacterium	DNA.or.cDNA	RNA	0.177503	0.106093	16	16	0.118186	0.411964	screen
o__Streptophyta	Spike.in	No	0.181462	0.108414	16	16	0.118047	0.411964	screen
f__Gemellaceae	Spike.in	No	0.119079	0.071499	16	16	0.11972	0.414772	screen
f__Pseudonocardiaceae	Spike.in	No	0.456511	0.274302	16	11	0.119963	0.414772	screen
g__Sphingomonas	Spike.in	No	0.0658699	0.0396623	16	16	0.120673	0.415543	screen
g__Parabacteroides	DNA.or.cDNA	RNA	-0.269229	0.163106	16	16	0.12275	0.420999	screen
f__Burkholderiaceae	DNA.or.cDNA	RNA	0.371828	0.225648	16	16	0.123334	0.421309	screen
f__Actinomycetaceae	DNA.or.cDNA	RNA	-0.415547	0.252921	16	12	0.12434	0.422439	screen
f__Pasteurellaceae	DNA.or.cDNA	RNA	0.31073	0.189393	16	13	0.124827	0.422439	screen
g__Citromicrobium	DNA.or.cDNA	RNA	0.213949	0.130526	16	15	0.125149	0.422439	screen
g__Dialister	Spike.in	No	0.251544	0.153878	16	15	0.126082	0.423914	screen
f__Rhodobacteraceae	Spike.in	No	0.0998454	0.0615749	16	16	0.128895	0.429986	screen
g__Candidatus.Koribacter	DNA.or.cDNA	RNA	0.282868	0.174426	16	6	0.128858	0.429986	screen
f__Clostridiaceae	Spike.in	No	-0.396494	0.245346	16	16	0.130079	0.430573	screen
g__Campylobacter	DNA.or.cDNA	RNA	-0.409221	0.25305	16	14	0.129841	0.430573	screen
p__WPS.2	DNA.or.cDNA	RNA	0.238688	0.149634	16	16	0.134694	0.444125	screen
g__Bifidobacterium	DNA.or.cDNA	RNA	-0.26737	0.168081	16	16	0.135688	0.445683	screen
g__.Ruminococcus.	Spike.in	No	0.193233	0.121976	16	16	0.137165	0.448094	screen
g__Adhaeribacter	DNA.or.cDNA	RNA	0.270827	0.171101	16	14	0.137471	0.448094	screen
f__Methylocystaceae	DNA.or.cDNA	RNA	0.191742	0.121564	16	16	0.138743	0.449515	screen
g__Aerococcus	Spike.in	No	0.159298	0.101315	16	16	0.139894	0.449515	screen
g__Eikenella	DNA.or.cDNA	RNA	-0.32784	0.208079	16	7	0.139141	0.449515	screen
g__Quadrisphaera	Spike.in	No	0.30369	0.193214	16	16	0.140013	0.449515	screen
f__Streptomycetaceae	DNA.or.cDNA	RNA	-0.367665	0.235104	16	15	0.141864	0.452933	screen
g__Arthrobacter	DNA.or.cDNA	RNA	-0.265441	0.169864	16	16	0.142138	0.452933	screen
f__Peptostreptococcaceae	Spike.in	No	-0.450927	0.290198	16	15	0.144217	0.454727	screen
f__Sporichthyaceae	Spike.in	No	0.184839	0.118981	16	16	0.144299	0.454727	screen
g__Treponema	DNA.or.cDNA	RNA	-0.316533	0.203266	16	8	0.143417	0.454727	screen
o__Actinomycetales	DNA.or.cDNA	RNA	-0.0882675	0.056919	16	16	0.144956	0.455118	screen
g__Rathayibacter	Spike.in	No	0.123666	0.0799313	16	16	0.145818	0.456148	screen
g__.Prevotella.	DNA.or.cDNA	RNA	-0.323501	0.209869	16	16	0.147192	0.458766	screen
f__Alcaligenaceae	DNA.or.cDNA	RNA	-0.375572	0.244456	16	12	0.148425	0.460928	screen
f__Coriobacteriaceae	Spike.in	No	-0.225977	0.147841	16	13	0.150347	0.461235	screen
g__Cloacibacterium	Spike.in	No	0.2928	0.191843	16	16	0.150905	0.461235	screen
g__Dorea	DNA.or.cDNA	RNA	-0.369832	0.241774	16	14	0.150064	0.461235	screen
g__Modestobacter	Spike.in	No	0.238603	0.156141	16	16	0.15044	0.461235	screen
g__Weissella	DNA.or.cDNA	RNA	-0.35298	0.23147	16	13	0.151225	0.461235	screen
f__Halomonadaceae	DNA.or.cDNA	RNA	-0.334815	0.220781	16	13	0.153327	0.464354	screen
f__Hyphomicrobiaceae	Spike.in	No	0.221387	0.145988	16	16	0.153335	0.464354	screen
c__Betaproteobacteria	DNA.or.cDNA	RNA	-0.118327	0.0782424	16	16	0.154378	0.465135	screen
f__Bacillaceae	DNA.or.cDNA	RNA	-0.204816	0.135669	16	16	0.155042	0.465135	screen
g__Granulicatella	DNA.or.cDNA	RNA	0.266281	0.176467	16	14	0.155227	0.465135	screen
f__Ruminococcaceae	DNA.or.cDNA	RNA	-0.195757	0.130734	16	16	0.158179	0.471757	screen
f__Xanthomonadaceae	Spike.in	No	-0.156169	0.104394	16	16	0.158541	0.471757	screen
g__Streptococcus	Spike.in	No	0.168798	0.113227	16	16	0.159877	0.474079	screen
g__Mycobacterium	Spike.in	No	-0.14025	0.0942355	16	16	0.160525	0.474354	screen
o__Chlorophyta	Spike.in	No	0.434409	0.29332	16	16	0.162431	0.478332	screen
c__Gemmatimonadetes	Spike.in	No	0.208507	0.141036	16	15	0.163118	0.478705	screen
g__Cardiobacterium	Spike.in	No	-0.299844	0.203564	16	10	0.164555	0.481266	screen
g__Staphylococcus	DNA.or.cDNA	RNA	-0.0862453	0.0587693	16	16	0.166008	0.483859	screen
c__S085	DNA.or.cDNA	RNA	0.349103	0.239453	16	6	0.168594	0.488052	screen
g__Granulicatella	Spike.in	No	0.256907	0.176467	16	14	0.169161	0.488052	screen
g__Pseudonocardia	DNA.or.cDNA	RNA	-0.161549	0.110684	16	16	0.168154	0.488052	screen
f__Planococcaceae	Spike.in	No	-0.179017	0.123671	16	16	0.171431	0.491139	screen
g__Janthinobacterium	Spike.in	No	-0.091519	0.0632953	16	16	0.171879	0.491139	screen
g__Methylosinus	DNA.or.cDNA	RNA	0.339912	0.235131	16	10	0.171956	0.491139	screen
g__Parabacteroides	Spike.in	No	0.234603	0.163106	16	16	0.173973	0.491963	screen
o__Clostridiales	Spike.in	No	0.231022	0.160408	16	16	0.173454	0.491963	screen
o__Sva0725	Spike.in	No	0.243756	0.169312	16	15	0.173602	0.491963	screen
g__Delftia	Spike.in	No	0.156152	0.109707	16	16	0.178187	0.50162	screen
o__iii1.15	DNA.or.cDNA	RNA	0.145333	0.102201	16	16	0.178563	0.50162	screen
f__Aurantimonadaceae	Spike.in	No	-0.43332	0.30533	16	14	0.179376	0.502252	screen
g__Rubellimicrobium	DNA.or.cDNA	RNA	0.16872	0.119457	16	16	0.181323	0.506045	screen
g__Candidatus.Nitrososphaera	Spike.in	No	0.251182	0.17849	16	15	0.182807	0.508526	screen
g__Parvimonas	Spike.in	No	-0.460724	0.328285	16	9	0.183923	0.509968	screen
f__.Mogibacteriaceae.	DNA.or.cDNA	RNA	-0.495815	0.355065	16	11	0.185979	0.512517	screen
o__Sva0725	DNA.or.cDNA	RNA	0.236392	0.169312	16	15	0.186042	0.512517	screen
g__Achromobacter	DNA.or.cDNA	RNA	-0.24047	0.173352	16	15	0.18871	0.516534	screen
g__Lysobacter	Spike.in	No	0.19133	0.137875	16	16	0.188554	0.516534	screen
f__C111	DNA.or.cDNA	RNA	0.256529	0.185338	16	15	0.189625	0.51671	screen
f__Rhodobacteraceae	DNA.or.cDNA	RNA	0.0851526	0.0615749	16	16	0.189985	0.51671	screen
g__Brevibacterium	Spike.in	No	0.115559	0.0837781	16	16	0.191055	0.517971	screen
g__Alicycliphilus	Spike.in	No	0.215549	0.156504	16	15	0.191681	0.518024	screen
g__Peptostreptococcus	DNA.or.cDNA	RNA	-0.413663	0.301047	16	9	0.192645	0.518986	screen
f__Microbacteriaceae	DNA.or.cDNA	RNA	-0.124531	0.0910328	16	16	0.1945	0.5207	screen
f__Syntrophobacteraceae	Spike.in	No	0.420915	0.307671	16	12	0.194472	0.5207	screen
g__Calothrix	DNA.or.cDNA	RNA	0.512133	0.377521	16	10	0.19801	0.528439	screen
g__Bosea	Spike.in	No	0.223855	0.165677	16	15	0.199692	0.529063	screen
g__Oscillospira	DNA.or.cDNA	RNA	0.273884	0.203453	16	15	0.201251	0.529063	screen
g__Phormidium	Spike.in	No	0.304953	0.226051	16	13	0.200352	0.529063	screen
o__Bacteroidales	DNA.or.cDNA	RNA	-0.371934	0.276348	16	16	0.201341	0.529063	screen
o__Clostridiales	DNA.or.cDNA	RNA	-0.216264	0.160408	16	16	0.200613	0.529063	screen
g__Alkanindiges	Spike.in	No	0.125	0.0937621	16	16	0.20537	0.537995	screen
f__Micrococcaceae	Spike.in	No	-0.103614	0.0780412	16	16	0.207125	0.538705	screen
g__Atopobium	DNA.or.cDNA	RNA	-0.273512	0.206516	16	15	0.208179	0.538705	screen
g__Bosea	DNA.or.cDNA	RNA	0.219108	0.165677	16	15	0.208795	0.538705	screen
g__Delftia	DNA.or.cDNA	RNA	-0.145193	0.109707	16	16	0.208487	0.538705	screen
p__FBP	DNA.or.cDNA	RNA	0.205983	0.15532	16	16	0.207607	0.538705	screen
f__Armatimonadaceae	DNA.or.cDNA	RNA	0.331565	0.255863	16	14	0.217556	0.540701	screen
f__Flavobacteriaceae	Spike.in	No	0.204482	0.155589	16	14	0.211481	0.540701	screen
g__Azospirillum	Spike.in	No	-0.170735	0.13135	16	15	0.216229	0.540701	screen
g__Bacteroides	Spike.in	No	0.226833	0.174408	16	16	0.215984	0.540701	screen
g__Chthoniobacter	Spike.in	No	-0.192776	0.148399	16	11	0.216499	0.540701	screen
g__Dokdonella	DNA.or.cDNA	RNA	0.327432	0.252518	16	11	0.217291	0.540701	screen
g__Macrococcus	Spike.in	No	0.341236	0.262135	16	14	0.215594	0.540701	screen
g__Novosphingobium	DNA.or.cDNA	RNA	-0.129208	0.0995365	16	16	0.216813	0.540701	screen
g__Peptoniphilus	DNA.or.cDNA	RNA	-0.151004	0.115558	16	16	0.213948	0.540701	screen
g__Piscicoccus	Spike.in	No	0.337962	0.25886	16	13	0.214329	0.540701	screen
g__Rathayibacter	DNA.or.cDNA	RNA	0.105318	0.0799313	16	16	0.210387	0.540701	screen
g__Sphingopyxis	Spike.in	No	-0.21213	0.162462	16	15	0.214283	0.540701	screen
o__Sphingobacteriales	DNA.or.cDNA	RNA	0.254885	0.196801	16	15	0.2178	0.540701	screen
o__Caulobacterales	DNA.or.cDNA	RNA	0.296587	0.230814	16	13	0.22123	0.547624	screen
g__Luteolibacter	DNA.or.cDNA	RNA	0.308936	0.241252	16	14	0.222727	0.547646	screen
g__Pantoea	Spike.in	No	0.19474	0.152227	16	16	0.223163	0.547646	screen
g__Planomicrobium	Spike.in	No	0.316696	0.247415	16	14	0.222909	0.547646	screen
g__Megamonas	DNA.or.cDNA	RNA	0.230263	0.180975	16	16	0.225537	0.55031	screen
o__Caulobacterales	Spike.in	No	-0.294054	0.230814	16	13	0.224975	0.55031	screen
g__Actinoplanes	Spike.in	No	0.322365	0.253914	16	16	0.226489	0.551058	screen
f__Cellulomonadaceae	DNA.or.cDNA	RNA	-0.297931	0.236661	16	13	0.230206	0.55708	screen
f__Ellin6075	DNA.or.cDNA	RNA	0.126981	0.101031	16	16	0.230921	0.55708	screen
f__Piscirickettsiaceae	Spike.in	No	0.294725	0.234177	16	10	0.230324	0.55708	screen
g__Kytococcus	DNA.or.cDNA	RNA	-0.215024	0.171505	16	16	0.232013	0.558137	screen
c__C0119	Spike.in	No	-0.284038	0.227612	16	12	0.234077	0.561522	screen
g__Pediococcus	Spike.in	No	0.28632	0.231047	16	15	0.237167	0.567342	screen
f__AKIW874	Spike.in	No	-0.275047	0.223672	16	13	0.240604	0.573956	screen
c__Alphaproteobacteria	Spike.in	No	-0.298741	0.244982	16	16	0.244341	0.578025	screen
f__Nakamurellaceae	Spike.in	No	0.108744	0.0889762	16	16	0.243342	0.578025	screen
g__Exiguobacterium	Spike.in	No	-0.388819	0.318529	16	15	0.243889	0.578025	screen
g__Enhydrobacter	DNA.or.cDNA	RNA	0.146553	0.12044	16	16	0.245306	0.578704	screen
g__Shewanella	Spike.in	No	0.289837	0.238556	16	14	0.245987	0.578713	screen
g__Quadrisphaera	DNA.or.cDNA	RNA	-0.233655	0.193214	16	16	0.248077	0.580433	screen
o__JG30.KF.CM45	Spike.in	No	-0.177651	0.146809	16	16	0.24779	0.580433	screen
g__Pseudochrobactrum	DNA.or.cDNA	RNA	0.230278	0.19169	16	13	0.251064	0.585815	screen
g__Opitutus	DNA.or.cDNA	RNA	-0.257235	0.217345	16	15	0.257788	0.599867	screen
g__DA101	DNA.or.cDNA	RNA	0.162124	0.137661	16	15	0.260025	0.602191	screen
g__Haemophilus	Spike.in	No	0.131393	0.111783	16	16	0.260903	0.602191	screen
o__Lactobacillales	DNA.or.cDNA	RNA	-0.273515	0.232395	16	14	0.26032	0.602191	screen
g__Pleomorphomonas	DNA.or.cDNA	RNA	0.274806	0.234228	16	9	0.261748	0.602514	screen
g__Rhodocytophaga	DNA.or.cDNA	RNA	0.472351	0.403333	16	13	0.26257	0.602781	screen
f__Solirubrobacteraceae	Spike.in	No	0.142297	0.121931	16	16	0.264158	0.603185	screen
g__Megasphaera	Spike.in	No	0.40024	0.342538	16	12	0.263605	0.603185	screen
g__Methylopila	Spike.in	No	-0.331934	0.287832	16	13	0.269583	0.61393	screen
f__Pseudonocardiaceae	DNA.or.cDNA	RNA	-0.314902	0.274302	16	11	0.271651	0.616993	screen
g__Rubrobacter	Spike.in	No	0.208974	0.18242	16	14	0.272626	0.617233	screen
g__Thauera	Spike.in	No	0.27462	0.240026	16	9	0.273202	0.617233	screen
g__Prauseria	DNA.or.cDNA	RNA	-0.290814	0.255578	16	8	0.275713	0.621263	screen
g__.Eubacterium.	DNA.or.cDNA	RNA	-0.305432	0.269174	16	15	0.276992	0.622503	screen
f__Intrasporangiaceae	Spike.in	No	0.106275	0.0950026	16	16	0.283535	0.632216	screen
g__Aggregatibacter	Spike.in	No	0.283166	0.252901	16	13	0.283114	0.632216	screen
g__Turicibacter	Spike.in	No	-0.263263	0.234601	16	13	0.282089	0.632216	screen
f__A4b	DNA.or.cDNA	RNA	0.240788	0.216452	16	14	0.286101	0.634623	screen
f__Armatimonadaceae	Spike.in	No	0.285025	0.255863	16	14	0.285463	0.634623	screen
f__Clostridiaceae	DNA.or.cDNA	RNA	-0.270044	0.245346	16	16	0.291007	0.639129	screen
f__Enterobacteriaceae	DNA.or.cDNA	RNA	0.124244	0.112768	16	16	0.290544	0.639129	screen
g__Bacillus	Spike.in	No	0.0842332	0.0766936	16	16	0.291996	0.639129	screen
g__Gallicola	Spike.in	No	-0.204428	0.186609	16	16	0.293184	0.639129	screen
g__Micrococcus	Spike.in	No	0.0780328	0.07126	16	16	0.293371	0.639129	screen
g__Pedobacter	DNA.or.cDNA	RNA	-0.149695	0.135984	16	16	0.290937	0.639129	screen
o__Acidimicrobiales	Spike.in	No	0.0758543	0.0691731	16	16	0.292721	0.639129	screen
f__Rhizobiaceae	DNA.or.cDNA	RNA	-0.107516	0.0992594	16	16	0.298412	0.642632	screen
f__Syntrophobacteraceae	DNA.or.cDNA	RNA	0.329942	0.307671	16	12	0.303051	0.642632	screen
g__Cupriavidus	DNA.or.cDNA	RNA	-0.250089	0.233311	16	15	0.303256	0.642632	screen
g__Dickeya	Spike.in	No	0.284631	0.262429	16	12	0.297803	0.642632	screen
g__Finegoldia	DNA.or.cDNA	RNA	-0.0812575	0.0755685	16	16	0.301801	0.642632	screen
g__Leptolyngbya	Spike.in	No	0.201458	0.185699	16	14	0.297693	0.642632	screen
g__Nesterenkonia	Spike.in	No	-0.285781	0.265517	16	14	0.301354	0.642632	screen
g__Pedomicrobium	DNA.or.cDNA	RNA	0.313586	0.289944	16	12	0.299112	0.642632	screen
g__Pedomicrobium	Spike.in	No	-0.313707	0.289944	16	12	0.298934	0.642632	screen
g__Varibaculum	DNA.or.cDNA	RNA	-0.18163	0.168483	16	16	0.300615	0.642632	screen
o__Ellin6067	Spike.in	No	0.251501	0.233489	16	9	0.301	0.642632	screen
f__Planococcaceae	DNA.or.cDNA	RNA	-0.131523	0.123671	16	16	0.306913	0.645743	screen
g__Psychromonas	DNA.or.cDNA	RNA	-0.307729	0.288805	16	8	0.306029	0.645743	screen
g__Roseateles	Spike.in	No	0.219913	0.206819	16	15	0.306993	0.645743	screen
f__Leptotrichiaceae	DNA.or.cDNA	RNA	-0.194927	0.185607	16	5	0.312752	0.651093	screen
f__Microbacteriaceae	Spike.in	No	0.0959296	0.0910328	16	16	0.311171	0.651093	screen
g__Burkholderia	DNA.or.cDNA	RNA	0.22053	0.210255	16	15	0.313348	0.651093	screen
g__Deinococcus	Spike.in	No	0.0762772	0.0725632	16	16	0.312323	0.651093	screen
g__Pseudochrobactrum	Spike.in	No	-0.202145	0.19169	16	13	0.310842	0.651093	screen
g__Campylobacter	Spike.in	No	0.26426	0.25305	16	14	0.315378	0.652737	screen
g__Mycoplana	DNA.or.cDNA	RNA	0.266503	0.255357	16	13	0.315668	0.652737	screen
c__Gemm.3	DNA.or.cDNA	RNA	-0.202767	0.195782	16	16	0.319233	0.658515	screen
c__Gemmatimonadetes	DNA.or.cDNA	RNA	-0.14287	0.141036	16	15	0.329541	0.658612	screen
f__.Weeksellaceae.	Spike.in	No	-0.17748	0.174204	16	16	0.326881	0.658612	screen
f__Conexibacteraceae	DNA.or.cDNA	RNA	0.165291	0.16488	16	16	0.334399	0.658612	screen
f__Cyclobacteriaceae	DNA.or.cDNA	RNA	0.241746	0.237798	16	8	0.32789	0.658612	screen
f__Dermabacteraceae	Spike.in	No	0.171249	0.168505	16	15	0.328034	0.658612	screen
f__Erysipelotrichaceae	Spike.in	No	0.239052	0.236529	16	15	0.330619	0.658612	screen
f__Hyphomicrobiaceae	DNA.or.cDNA	RNA	0.146257	0.145988	16	16	0.334704	0.658612	screen
g__Actinobaculum	Spike.in	No	-0.280018	0.272308	16	9	0.322557	0.658612	screen
g__Arsenicicoccus	Spike.in	No	-0.16493	0.163809	16	16	0.332386	0.658612	screen
g__Brochothrix	DNA.or.cDNA	RNA	-0.315365	0.310931	16	10	0.328964	0.658612	screen
g__Cellulomonas	Spike.in	No	0.0759729	0.0741316	16	16	0.324133	0.658612	screen
g__Citromicrobium	Spike.in	No	0.13162	0.130526	16	15	0.331672	0.658612	screen
g__Citrullus	Spike.in	No	0.214134	0.209136	16	13	0.32456	0.658612	screen
g__Gardnerella	Spike.in	No	-0.190595	0.189904	16	16	0.333869	0.658612	screen
g__Peptostreptococcus	Spike.in	No	0.30344	0.301047	16	9	0.331873	0.658612	screen
g__Phycicoccus	DNA.or.cDNA	RNA	-0.0606422	0.0594623	16	16	0.326408	0.658612	screen
g__SMB53	DNA.or.cDNA	RNA	0.1888	0.188347	16	16	0.334441	0.658612	screen
o__B07_WMSP1	DNA.or.cDNA	RNA	0.180256	0.177369	16	7	0.328039	0.658612	screen
o__Ellin6067	DNA.or.cDNA	RNA	-0.239703	0.233489	16	9	0.323326	0.658612	screen
o__Sphingomonadales	DNA.or.cDNA	RNA	0.153042	0.150965	16	16	0.329196	0.658612	screen
g__Kaistobacter	DNA.or.cDNA	RNA	0.074406	0.0751536	16	16	0.340219	0.667924	screen
g__Streptomyces	Spike.in	No	0.17763	0.180266	16	15	0.342424	0.669177	screen
o__Spirobacillales	DNA.or.cDNA	RNA	0.329889	0.334315	16	12	0.341771	0.669177	screen
f__Peptostreptococcaceae	DNA.or.cDNA	RNA	-0.283864	0.290198	16	15	0.345842	0.672777	screen
g__Erwinia	DNA.or.cDNA	RNA	-0.155438	0.158812	16	16	0.345563	0.672777	screen
g__Cloacibacterium	DNA.or.cDNA	RNA	-0.186658	0.191843	16	16	0.348323	0.676063	screen
g__Brevundimonas	Spike.in	No	-0.114375	0.117971	16	16	0.349979	0.677737	screen
f__Oxalobacteraceae	Spike.in	No	0.102017	0.105527	16	16	0.351313	0.678782	screen
f__Kineosporiaceae	Spike.in	No	0.271916	0.283111	16	15	0.35435	0.67999	screen
g__Hylemonella	Spike.in	No	0.0946785	0.0987407	16	16	0.355124	0.67999	screen
g__Lautropia	DNA.or.cDNA	RNA	-0.28968	0.301909	16	14	0.354817	0.67999	screen
g__Oligella	DNA.or.cDNA	RNA	-0.315146	0.328557	16	12	0.354968	0.67999	screen
f__Neisseriaceae	Spike.in	No	-0.216899	0.226951	16	16	0.356655	0.680598	screen
o__Gemmatimonadales	DNA.or.cDNA	RNA	-0.157131	0.164548	16	15	0.357035	0.680598	screen
f__Erythrobacteraceae	DNA.or.cDNA	RNA	0.0786341	0.0827447	16	16	0.359283	0.68184	screen
g__Neisseria	DNA.or.cDNA	RNA	-0.112378	0.118128	16	16	0.358796	0.68184	screen
g__Spirosoma	DNA.or.cDNA	RNA	0.194409	0.205571	16	16	0.361549	0.684618	screen
g__Geodermatophilus	Spike.in	No	-0.145778	0.15463	16	16	0.362998	0.685841	screen
g__Actinoplanes	DNA.or.cDNA	RNA	-0.237818	0.253914	16	16	0.366034	0.69005	screen
f__Acidobacteriaceae	Spike.in	No	0.213049	0.22923	16	16	0.369614	0.693708	screen
f__Ectothiorhodospiraceae	Spike.in	No	0.207042	0.222855	16	11	0.369797	0.693708	screen
g__Pseudoxanthomonas	DNA.or.cDNA	RNA	-0.164408	0.177199	16	14	0.370411	0.693708	screen
g__.Prevotella.	Spike.in	No	0.190918	0.209869	16	16	0.379539	0.697045	screen
g__Acinetobacter	Spike.in	No	0.0526096	0.0571194	16	16	0.373803	0.697045	screen
g__Corynebacterium	Spike.in	No	0.0368874	0.0403636	16	16	0.377418	0.697045	screen
g__Fimbriimonas	Spike.in	No	-0.243636	0.267591	16	13	0.379142	0.697045	screen
g__Methylotenera	Spike.in	No	-0.216729	0.235926	16	15	0.375018	0.697045	screen
g__Microbispora	Spike.in	No	-0.102551	0.112337	16	16	0.37792	0.697045	screen
g__Rhodobacter	Spike.in	No	-0.188829	0.205794	16	16	0.375558	0.697045	screen
o__Chlorophyta	DNA.or.cDNA	RNA	0.26828	0.29332	16	16	0.377038	0.697045	screen
o__DS.18	Spike.in	No	-0.25349	0.277731	16	8	0.378007	0.697045	screen
f__.Mogibacteriaceae.	Spike.in	No	0.316515	0.355065	16	11	0.388901	0.70101	screen
f__Nocardioidaceae	Spike.in	No	-0.120974	0.133975	16	16	0.382976	0.70101	screen
g__1.68	Spike.in	No	0.239393	0.267556	16	10	0.387194	0.70101	screen
g__Dickeya	DNA.or.cDNA	RNA	-0.233427	0.262429	16	12	0.389906	0.70101	screen
g__Flavisolibacter	DNA.or.cDNA	RNA	-0.120847	0.134374	16	16	0.384832	0.70101	screen
g__Hydrogenophaga	DNA.or.cDNA	RNA	0.250955	0.278644	16	11	0.384166	0.70101	screen
g__Megasphaera	DNA.or.cDNA	RNA	-0.307446	0.342538	16	12	0.385744	0.70101	screen
g__Paenisporosarcina	DNA.or.cDNA	RNA	0.194502	0.217698	16	15	0.387858	0.70101	screen
g__Vibrio	Spike.in	No	0.260189	0.292104	16	9	0.389257	0.70101	screen
o__Solirubrobacterales	Spike.in	No	-0.0916793	0.102705	16	16	0.388273	0.70101	screen
g__Peptococcus	DNA.or.cDNA	RNA	-0.237135	0.267169	16	9	0.390892	0.701306	screen
g__Bulleidia	DNA.or.cDNA	RNA	-0.268113	0.303942	16	10	0.393731	0.704744	screen
g__Mycoplana	Spike.in	No	-0.224899	0.255357	16	13	0.394459	0.704744	screen
g__Leptotrichia	DNA.or.cDNA	RNA	-0.14795	0.169294	16	16	0.398017	0.7052	screen
g__Micrococcus	DNA.or.cDNA	RNA	0.0623275	0.07126	16	16	0.397636	0.7052	screen
g__Oscillospira	Spike.in	No	-0.178085	0.203453	16	15	0.397287	0.7052	screen
g__Spirosoma	Spike.in	No	0.180462	0.205571	16	16	0.395957	0.7052	screen
g__Abies	DNA.or.cDNA	RNA	-0.20692	0.237452	16	6	0.399333	0.706068	screen
g__Acetobacter	Spike.in	No	0.167569	0.193153	16	11	0.401374	0.708209	screen
g__Ochrobactrum	Spike.in	No	-0.127034	0.147042	16	16	0.403288	0.70872	screen
g__Propionibacterium	Spike.in	No	0.0450384	0.0521363	16	8	0.403323	0.70872	screen
g__Balneimonas	DNA.or.cDNA	RNA	0.205178	0.239516	16	15	0.407161	0.713995	screen
g__Skermanella	DNA.or.cDNA	RNA	0.219466	0.257138	16	16	0.408837	0.714382	screen
o__Ellin329	DNA.or.cDNA	RNA	-0.17142	0.200941	16	7	0.409055	0.714382	screen
g__Methylosinus	Spike.in	No	-0.199811	0.235131	16	10	0.410822	0.716004	screen
f__Leptotrichiaceae	Spike.in	No	0.156717	0.185607	16	5	0.413744	0.716709	screen
g__Kaistobacter	Spike.in	No	-0.0635688	0.0751536	16	16	0.412934	0.716709	screen
g__Segetibacter	Spike.in	No	0.225711	0.266419	16	15	0.412208	0.716709	screen
g__Sediminibacterium	Spike.in	No	-0.162045	0.192537	16	13	0.415208	0.717789	screen
g__Pilimelia	DNA.or.cDNA	RNA	0.17503	0.209353	16	10	0.418227	0.721547	screen
g__Azospirillum	DNA.or.cDNA	RNA	-0.109409	0.13135	16	15	0.419907	0.722985	screen
g__Dokdonella	Spike.in	No	0.209826	0.252518	16	11	0.421011	0.723427	screen
o__Gemellales	Spike.in	No	0.192161	0.232228	16	10	0.422901	0.725216	screen
f__Nocardiaceae	DNA.or.cDNA	RNA	0.174982	0.212409	16	15	0.424912	0.725749	screen
o__MIZ46	DNA.or.cDNA	RNA	0.229262	0.278283	16	15	0.424886	0.725749	screen
g__Burkholderia	Spike.in	No	-0.170754	0.210255	16	15	0.431338	0.735255	screen
g__Rhizobium	DNA.or.cDNA	RNA	0.222365	0.2753	16	15	0.433784	0.737952	screen
g__Azohydromonas	Spike.in	No	0.130439	0.161807	16	16	0.434662	0.737974	screen
g__Prosthecobacter	Spike.in	No	-0.221553	0.275481	16	11	0.435718	0.7383	screen
g__Psychrobacter	Spike.in	No	0.120028	0.149994	16	16	0.437964	0.740637	screen
f__0319.6G20	DNA.or.cDNA	RNA	0.119169	0.153454	16	5	0.451307	0.745982	screen
f__Chitinophagaceae	Spike.in	No	0.0920376	0.117106	16	16	0.445994	0.745982	screen
f__Fusobacteriaceae	Spike.in	No	-0.252425	0.323121	16	12	0.448673	0.745982	screen
f__Koribacteraceae	Spike.in	No	0.137936	0.178351	16	14	0.453121	0.745982	screen
f__Moraxellaceae	Spike.in	No	0.0542819	0.0707444	16	16	0.456616	0.745982	screen
f__Paenibacillaceae	Spike.in	No	0.151429	0.191244	16	16	0.442682	0.745982	screen
f__Xenococcaceae	Spike.in	No	-0.275265	0.357993	16	15	0.45569	0.745982	screen
g__Anaerococcus	Spike.in	No	0.0671873	0.0871322	16	16	0.454437	0.745982	screen
g__Arcobacter	DNA.or.cDNA	RNA	0.184869	0.239981	16	14	0.454866	0.745982	screen
g__Catenibacterium	Spike.in	No	0.134732	0.173406	16	16	0.451082	0.745982	screen
g__Cryocola	DNA.or.cDNA	RNA	-0.150062	0.195239	16	10	0.455864	0.745982	screen
g__Flavobacterium	Spike.in	No	0.0926656	0.119577	16	16	0.452239	0.745982	screen
g__Lactobacillus	DNA.or.cDNA	RNA	-0.0651393	0.0838756	16	16	0.451284	0.745982	screen
g__Lactobacillus	Spike.in	No	0.0641959	0.0838756	16	16	0.457722	0.745982	screen
g__Moraxella	DNA.or.cDNA	RNA	0.189623	0.247313	16	12	0.456938	0.745982	screen
g__Paracoccus	Spike.in	No	0.063575	0.0821916	16	16	0.453064	0.745982	screen
g__Rothia	DNA.or.cDNA	RNA	0.0908398	0.117221	16	16	0.452237	0.745982	screen
g__Tannerella	DNA.or.cDNA	RNA	-0.197369	0.257043	16	5	0.456301	0.745982	screen
o__.Pedosphaerales.	DNA.or.cDNA	RNA	0.237611	0.305816	16	10	0.451082	0.745982	screen
g__Faecalibacterium	Spike.in	No	0.124615	0.163501	16	16	0.459565	0.746805	screen
g__Luteolibacter	Spike.in	No	-0.183703	0.241252	16	14	0.459976	0.746805	screen
f__Sphingobacteriaceae	DNA.or.cDNA	RNA	0.0539936	0.0716677	16	16	0.464643	0.75067	screen
g__Alicyclobacillus	DNA.or.cDNA	RNA	-0.170395	0.226353	16	11	0.464993	0.75067	screen
g__Modestobacter	DNA.or.cDNA	RNA	0.117853	0.156141	16	16	0.463832	0.75067	screen
f__Halomonadaceae	Spike.in	No	0.165593	0.220781	16	13	0.466593	0.751831	screen
f__Ruminococcaceae	Spike.in	No	-0.0974808	0.130734	16	16	0.469152	0.753991	screen
g__Alloiococcus	DNA.or.cDNA	RNA	-0.155703	0.20908	16	16	0.469699	0.753991	screen
g__Microbispora	DNA.or.cDNA	RNA	0.0832686	0.112337	16	16	0.471727	0.754411	screen
g__Thermus	Spike.in	No	0.108355	0.146158	16	8	0.471657	0.754411	screen
f__Gaiellaceae	Spike.in	No	-0.0524959	0.0712895	16	16	0.474582	0.757556	screen
g__Luteimonas	Spike.in	No	0.181218	0.247413	16	16	0.476891	0.759823	screen
c__Alphaproteobacteria	DNA.or.cDNA	RNA	0.178134	0.244982	16	16	0.480036	0.763408	screen
g__Pilimelia	Spike.in	No	0.151786	0.209353	16	10	0.481285	0.763861	screen
g__Rhodovulum	Spike.in	No	0.193077	0.266816	16	15	0.482109	0.763861	screen
o__Synergistales	Spike.in	No	0.177863	0.247005	16	15	0.484223	0.765789	screen
f__Cellulomonadaceae	Spike.in	No	0.169899	0.236661	16	13	0.485521	0.766423	screen
g__Sporosarcina	DNA.or.cDNA	RNA	-0.137393	0.192363	16	14	0.487707	0.768453	screen
f__S24.7	DNA.or.cDNA	RNA	-0.263015	0.370194	16	15	0.489959	0.77058	screen
g__Sphingobium	DNA.or.cDNA	RNA	-0.0679763	0.0962244	16	16	0.492385	0.772973	screen
g__Varibaculum	Spike.in	No	-0.118495	0.168483	16	16	0.494268	0.774505	screen
f__Beijerinckiaceae	Spike.in	No	-0.0810625	0.116027	16	16	0.49708	0.776611	screen
g__Cryocola	Spike.in	No	-0.136291	0.195239	16	10	0.497431	0.776611	screen
o__Burkholderiales	DNA.or.cDNA	RNA	0.0388437	0.0558419	16	16	0.498925	0.777523	screen
f__Pirellulaceae	Spike.in	No	-0.121031	0.17525	16	16	0.501951	0.780813	screen
f__Frankiaceae	DNA.or.cDNA	RNA	0.0643167	0.0941492	16	16	0.506514	0.781165	screen
g__Arthrobacter	Spike.in	No	0.116349	0.169864	16	16	0.505404	0.781165	screen
g__Desemzia	Spike.in	No	-0.111839	0.16365	16	16	0.506351	0.781165	screen
g__Rheinheimera	Spike.in	No	0.119973	0.17473	16	16	0.504387	0.781165	screen
g__Tannerella	Spike.in	No	0.175495	0.257043	16	5	0.506751	0.781165	screen
f__Cytophagaceae	Spike.in	No	-0.0934534	0.137501	16	16	0.508643	0.782669	screen
g__Lutibacterium	Spike.in	No	-0.0889541	0.131559	16	14	0.510793	0.784016	screen
o__Gaiellales	DNA.or.cDNA	RNA	-0.0837556	0.124038	16	16	0.511355	0.784016	screen
f__Cystobacterineae	DNA.or.cDNA	RNA	0.206918	0.317429	16	15	0.525852	0.789953	screen
f__Cytophagaceae	DNA.or.cDNA	RNA	-0.0896233	0.137501	16	16	0.525885	0.789953	screen
f__Nocardiaceae	Spike.in	No	0.139949	0.212409	16	15	0.521481	0.789953	screen
f__Rhodospirillaceae	Spike.in	No	-0.0766995	0.117801	16	16	0.526327	0.789953	screen
f__Rikenellaceae	DNA.or.cDNA	RNA	-0.174327	0.262136	16	15	0.517661	0.789953	screen
g__Acidovorax	Spike.in	No	0.100155	0.152655	16	15	0.523212	0.789953	screen
g__Actinobacillus	Spike.in	No	0.218529	0.330359	16	10	0.51985	0.789953	screen
g__Coprococcus	DNA.or.cDNA	RNA	-0.107008	0.162158	16	16	0.520838	0.789953	screen
g__Enterococcus	Spike.in	No	0.112769	0.172668	16	13	0.525076	0.789953	screen
g__Finegoldia	Spike.in	No	0.0495222	0.0755685	16	16	0.523684	0.789953	screen
g__Flavobacterium	DNA.or.cDNA	RNA	-0.0785531	0.119577	16	16	0.52269	0.789953	screen
g__Limnohabitans	Spike.in	No	-0.122288	0.187718	16	12	0.526107	0.789953	screen
f__Nocardioidaceae	DNA.or.cDNA	RNA	-0.0870065	0.133975	16	16	0.527374	0.790135	screen
g__Psychrobacter	DNA.or.cDNA	RNA	0.0970936	0.149994	16	16	0.528693	0.790725	screen
c__ML635J.21	Spike.in	No	-0.111823	0.173716	16	14	0.530954	0.791335	screen
g__Ruminococcus	Spike.in	No	0.0999519	0.155154	16	16	0.530642	0.791335	screen
g__Oribacterium	DNA.or.cDNA	RNA	-0.169745	0.264976	16	6	0.532908	0.792547	screen
g__WAL_1855D	Spike.in	No	0.0722973	0.113058	16	15	0.533624	0.792547	screen
g__Leuconostoc	Spike.in	No	0.0573761	0.0899424	16	16	0.534601	0.79262	screen
f__Bartonellaceae	DNA.or.cDNA	RNA	-0.336275	0.532552	16	13	0.538697	0.793185	screen
f__Cystobacterineae	Spike.in	No	-0.201553	0.317429	16	15	0.536474	0.793185	screen
f__EB1017	Spike.in	No	-0.127552	0.201661	16	14	0.538023	0.793185	screen
g__Gemmatimonas	DNA.or.cDNA	RNA	0.150466	0.237301	16	8	0.537033	0.793185	screen
f__Pasteurellaceae	Spike.in	No	-0.119062	0.189393	16	13	0.540466	0.794421	screen
f__Frankiaceae	Spike.in	No	0.0586924	0.0941492	16	16	0.543806	0.79789	screen
p__WPS.2	Spike.in	No	-0.0930729	0.149634	16	16	0.544695	0.79789	screen
f__Lachnospiraceae	Spike.in	No	0.076426	0.125016	16	16	0.551522	0.804685	screen
g__Aeromicrobium	Spike.in	No	0.0733495	0.120469	16	16	0.553103	0.804685	screen
g__Candidatus.Nitrososphaera	DNA.or.cDNA	RNA	-0.108725	0.17849	16	15	0.552929	0.804685	screen
o__Solibacterales	DNA.or.cDNA	RNA	0.129509	0.211348	16	15	0.550593	0.804685	screen
f__Gemmataceae	Spike.in	No	0.140205	0.232094	16	12	0.556183	0.805534	screen
f__Solirubrobacteraceae	DNA.or.cDNA	RNA	0.0731486	0.121931	16	16	0.558873	0.805534	screen
g__Atopobium	Spike.in	No	0.124049	0.206516	16	15	0.558382	0.805534	screen
g__Exiguobacterium	DNA.or.cDNA	RNA	-0.192813	0.318529	16	15	0.555385	0.805534	screen
g__Hydrogenophaga	Spike.in	No	-0.166626	0.278644	16	11	0.560122	0.805534	screen
g__Lachnospira	Spike.in	No	0.138441	0.231752	16	13	0.560522	0.805534	screen
g__Rhodocytophaga	Spike.in	No	-0.240496	0.403333	16	13	0.561233	0.805534	screen
g__Rothia	Spike.in	No	-0.0706993	0.117221	16	16	0.556798	0.805534	screen
g__Pediococcus	DNA.or.cDNA	RNA	-0.137065	0.231047	16	15	0.563204	0.807007	screen
f__Alcaligenaceae	Spike.in	No	0.1429	0.244456	16	12	0.568848	0.812368	screen
g__Bifidobacterium	Spike.in	No	0.0982696	0.168081	16	16	0.568788	0.812368	screen
g__Nitrospira	Spike.in	No	0.171817	0.296803	16	12	0.572556	0.815186	screen
g__Sutterella	Spike.in	No	0.160379	0.277172	16	13	0.57273	0.815186	screen
c__Ellin6529	DNA.or.cDNA	RNA	-0.067293	0.116604	16	16	0.573726	0.815244	screen
f__Solibacteraceae	DNA.or.cDNA	RNA	0.118124	0.205988	16	10	0.576127	0.817296	screen
c__Ellin6529	Spike.in	No	0.0663579	0.116604	16	16	0.578997	0.818353	screen
f__Bacillaceae	Spike.in	No	0.0765795	0.135669	16	16	0.58205	0.818353	screen
f__Bacteriovoracaceae	DNA.or.cDNA	RNA	-0.100831	0.185062	16	15	0.595079	0.818353	screen
f__Caulobacteraceae	DNA.or.cDNA	RNA	0.0320809	0.0585199	16	16	0.592841	0.818353	screen
f__Ellin517	Spike.in	No	0.0978871	0.176434	16	9	0.588445	0.818353	screen
f__Ellin6075	Spike.in	No	-0.0565042	0.101031	16	16	0.58548	0.818353	screen
f__Leuconostocaceae	Spike.in	No	-0.0657573	0.11847	16	16	0.588282	0.818353	screen
f__Micromonosporaceae	DNA.or.cDNA	RNA	0.128386	0.232635	16	16	0.590393	0.818353	screen
g__Brevibacillus	Spike.in	No	-0.104941	0.192186	16	9	0.594288	0.818353	screen
g__Buchnera	Spike.in	No	0.102012	0.181246	16	14	0.583124	0.818353	screen
g__Helcococcus	Spike.in	No	0.116121	0.209321	16	14	0.588483	0.818353	screen
g__Jeotgalicoccus	Spike.in	No	0.0759177	0.134916	16	16	0.583211	0.818353	screen
g__Kingella	DNA.or.cDNA	RNA	-0.139263	0.249317	16	10	0.585944	0.818353	screen
g__Labrys	Spike.in	No	0.0810231	0.148298	16	11	0.594076	0.818353	screen
g__Macrococcus	DNA.or.cDNA	RNA	-0.14572	0.262135	16	14	0.587721	0.818353	screen
g__Methylotenera	DNA.or.cDNA	RNA	-0.129039	0.235926	16	15	0.593678	0.818353	screen
g__Wautersiella	Spike.in	No	0.0844913	0.154808	16	16	0.594459	0.818353	screen
o__Bacteroidales	Spike.in	No	0.156049	0.276348	16	16	0.581904	0.818353	screen
o__RB41	Spike.in	No	-0.126736	0.226211	16	14	0.584833	0.818353	screen
c__C0119	DNA.or.cDNA	RNA	0.123096	0.227612	16	12	0.597779	0.819017	screen
f__Koribacteraceae	DNA.or.cDNA	RNA	0.0962797	0.178351	16	14	0.598438	0.819017	screen
f__RB40	DNA.or.cDNA	RNA	0.129725	0.23934	16	12	0.59698	0.819017	screen
f__Caulobacteraceae	Spike.in	No	0.030929	0.0585199	16	16	0.606043	0.824977	screen
g__DA101	Spike.in	No	0.0726434	0.137661	16	15	0.606598	0.824977	screen
o__Lactobacillales	Spike.in	No	0.122614	0.232395	16	14	0.606658	0.824977	screen
o__SC.I.84	Spike.in	No	0.0982292	0.185894	16	15	0.606114	0.824977	screen
g__Cellvibrio	Spike.in	No	0.105439	0.202601	16	15	0.611514	0.825894	screen
g__Megamonas	Spike.in	No	-0.0941719	0.180975	16	16	0.611561	0.825894	screen
g__Porphyromonas	Spike.in	No	0.0603193	0.115973	16	16	0.611727	0.825894	screen
g__SMB53	Spike.in	No	-0.0988233	0.188347	16	16	0.608632	0.825894	screen
o__Solibacterales	Spike.in	No	0.109788	0.211348	16	15	0.612168	0.825894	screen
f__Piscirickettsiaceae	DNA.or.cDNA	RNA	0.121181	0.234177	16	10	0.613517	0.826328	screen
g__Dyadobacter	DNA.or.cDNA	RNA	0.126644	0.245368	16	16	0.614425	0.826328	screen
g__Catonella	DNA.or.cDNA	RNA	-0.126322	0.246553	16	6	0.616998	0.828485	screen
g__Actinomycetospora	Spike.in	No	0.0478592	0.094226	16	16	0.620018	0.831233	screen
f__Isosphaeraceae	Spike.in	No	0.0918501	0.183199	16	16	0.624495	0.832007	screen
g__Capnocytophaga	DNA.or.cDNA	RNA	0.0809257	0.161844	16	14	0.625416	0.832007	screen
g__Hyphomicrobium	Spike.in	No	-0.0775311	0.154656	16	16	0.624532	0.832007	screen
g__Piscicoccus	DNA.or.cDNA	RNA	-0.129417	0.25886	16	13	0.625466	0.832007	screen
g__Segetibacter	DNA.or.cDNA	RNA	-0.134356	0.266419	16	15	0.622487	0.832007	screen
g__Balneimonas	Spike.in	No	0.118972	0.239516	16	15	0.627682	0.83307	screen
g__Conexibacter	DNA.or.cDNA	RNA	0.13685	0.275941	16	12	0.628217	0.83307	screen
g__Kineococcus	DNA.or.cDNA	RNA	0.0744056	0.151137	16	16	0.630713	0.835084	screen
g__Methylibium	Spike.in	No	0.0681457	0.139098	16	14	0.63236	0.835969	screen
g__Anaerococcus	DNA.or.cDNA	RNA	-0.0422188	0.0871322	16	16	0.636066	0.836323	screen
g__Catonella	Spike.in	No	0.117899	0.246553	16	6	0.640456	0.836323	screen
g__Enhydrobacter	Spike.in	No	0.058565	0.12044	16	16	0.634877	0.836323	screen
g__Erwinia	Spike.in	No	0.0760386	0.158812	16	16	0.640036	0.836323	screen
g__Novosphingobium	Spike.in	No	-0.0475964	0.0995365	16	16	0.640463	0.836323	screen
g__Pleomorphomonas	Spike.in	No	0.112233	0.234228	16	9	0.639783	0.836323	screen
g__Prauseria	Spike.in	No	0.122603	0.255578	16	8	0.639405	0.836323	screen
g__Weissella	Spike.in	No	0.111855	0.23147	16	13	0.636964	0.836323	screen
g__Micromonospora	DNA.or.cDNA	RNA	-0.10682	0.225376	16	15	0.643388	0.83886	screen
f__Conexibacteraceae	Spike.in	No	0.0760001	0.16488	16	16	0.652456	0.839095	screen
f__Lachnospiraceae	DNA.or.cDNA	RNA	-0.0567559	0.125016	16	16	0.657324	0.839095	screen
f__Sporichthyaceae	DNA.or.cDNA	RNA	0.0542579	0.118981	16	16	0.6559	0.839095	screen
g__Asticcacaulis	Spike.in	No	-0.113678	0.24666	16	11	0.652509	0.839095	screen
g__Calothrix	Spike.in	No	0.175696	0.377521	16	10	0.64935	0.839095	screen
g__Devosia	Spike.in	No	-0.04473	0.0979407	16	15	0.655421	0.839095	screen
g__Dietzia	Spike.in	No	0.0602878	0.128723	16	16	0.647289	0.839095	screen
g__Elizabethkingia	Spike.in	No	0.0635352	0.135339	16	14	0.646522	0.839095	screen
g__Gemmatimonas	Spike.in	No	-0.107924	0.237301	16	8	0.656757	0.839095	screen
g__Parvimonas	DNA.or.cDNA	RNA	-0.152639	0.328285	16	9	0.649653	0.839095	screen
g__Phycicoccus	Spike.in	No	-0.0275994	0.0594623	16	16	0.650218	0.839095	screen
o__.Saprospirales.	DNA.or.cDNA	RNA	-0.120169	0.259497	16	9	0.650962	0.839095	screen
o__Ellin329	Spike.in	No	-0.0923709	0.200941	16	7	0.653331	0.839095	screen
o__Rhodospirillales	Spike.in	No	0.0681502	0.14981	16	15	0.656677	0.839095	screen
f__AKIW874	DNA.or.cDNA	RNA	-0.100926	0.223672	16	13	0.659263	0.840314	screen
g__Treponema	Spike.in	No	-0.0910755	0.203266	16	8	0.661485	0.841891	screen
f__Methylobacteriaceae	DNA.or.cDNA	RNA	0.0505321	0.113605	16	16	0.663775	0.842988	screen
g__Streptomyces	DNA.or.cDNA	RNA	-0.0800435	0.180266	16	15	0.664322	0.842988	screen
g__Brachybacterium	DNA.or.cDNA	RNA	-0.035955	0.0833712	16	16	0.673342	0.850247	screen
g__Ensifer	DNA.or.cDNA	RNA	0.0696395	0.16173	16	16	0.673818	0.850247	screen
o__Ellin5290	DNA.or.cDNA	RNA	0.132446	0.3078	16	11	0.674025	0.850247	screen
o__Sphingomonadales	Spike.in	No	0.0654884	0.150965	16	16	0.671547	0.850247	screen
g__Ruminococcus	DNA.or.cDNA	RNA	0.0665415	0.155154	16	16	0.675037	0.850267	screen
g__Skermanella	Spike.in	No	-0.109679	0.257138	16	16	0.676695	0.851101	screen
g__Afifella	Spike.in	No	0.110383	0.262106	16	9	0.680534	0.854502	screen
g__Oenothera	Spike.in	No	0.0838264	0.199624	16	16	0.681401	0.854502	screen
f__Pseudomonadaceae	Spike.in	No	0.0599617	0.144409	16	16	0.684751	0.856177	screen
g__.Eubacterium.	Spike.in	No	0.110803	0.269174	16	15	0.68731	0.856177	screen
g__Dermacoccus	Spike.in	No	0.0663434	0.16141	16	16	0.687749	0.856177	screen
g__Kineococcus	Spike.in	No	-0.0623343	0.151137	16	16	0.686741	0.856177	screen
g__Nitrospira	DNA.or.cDNA	RNA	0.122139	0.296803	16	12	0.6874	0.856177	screen
o__Actinomycetales	Spike.in	No	-0.0228015	0.056919	16	16	0.695224	0.864223	screen
f__Geodermatophilaceae	DNA.or.cDNA	RNA	-0.0400894	0.101014	16	16	0.697903	0.865607	screen
g__Deinococcus	DNA.or.cDNA	RNA	0.0287515	0.0725632	16	16	0.698365	0.865607	screen
g__Mobiluncus	DNA.or.cDNA	RNA	0.0875221	0.223485	16	10	0.70168	0.868457	screen
g__Adhaeribacter	Spike.in	No	-0.0660425	0.171101	16	14	0.705751	0.87223	screen
c__S085	Spike.in	No	-0.0914833	0.239453	16	6	0.708596	0.874481	screen
g__Dermabacter	Spike.in	No	0.0668301	0.177347	16	16	0.712378	0.876615	screen
g__Pontibacter	Spike.in	No	0.0769963	0.204232	16	15	0.712252	0.876615	screen
f__Nostocaceae	Spike.in	No	0.0972626	0.263801	16	14	0.718288	0.8784	screen
g__Kocuria	Spike.in	No	-0.0215324	0.0587759	16	16	0.72	0.8784	screen
g__Phenylobacterium	Spike.in	No	-0.0796109	0.216653	16	16	0.719191	0.8784	screen
g__Selenomonas	Spike.in	No	0.134535	0.361203	16	9	0.71555	0.8784	screen
g__Sneathia	Spike.in	No	0.0963659	0.26118	16	13	0.718094	0.8784	screen
o__Bacillales	Spike.in	No	-0.072036	0.195773	16	15	0.718828	0.8784	screen
f__Acidobacteriaceae	DNA.or.cDNA	RNA	-0.0820521	0.22923	16	16	0.726129	0.879185	screen
f__Kineosporiaceae	DNA.or.cDNA	RNA	-0.102581	0.283111	16	15	0.722925	0.879185	screen
f__Patulibacteraceae	Spike.in	No	0.0477498	0.133753	16	16	0.726821	0.879185	screen
f__Saprospiraceae	Spike.in	No	-0.0754496	0.208221	16	12	0.722911	0.879185	screen
g__Peredibacter	Spike.in	No	0.100371	0.280321	16	14	0.726049	0.879185	screen
g__Rhodococcus	Spike.in	No	-0.0300727	0.0835505	16	16	0.724676	0.879185	screen
f__Paenibacillaceae	DNA.or.cDNA	RNA	-0.0666689	0.191244	16	16	0.732966	0.88112	screen
f__Solibacteraceae	Spike.in	No	0.0718568	0.205988	16	10	0.732795	0.88112	screen
g__Bdellovibrio	Spike.in	No	0.0778389	0.223822	16	15	0.733578	0.88112	screen
g__Brachybacterium	Spike.in	No	0.0293377	0.0833712	16	16	0.730557	0.88112	screen
g__Stenotrophomonas	Spike.in	No	-0.0290572	0.0827126	16	16	0.730989	0.88112	screen
f__Hyphomonadaceae	DNA.or.cDNA	RNA	0.0736497	0.214052	16	14	0.736292	0.883137	screen
g__Luteimonas	DNA.or.cDNA	RNA	-0.0841884	0.247413	16	16	0.739085	0.885243	screen
f__AK1AB1_02E	Spike.in	No	0.0778389	0.231247	16	14	0.741787	0.887235	screen
c__Gemm.1	DNA.or.cDNA	RNA	0.10899	0.327457	16	13	0.744565	0.88807	screen
g__Pseudomonas	DNA.or.cDNA	RNA	-0.0246437	0.0739725	16	16	0.744335	0.88807	screen
g__Steroidobacter	Spike.in	No	0.0858103	0.259161	16	10	0.745839	0.88835	screen
c__Gemm.1	Spike.in	No	-0.106361	0.327457	16	13	0.750494	0.888934	screen
f__Aeromonadaceae	Spike.in	No	-0.0383903	0.118094	16	16	0.75029	0.888934	screen
g__Clostridium	Spike.in	No	-0.0374211	0.114771	16	16	0.749576	0.888934	screen
g__Sediminibacterium	DNA.or.cDNA	RNA	-0.0633458	0.192537	16	13	0.747391	0.888934	screen
f__Bacteriovoracaceae	Spike.in	No	0.0580376	0.185062	16	15	0.758791	0.897518	screen
g__Rudanella	Spike.in	No	-0.103715	0.336335	16	14	0.762689	0.90088	screen
c__Betaproteobacteria	Spike.in	No	-0.0237631	0.0782424	16	16	0.766154	0.901234	screen
g__Collinsella	Spike.in	No	-0.0504929	0.165303	16	16	0.764854	0.901234	screen
o__MIZ46	Spike.in	No	0.0846303	0.278283	16	15	0.765853	0.901234	screen
g__Brevibacillus	DNA.or.cDNA	RNA	0.0562727	0.192186	16	9	0.774294	0.902111	screen
g__Carnobacterium	Spike.in	No	0.0890315	0.303557	16	13	0.773927	0.902111	screen
g__Comamonas	Spike.in	No	-0.0296061	0.0999608	16	16	0.771773	0.902111	screen
g__Rubellimicrobium	Spike.in	No	0.0351165	0.119457	16	16	0.773423	0.902111	screen
g__Truepera	Spike.in	No	0.0325514	0.110617	16	16	0.773197	0.902111	screen
o__RB41	DNA.or.cDNA	RNA	-0.0663795	0.226211	16	14	0.773818	0.902111	screen
o__SC.I.84	DNA.or.cDNA	RNA	0.0544671	0.185894	16	15	0.774146	0.902111	screen
g__Staphylococcus	Spike.in	No	0.0171066	0.0587693	16	16	0.775582	0.902381	screen
g__Candidatus.Xiphinematobacter	DNA.or.cDNA	RNA	0.06543	0.22622	16	16	0.776965	0.902759	screen
f__Patulibacteraceae	DNA.or.cDNA	RNA	0.0375807	0.133753	16	16	0.783155	0.906327	screen
g__Aggregatibacter	DNA.or.cDNA	RNA	-0.0710361	0.252901	16	13	0.783219	0.906327	screen
g__Geodermatophilus	DNA.or.cDNA	RNA	-0.043762	0.15463	16	16	0.781625	0.906327	screen
g__Opitutus	Spike.in	No	-0.0592828	0.217345	16	15	0.789323	0.912154	screen
f__Hyphomonadaceae	Spike.in	No	-0.0572	0.214052	16	14	0.793488	0.913397	screen
f__Sphingomonadaceae	Spike.in	No	-0.0180417	0.06748	16	16	0.793384	0.913397	screen
g__Alicyclobacillus	Spike.in	No	0.0601564	0.226353	16	11	0.79459	0.913397	screen
p__FBP	Spike.in	No	-0.0412603	0.15532	16	16	0.794677	0.913397	screen
f__Chitinophagaceae	DNA.or.cDNA	RNA	0.0307179	0.117106	16	16	0.797194	0.91383	screen
g__Ralstonia	Spike.in	No	0.0724218	0.27538	16	11	0.796681	0.91383	screen
g__Arsenicicoccus	DNA.or.cDNA	RNA	-0.042065	0.163809	16	16	0.801359	0.917373	screen
g__Dermabacter	DNA.or.cDNA	RNA	0.0451164	0.177347	16	16	0.803169	0.918215	screen
f__.Exiguobacteraceae.	Spike.in	No	0.06178	0.25343	16	13	0.811209	0.918983	screen
g__Candidatus.Xiphinematobacter	Spike.in	No	0.055098	0.22622	16	16	0.811373	0.918983	screen
g__Peptococcus	Spike.in	No	0.0669613	0.267169	16	9	0.806016	0.918983	screen
g__Rhizobium	Spike.in	No	-0.0670539	0.2753	16	15	0.811368	0.918983	screen
g__Salinicoccus	Spike.in	No	-0.0595691	0.242559	16	16	0.809837	0.918983	screen
g__Sutterella	DNA.or.cDNA	RNA	-0.0688084	0.277172	16	13	0.807818	0.918983	screen
o__Rickettsiales	DNA.or.cDNA	RNA	-0.0793653	0.316695	16	13	0.806037	0.918983	screen
g__Mogibacterium	DNA.or.cDNA	RNA	-0.0646845	0.272995	16	9	0.816393	0.923444	screen
g__Paucibacter	DNA.or.cDNA	RNA	0.032661	0.139103	16	16	0.818024	0.924064	screen
g__Georgenia	Spike.in	No	-0.0540026	0.235261	16	12	0.822019	0.926311	screen
g__Mesorhizobium	Spike.in	No	0.0285574	0.124527	16	15	0.822183	0.926311	screen
o__DS.18	DNA.or.cDNA	RNA	-0.06264	0.277731	16	8	0.825065	0.928334	screen
f__Ectothiorhodospiraceae	DNA.or.cDNA	RNA	0.0487247	0.222855	16	11	0.830327	0.92985	screen
g__Caulobacter	DNA.or.cDNA	RNA	-0.0246457	0.113767	16	16	0.831857	0.92985	screen
g__Flavisolibacter	Spike.in	No	0.0298668	0.134374	16	16	0.827561	0.92985	screen
g__Luteibacter	Spike.in	No	0.0497619	0.228133	16	13	0.830717	0.92985	screen
g__Sporosarcina	Spike.in	No	0.0419381	0.192363	16	14	0.830802	0.92985	screen
g__Cupriavidus	Spike.in	No	-0.0471591	0.233311	16	15	0.842944	0.941012	screen
g__Kineosporia	DNA.or.cDNA	RNA	-0.0797506	0.402317	16	12	0.845933	0.941886	screen
o__Burkholderiales	Spike.in	No	0.011124	0.0558419	16	16	0.845184	0.941886	screen
f__RB40	Spike.in	No	0.0465765	0.23934	16	12	0.848711	0.943749	screen
f__C111	Spike.in	No	0.034862	0.185338	16	15	0.853703	0.948065	screen
g__Facklamia	Spike.in	No	0.0347889	0.187272	16	16	0.855495	0.948822	screen
g__Moraxella	Spike.in	No	0.0441239	0.247313	16	12	0.861149	0.953658	screen
o__Rickettsiales	Spike.in	No	0.0561158	0.316695	16	13	0.862089	0.953658	screen
g__.Ruminococcus.	DNA.or.cDNA	RNA	-0.0211659	0.121976	16	16	0.864912	0.955543	screen
g__Rhodoplanes	Spike.in	No	-0.0199106	0.121195	16	15	0.872033	0.962165	screen
g__Candidatus.Solibacter	Spike.in	No	0.038966	0.240574	16	12	0.873819	0.962892	screen
f__.Weeksellaceae.	DNA.or.cDNA	RNA	0.0275224	0.174204	16	16	0.876892	0.9629	screen
g__Beijerinckia	Spike.in	No	-0.0447307	0.280609	16	14	0.875799	0.9629	screen
g__Mogibacterium	Spike.in	No	0.0430187	0.272995	16	9	0.877209	0.9629	screen
f__Streptococcaceae	Spike.in	No	-0.0154016	0.105045	16	16	0.885681	0.968263	screen
g__Agrobacterium	Spike.in	No	-0.0150734	0.106093	16	16	0.889197	0.968263	screen
g__Carnobacterium	DNA.or.cDNA	RNA	-0.0432602	0.303557	16	13	0.888862	0.968263	screen
g__Fluviicola	DNA.or.cDNA	RNA	0.0319087	0.226301	16	11	0.890031	0.968263	screen
g__Lysobacter	DNA.or.cDNA	RNA	-0.0197719	0.137875	16	16	0.88817	0.968263	screen
g__Selenomonas	DNA.or.cDNA	RNA	0.0514191	0.361203	16	9	0.888982	0.968263	screen
g__Vibrio	DNA.or.cDNA	RNA	-0.041672	0.292104	16	9	0.888745	0.968263	screen
g__Cellulomonas	DNA.or.cDNA	RNA	-0.00969313	0.0741316	16	16	0.89797	0.971948	screen
g__Oribacterium	Spike.in	No	-0.035234	0.264976	16	6	0.896253	0.971948	screen
g__Pontibacter	DNA.or.cDNA	RNA	-0.0268208	0.204232	16	15	0.897528	0.971948	screen
o__Sphingobacteriales	Spike.in	No	-0.0257697	0.196801	16	15	0.897825	0.971948	screen
c__Gemm.3	Spike.in	No	0.0236022	0.195782	16	16	0.905888	0.97553	screen
c__Gitt.GS.136	DNA.or.cDNA	RNA	-0.0275931	0.239421	16	15	0.910009	0.97553	screen
f__Comamonadaceae	Spike.in	No	-0.00571371	0.053212	16	16	0.91613	0.97553	screen
f__Methylocystaceae	Spike.in	No	0.0132574	0.121564	16	16	0.914823	0.97553	screen
f__Nakamurellaceae	DNA.or.cDNA	RNA	-0.0100695	0.0889762	16	16	0.911624	0.97553	screen
f__S24.7	Spike.in	No	0.0456956	0.370194	16	15	0.903649	0.97553	screen
f__Streptococcaceae	DNA.or.cDNA	RNA	-0.0116861	0.105045	16	16	0.913118	0.97553	screen
g__Conexibacter	Spike.in	No	0.0312572	0.275941	16	12	0.911543	0.97553	screen
g__Eikenella	Spike.in	No	-0.0226164	0.208079	16	7	0.915107	0.97553	screen
g__Helcococcus	DNA.or.cDNA	RNA	-0.0231488	0.209321	16	14	0.913631	0.97553	screen
g__Kingella	Spike.in	No	0.0290539	0.249317	16	10	0.90901	0.97553	screen
g__Salinibacterium	Spike.in	No	-0.0113685	0.0971699	16	16	0.908651	0.97553	screen
o__Rhizobiales	Spike.in	No	-0.00901107	0.0798252	16	16	0.911846	0.97553	screen
f__Erythrobacteraceae	Spike.in	No	0.00867277	0.0827447	16	16	0.918124	0.975797	screen
g__Anaeromyxobacter	DNA.or.cDNA	RNA	-0.0186711	0.179329	16	16	0.918666	0.975797	screen
g__Lactococcus	Spike.in	No	0.0117731	0.115463	16	16	0.920341	0.976362	screen
f__Sinobacteraceae	Spike.in	No	-0.011877	0.119229	16	15	0.922169	0.976732	screen
g__Rubricoccus	Spike.in	No	-0.0165824	0.168216	16	14	0.922977	0.976732	screen
g__Alloiococcus	Spike.in	No	-0.0199058	0.20908	16	16	0.925602	0.978298	screen
g__Planctomyces	Spike.in	No	-0.0234597	0.255179	16	12	0.928152	0.97978	screen
g__Peptoniphilus	Spike.in	No	-0.0102697	0.115558	16	16	0.93054	0.980083	screen
o__Ellin5290	Spike.in	No	-0.0272774	0.3078	16	11	0.930734	0.980083	screen
f__Methylobacteriaceae	Spike.in	No	0.00869388	0.113605	16	16	0.940165	0.986412	screen
f__Rikenellaceae	Spike.in	No	0.0200454	0.262136	16	15	0.94021	0.986412	screen
g__Oligella	Spike.in	No	-0.0255803	0.328557	16	12	0.939128	0.986412	screen
f__Bartonellaceae	Spike.in	No	-0.0396574	0.532552	16	13	0.941773	0.986839	screen
f__A4b	Spike.in	No	-0.0128041	0.216452	16	14	0.953729	0.987466	screen
f__Dermabacteraceae	DNA.or.cDNA	RNA	0.0103124	0.168505	16	15	0.952131	0.987466	screen
g__Bdellovibrio	DNA.or.cDNA	RNA	-0.0136645	0.223822	16	15	0.952247	0.987466	screen
g__Dorea	Spike.in	No	0.0159512	0.241774	16	14	0.948401	0.987466	screen
g__Lautropia	Spike.in	No	0.0178656	0.301909	16	14	0.953712	0.987466	screen
g__Methylobacterium	Spike.in	No	-0.00528409	0.0757909	16	16	0.945478	0.987466	screen
g__Mobiluncus	Spike.in	No	-0.0131615	0.223485	16	10	0.953934	0.987466	screen
g__Pedobacter	Spike.in	No	-0.00941893	0.135984	16	16	0.945833	0.987466	screen
g__Steroidobacter	DNA.or.cDNA	RNA	0.0170606	0.259161	16	10	0.948515	0.987466	screen
o__BD7.3	Spike.in	No	0.0128876	0.206458	16	14	0.951176	0.987466	screen
g__Afifella	DNA.or.cDNA	RNA	0.0146054	0.262106	16	9	0.956409	0.987634	screen
g__Capnocytophaga	Spike.in	No	0.00923104	0.161844	16	14	0.955383	0.987634	screen
o__Gaiellales	Spike.in	No	-0.00663331	0.124038	16	16	0.958164	0.988251	screen
f__Flavobacteriaceae	DNA.or.cDNA	RNA	0.00803759	0.155589	16	14	0.959586	0.988524	screen
f__Cyclobacteriaceae	Spike.in	No	0.00987575	0.237798	16	8	0.967504	0.989638	screen
f__EB1017	DNA.or.cDNA	RNA	0.00834519	0.201661	16	14	0.96762	0.989638	screen
g__Cellvibrio	DNA.or.cDNA	RNA	0.00912181	0.202601	16	15	0.964773	0.989638	screen
g__Dermacoccus	DNA.or.cDNA	RNA	-0.00741597	0.16141	16	16	0.964052	0.989638	screen
g__Luteibacter	DNA.or.cDNA	RNA	-0.00992632	0.228133	16	13	0.965955	0.989638	screen
g__Paludibacter	DNA.or.cDNA	RNA	0.00905032	0.204638	16	8	0.965396	0.989638	screen
o__Spirobacillales	Spike.in	No	0.013022	0.334315	16	12	0.969521	0.990396	screen
c__Gitt.GS.136	Spike.in	No	-0.00744574	0.239421	16	15	0.975663	0.990492	screen
f__AK1AB1_02E	DNA.or.cDNA	RNA	-0.00753889	0.231247	16	14	0.974488	0.990492	screen
f__Haliangiaceae	Spike.in	No	-0.00412817	0.145093	16	15	0.977734	0.990492	screen
f__Micromonosporaceae	Spike.in	No	0.00770462	0.232635	16	16	0.974083	0.990492	screen
g__Chroococcidiopsis	Spike.in	No	-0.011373	0.397809	16	14	0.977626	0.990492	screen
g__Psychromonas	Spike.in	No	-0.00951392	0.288805	16	8	0.974221	0.990492	screen
o__JG30.KF.CM45	DNA.or.cDNA	RNA	-0.00519708	0.146809	16	16	0.972298	0.990492	screen
f__.Chthoniobacteraceae.	Spike.in	No	-0.0059641	0.253403	16	14	0.98158	0.990862	screen
f__Dolo_23	Spike.in	No	-0.00338855	0.134549	16	10	0.98029	0.990862	screen
g__Mycetocola	Spike.in	No	-0.00170925	0.0701162	16	16	0.980922	0.990862	screen
g__Peredibacter	DNA.or.cDNA	RNA	-0.00494647	0.280321	16	14	0.986189	0.993286	screen
g__Williamsia	DNA.or.cDNA	RNA	-0.00332302	0.189941	16	14	0.986307	0.993286	screen
g__Candidatus.Koribacter	Spike.in	No	-0.00199926	0.174426	16	6	0.991029	0.996865	screen
g__Rudanella	DNA.or.cDNA	RNA	0.00257057	0.336335	16	14	0.994018	0.998696	screen
g__Actinobacillus	DNA.or.cDNA	RNA	0.00162049	0.330359	16	10	0.996161	0.998859	screen
g__Verrucosispora	DNA.or.cDNA	RNA	-0.000839367	0.188775	16	16	0.99652	0.998859	screen
g__Arcobacter	Spike.in	No	3.33538e-05	0.239981	16	14	0.999891	0.999931	screen
o__Myxococcales	Spike.in	No	-1.01819e-05	0.115706	16	16	0.999931	0.999931	screen
g__Propionibacterium	DNA.or.cDNA	RNA	-1.60437	0.137698	16	11	2.97377e-08	2.5396e-05	mouse
g__Oenothera	DNA.or.cDNA	RNA	-1.43921	0.15041	16	15	2.99392e-07	0.00012784	mouse
f__Neisseriaceae	DNA.or.cDNA	RNA	-1.15022	0.145397	16	16	2.52729e-06	0.000719434	mouse
g__Haemophilus	DNA.or.cDNA	RNA	-0.891452	0.119979	16	16	4.97422e-06	0.001062	mouse
o__Streptophyta	DNA.or.cDNA	RNA	-0.862309	0.120417	16	16	7.35735e-06	0.00125664	mouse
g__Tannerella	DNA.or.cDNA	RNA	-0.939127	0.134609	16	10	9.67232e-06	0.00137669	mouse
g__Sphingobacterium	DNA.or.cDNA	RNA	-1.35103	0.205027	16	13	1.74342e-05	0.00212697	mouse
o__Myxococcales	DNA.or.cDNA	RNA	0.777827	0.123238	16	16	2.69456e-05	0.00287644	mouse
g__Thermus	DNA.or.cDNA	RNA	-1.20768	0.20325	16	9	4.88882e-05	0.00463895	mouse
g__Treponema	DNA.or.cDNA	RNA	-0.943826	0.162049	16	16	5.93162e-05	0.0050656	mouse
f__Isosphaeraceae	DNA.or.cDNA	RNA	0.907705	0.163891	16	16	9.56977e-05	0.00742962	mouse
f__Gemmataceae	DNA.or.cDNA	RNA	0.449606	0.0897878	16	7	0.000239787	0.0170649	mouse
g__Modestobacter	DNA.or.cDNA	RNA	0.376572	0.07712	16	16	0.000299049	0.0196452	mouse
g__Alicycliphilus	DNA.or.cDNA	RNA	-0.925687	0.193187	16	13	0.000352071	0.0214763	mouse
f__Aeromonadaceae	DNA.or.cDNA	RNA	-0.889041	0.197877	16	15	0.000605116	0.0344513	mouse
f__Acetobacteraceae	DNA.or.cDNA	RNA	0.55206	0.125321	16	16	0.000710842	0.0379412	mouse
f__Bradyrhizobiaceae	DNA.or.cDNA	RNA	0.37794	0.0876502	16	16	0.00084444	0.0424207	mouse
g__Brevibacterium	DNA.or.cDNA	RNA	-0.434323	0.102512	16	16	0.000970698	0.0460278	mouse
g__Wautersiella	DNA.or.cDNA	RNA	-0.826068	0.196305	16	13	0.00102404	0.0460278	mouse
g__Dietzia	DNA.or.cDNA	RNA	-0.417441	0.100027	16	16	0.00109268	0.0464013	mouse
g__Stenotrophomonas	DNA.or.cDNA	RNA	-0.765712	0.184505	16	16	0.00114101	0.0464013	mouse
g__Microbispora	DNA.or.cDNA	RNA	0.426612	0.105693	16	16	0.00141216	0.0536421	mouse
g__Porphyromonas	DNA.or.cDNA	RNA	-1.00304	0.249251	16	15	0.00144469	0.0536421	mouse
g__Paludibacter	DNA.or.cDNA	RNA	-0.723671	0.186469	16	8	0.0018933	0.0673699	mouse
g__Atopobium	DNA.or.cDNA	RNA	-0.392127	0.104149	16	16	0.00235893	0.0677203	mouse
g__Georgenia	DNA.or.cDNA	RNA	-0.694026	0.180837	16	12	0.00205432	0.0677203	mouse
g__Lactococcus	DNA.or.cDNA	RNA	-0.907088	0.240227	16	16	0.00231048	0.0677203	mouse
g__Parvimonas	DNA.or.cDNA	RNA	-0.843005	0.220044	16	12	0.00208092	0.0677203	mouse
g__Prevotella	DNA.or.cDNA	RNA	-0.811599	0.213584	16	16	0.00220773	0.0677203	mouse
g__Rheinheimera	DNA.or.cDNA	RNA	-0.700048	0.186152	16	16	0.00237893	0.0677203	mouse
o__Acidimicrobiales	DNA.or.cDNA	RNA	0.381986	0.104766	16	16	0.00295939	0.0815263	mouse
g__Campylobacter	DNA.or.cDNA	RNA	-0.906781	0.254878	16	14	0.00350428	0.0935205	mouse
g__Planifilum	DNA.or.cDNA	RNA	-0.785029	0.222547	16	11	0.00371323	0.096094	mouse
g__Pseudoxanthomonas	DNA.or.cDNA	RNA	-0.665963	0.189878	16	14	0.0038595	0.0969414	mouse
g__Jeotgalicoccus	DNA.or.cDNA	RNA	-0.437852	0.129865	16	15	0.00500838	0.122204	mouse
g__Exiguobacterium	DNA.or.cDNA	RNA	-0.637112	0.190857	16	12	0.00534082	0.126696	mouse
g__Amaricoccus	DNA.or.cDNA	RNA	0.678793	0.204839	16	16	0.0055972	0.129189	mouse
g__Lautropia	DNA.or.cDNA	RNA	-0.789529	0.239764	16	14	0.00582635	0.13094	mouse
f__Halomonadaceae	DNA.or.cDNA	RNA	-0.543419	0.165871	16	11	0.00601762	0.131728	mouse
g__Nesterenkonia	DNA.or.cDNA	RNA	-0.536886	0.164529	16	14	0.00616992	0.131728	mouse
g__Paenisporosarcina	DNA.or.cDNA	RNA	0.613035	0.189355	16	16	0.00648245	0.134695	mouse
g__Paracoccus	DNA.or.cDNA	RNA	0.320843	0.0994479	16	16	0.00662436	0.134695	mouse
g__Erwinia	DNA.or.cDNA	RNA	-0.484104	0.154808	16	16	0.008017	0.159221	mouse
f__Solirubrobacteraceae	DNA.or.cDNA	RNA	0.428657	0.13834	16	16	0.00846993	0.16074	mouse
g__Aggregatibacter	DNA.or.cDNA	RNA	-0.97487	0.314152	16	13	0.00839522	0.16074	mouse
g__Oribacterium	DNA.or.cDNA	RNA	-0.822033	0.272581	16	11	0.00993355	0.184419	mouse
f__Leptotrichiaceae	DNA.or.cDNA	RNA	-0.705217	0.250096	16	10	0.0144711	0.257465	mouse
o__Solibacterales	Spike.in	No	0.611513	0.216757	16	13	0.0144322	0.257465	mouse
f__Conexibacteraceae	DNA.or.cDNA	RNA	0.478981	0.174422	16	14	0.0166612	0.268465	mouse
f__Peptostreptococcaceae	Spike.in	No	0.579222	0.209718	16	14	0.0161656	0.268465	mouse
g__Chroococcidiopsis	DNA.or.cDNA	RNA	0.923694	0.335328	16	14	0.0163932	0.268465	mouse
g__Citrullus	DNA.or.cDNA	RNA	-0.802023	0.288336	16	14	0.0155698	0.268465	mouse
g__Photobacterium	DNA.or.cDNA	RNA	-1.27335	0.458672	16	9	0.0157313	0.268465	mouse
f__Erysipelotrichaceae	DNA.or.cDNA	RNA	-0.537598	0.200113	16	12	0.0186694	0.282352	mouse
g__Comamonas	DNA.or.cDNA	RNA	-0.827172	0.306552	16	16	0.0182527	0.282352	mouse
g__Gemmata	DNA.or.cDNA	RNA	0.865421	0.322733	16	12	0.0188455	0.282352	mouse
g__Roseateles	DNA.or.cDNA	RNA	0.652506	0.241392	16	13	0.0180867	0.282352	mouse
g__Rhodovulum	DNA.or.cDNA	RNA	0.553829	0.209618	16	12	0.0203152	0.299124	mouse
f__Nostocaceae	DNA.or.cDNA	RNA	0.856407	0.326514	16	6	0.0210706	0.299905	mouse
g__Segetibacter	DNA.or.cDNA	RNA	-0.464188	0.176492	16	13	0.0207844	0.299905	mouse
g__.Eubacterium.	DNA.or.cDNA	RNA	-0.453406	0.175142	16	14	0.0224793	0.300113	mouse
g__WAL_1855D	DNA.or.cDNA	RNA	-0.763131	0.294714	16	15	0.022453	0.300113	mouse
o__iii1.15	DNA.or.cDNA	RNA	0.239637	0.0918532	16	16	0.0216368	0.300113	mouse
o__Rhizobiales	DNA.or.cDNA	RNA	0.311342	0.120278	16	16	0.0224909	0.300113	mouse
g__Salinicoccus	DNA.or.cDNA	RNA	-0.418126	0.163264	16	16	0.0236925	0.311283	mouse
g__Candidatus.Xiphinematobacter	DNA.or.cDNA	RNA	0.783321	0.30834	16	12	0.0246336	0.318574	mouse
g__Neisseria	DNA.or.cDNA	RNA	-0.375493	0.148254	16	16	0.0249935	0.318574	mouse
g__Leucobacter	DNA.or.cDNA	RNA	-0.628457	0.250598	16	13	0.0261992	0.329031	mouse
f__Ellin5301	DNA.or.cDNA	RNA	-0.455632	0.182888	16	10	0.0270278	0.334518	mouse
f__Bacteriovoracaceae	Spike.in	No	-0.518717	0.212533	16	15	0.029731	0.354336	mouse
g__Ellin506	DNA.or.cDNA	RNA	0.522056	0.212841	16	9	0.02906	0.354336	mouse
g__Planomicrobium	DNA.or.cDNA	RNA	-0.509371	0.208922	16	16	0.0298738	0.354336	mouse
g__Beijerinckia	DNA.or.cDNA	RNA	0.662925	0.274436	16	10	0.0311616	0.363512	mouse
g__Janthinobacterium	DNA.or.cDNA	RNA	-0.533647	0.221444	16	15	0.0314987	0.363512	mouse
f__.Mogibacteriaceae.	DNA.or.cDNA	RNA	-0.619445	0.258672	16	14	0.0324043	0.364122	mouse
f__Streptomycetaceae	DNA.or.cDNA	RNA	-0.365039	0.152136	16	14	0.0321193	0.364122	mouse
f__Frankiaceae	Spike.in	No	0.491354	0.206697	16	15	0.0334843	0.36661	mouse
g__Cupriavidus	Spike.in	No	0.47141	0.198123	16	10	0.0333467	0.36661	mouse
f__.Exiguobacteraceae.	DNA.or.cDNA	RNA	-0.575746	0.245045	16	14	0.0352555	0.371206	mouse
f__Fusobacteriaceae	DNA.or.cDNA	RNA	0.565753	0.241291	16	9	0.0355766	0.371206	mouse
f__Rhodospirillaceae	DNA.or.cDNA	RNA	0.536884	0.229633	16	16	0.0360217	0.371206	mouse
g__Catonella	DNA.or.cDNA	RNA	-0.528896	0.226209	16	9	0.0360167	0.371206	mouse
g__Dietzia	Spike.in	No	0.233781	0.100027	16	16	0.0360774	0.371206	mouse
g__Capnocytophaga	DNA.or.cDNA	RNA	-0.462814	0.20075	16	16	0.0382712	0.38909	mouse
f__Streptococcaceae	DNA.or.cDNA	RNA	0.235948	0.103934	16	16	0.0408555	0.392029	mouse
f__Xenococcaceae	DNA.or.cDNA	RNA	0.858784	0.377897	16	14	0.0406774	0.392029	mouse
g__Leptotrichia	DNA.or.cDNA	RNA	-0.517486	0.225648	16	16	0.03914	0.392029	mouse
g__Luteimonas	Spike.in	No	0.500638	0.220053	16	15	0.0404861	0.392029	mouse
g__Streptomyces	DNA.or.cDNA	RNA	0.444501	0.195245	16	15	0.0403698	0.392029	mouse
f__Hyphomicrobiaceae	DNA.or.cDNA	RNA	0.416482	0.184197	16	11	0.0415491	0.394255	mouse
g__Bulleidia	DNA.or.cDNA	RNA	-0.582052	0.25988	16	8	0.0432214	0.39916	mouse
g__Rhodobacter	DNA.or.cDNA	RNA	0.425873	0.19041	16	12	0.0434682	0.39916	mouse
g__Selenomonas	DNA.or.cDNA	RNA	-0.547388	0.244136	16	15	0.0430266	0.39916	mouse
f__Alcaligenaceae	DNA.or.cDNA	RNA	-0.41832	0.188316	16	9	0.044706	0.402551	mouse
g__Helcococcus	DNA.or.cDNA	RNA	-0.512183	0.231257	16	9	0.0452517	0.402551	mouse
g__Kytococcus	Spike.in	No	-0.293869	0.132492	16	16	0.0449837	0.402551	mouse
f__Beijerinckiaceae	Spike.in	No	0.327944	0.148865	16	16	0.0462449	0.407145	mouse
g__Sediminibacterium	Spike.in	No	-0.367532	0.167368	16	5	0.0468439	0.408211	mouse
f__Peptostreptococcaceae	DNA.or.cDNA	RNA	-0.452507	0.209718	16	14	0.0502452	0.424845	mouse
g__Dialister	DNA.or.cDNA	RNA	-0.760597	0.351647	16	14	0.0497642	0.424845	mouse
g__Leuconostoc	DNA.or.cDNA	RNA	-0.551838	0.254667	16	16	0.0494061	0.424845	mouse
f__.Chthoniobacteraceae.	DNA.or.cDNA	RNA	0.516457	0.241694	16	13	0.0521962	0.431625	mouse
f__Methylocystaceae	DNA.or.cDNA	RNA	0.286525	0.134331	16	15	0.0525632	0.431625	mouse
g__Corynebacterium	DNA.or.cDNA	RNA	-0.236364	0.110476	16	16	0.051942	0.431625	mouse
g__Elizabethkingia	DNA.or.cDNA	RNA	-0.494945	0.233437	16	10	0.0537961	0.437541	mouse
f__Burkholderiaceae	DNA.or.cDNA	RNA	-0.315257	0.151397	16	16	0.0576299	0.461253	mouse
g__Rhizobium	DNA.or.cDNA	RNA	-0.392651	0.188704	16	13	0.0577916	0.461253	mouse
g__Alicyclobacillus	DNA.or.cDNA	RNA	-0.430266	0.209055	16	15	0.0602049	0.467409	mouse
g__Hyphomicrobium	DNA.or.cDNA	RNA	0.342859	0.166569	16	15	0.0601816	0.467409	mouse
g__Skermanella	DNA.or.cDNA	RNA	0.422765	0.204583	16	16	0.0593067	0.467409	mouse
g__Coprococcus	DNA.or.cDNA	RNA	-0.245707	0.119684	16	16	0.0607709	0.467553	mouse
g__.Prevotella.	DNA.or.cDNA	RNA	-0.473127	0.232327	16	16	0.0626043	0.471198	mouse
g__Paenibacillus	DNA.or.cDNA	RNA	0.282526	0.138912	16	16	0.0629	0.471198	mouse
g__Planifilum	Spike.in	No	-0.453934	0.222547	16	11	0.0622389	0.471198	mouse
g__Acinetobacter	DNA.or.cDNA	RNA	-0.332467	0.165147	16	16	0.0652818	0.480609	mouse
g__Delftia	DNA.or.cDNA	RNA	-0.594591	0.295117	16	15	0.0650946	0.480609	mouse
g__Blastococcus	DNA.or.cDNA	RNA	0.296205	0.147825	16	16	0.0663914	0.484601	mouse
g__Mogibacterium	DNA.or.cDNA	RNA	-0.481058	0.24214	16	14	0.0684502	0.495394	mouse
g__Faecalibacterium	DNA.or.cDNA	RNA	-0.524206	0.265804	16	15	0.0702507	0.498131	mouse
g__Planctomyces	DNA.or.cDNA	RNA	0.502371	0.25507	16	7	0.0705783	0.498131	mouse
g__Turicibacter	Spike.in	No	-0.40173	0.203884	16	13	0.0704722	0.498131	mouse
g__Gordonia	DNA.or.cDNA	RNA	-0.447295	0.228309	16	15	0.071895	0.503265	mouse
g__Hydrogenophaga	Spike.in	No	0.462506	0.237434	16	12	0.0733461	0.509249	mouse
g__Buchnera	DNA.or.cDNA	RNA	0.647609	0.334945	16	10	0.0752525	0.510719	mouse
g__Catenibacterium	DNA.or.cDNA	RNA	-0.469848	0.242496	16	11	0.0747105	0.510719	mouse
g__Pantoea	DNA.or.cDNA	RNA	-0.613901	0.318098	16	15	0.0757295	0.510719	mouse
g__Shewanella	DNA.or.cDNA	RNA	-0.336211	0.174359	16	13	0.07595	0.510719	mouse
f__Moraxellaceae	DNA.or.cDNA	RNA	-0.450212	0.237293	16	16	0.0802242	0.527012	mouse
g__Fluviicola	DNA.or.cDNA	RNA	-0.370457	0.194549	16	9	0.0792543	0.527012	mouse
g__Micrococcus	DNA.or.cDNA	RNA	0.169965	0.0894184	16	16	0.0797305	0.527012	mouse
c__Gemm.3	DNA.or.cDNA	RNA	-0.488373	0.26008	16	12	0.0830258	0.541252	mouse
c__Ellin6529	DNA.or.cDNA	RNA	0.227895	0.122327	16	16	0.0852087	0.54713	mouse
g__Mesorhizobium	Spike.in	No	0.321038	0.171952	16	15	0.0846094	0.54713	mouse
o__WD2101	DNA.or.cDNA	RNA	0.421356	0.230775	16	14	0.0909254	0.57948	mouse
f__Nakamurellaceae	DNA.or.cDNA	RNA	0.334928	0.184479	16	16	0.0925693	0.581281	mouse
g__Cupriavidus	DNA.or.cDNA	RNA	-0.360491	0.198123	16	10	0.0919277	0.581281	mouse
f__Leuconostocaceae	Spike.in	No	0.136002	0.0754837	16	16	0.0948128	0.582452	mouse
g__Anaeromyxobacter	Spike.in	No	0.385365	0.21437	16	12	0.095484	0.582452	mouse
g__Pigmentiphaga	DNA.or.cDNA	RNA	0.323515	0.179373	16	6	0.0945087	0.582452	mouse
g__Rhodoplanes	DNA.or.cDNA	RNA	0.301563	0.167083	16	16	0.0942997	0.582452	mouse
f__Cystobacterineae	Spike.in	No	0.550762	0.31152	16	15	0.10051	0.603255	mouse
g__Methylosinus	DNA.or.cDNA	RNA	0.372034	0.210774	16	6	0.101013	0.603255	mouse
g__Solirubrobacter	DNA.or.cDNA	RNA	0.494258	0.278977	16	15	0.0998709	0.603255	mouse
f__Verrucomicrobiaceae	DNA.or.cDNA	RNA	0.381286	0.217013	16	9	0.102433	0.607482	mouse
g__Chthoniobacter	Spike.in	No	0.510872	0.296644	16	10	0.108728	0.631946	mouse
g__Collinsella	DNA.or.cDNA	RNA	-0.442372	0.256039	16	15	0.107696	0.631946	mouse
g__Methylobacterium	DNA.or.cDNA	RNA	0.262409	0.152394	16	16	0.108778	0.631946	mouse
f__Koribacteraceae	Spike.in	No	0.290278	0.169611	16	6	0.11074	0.635504	mouse
g__Nesterenkonia	Spike.in	No	0.281459	0.164529	16	14	0.110878	0.635504	mouse
g__Achromobacter	DNA.or.cDNA	RNA	-0.39186	0.229989	16	14	0.112184	0.638701	mouse
g__Aerococcus	DNA.or.cDNA	RNA	-0.454975	0.269521	16	15	0.115224	0.640185	mouse
g__Arcobacter	Spike.in	No	0.455382	0.268967	16	5	0.114252	0.640185	mouse
g__Mycobacterium	DNA.or.cDNA	RNA	-0.379416	0.22491	16	15	0.115443	0.640185	mouse
o__Caulobacterales	Spike.in	No	-0.276075	0.163393	16	5	0.114921	0.640185	mouse
g__Flavobacterium	DNA.or.cDNA	RNA	-0.269701	0.160243	16	16	0.116207	0.640262	mouse
g__Dermabacter	Spike.in	No	-0.15731	0.0937906	16	16	0.117359	0.642465	mouse
f__Enterobacteriaceae	Spike.in	No	-0.444651	0.266834	16	16	0.119533	0.650199	mouse
f__Erythrobacteraceae	Spike.in	No	-0.173247	0.105054	16	16	0.123066	0.665181	mouse
f__Actinomycetaceae	DNA.or.cDNA	RNA	-0.492126	0.301167	16	16	0.126217	0.676077	mouse
f__Intrasporangiaceae	DNA.or.cDNA	RNA	-0.181891	0.111701	16	16	0.127425	0.676077	mouse
g__Prauseria	DNA.or.cDNA	RNA	-0.330784	0.203155	16	8	0.127457	0.676077	mouse
o__JG30.KF.CM45	Spike.in	No	-0.232208	0.143203	16	16	0.128894	0.679477	mouse
g__Blastococcus	Spike.in	No	0.238329	0.147825	16	16	0.13091	0.68072	mouse
g__Peredibacter	Spike.in	No	0.474635	0.294904	16	11	0.131521	0.68072	mouse
g__Phormidium	DNA.or.cDNA	RNA	0.644698	0.400243	16	13	0.131233	0.68072	mouse
g__Psychrobacter	DNA.or.cDNA	RNA	-0.271163	0.168891	16	16	0.132379	0.681033	mouse
g__Psychromonas	DNA.or.cDNA	RNA	-0.756561	0.474336	16	11	0.134728	0.688395	mouse
g__Sphingobium	DNA.or.cDNA	RNA	-0.402737	0.252992	16	16	0.135422	0.688395	mouse
f__Halomonadaceae	Spike.in	No	0.262675	0.165871	16	11	0.137297	0.693798	mouse
g__Brochothrix	DNA.or.cDNA	RNA	-0.619364	0.393249	16	11	0.139272	0.699636	mouse
o__Clostridiales	DNA.or.cDNA	RNA	-0.346627	0.221728	16	16	0.14199	0.709119	mouse
f__Beijerinckiaceae	DNA.or.cDNA	RNA	0.229855	0.148865	16	16	0.146563	0.715225	mouse
f__Pseudomonadaceae	DNA.or.cDNA	RNA	-0.298596	0.192769	16	16	0.14538	0.715225	mouse
g__Gardnerella	DNA.or.cDNA	RNA	-0.37691	0.243068	16	16	0.144985	0.715225	mouse
g__Ralstonia	DNA.or.cDNA	RNA	-0.535453	0.346214	16	10	0.145951	0.715225	mouse
f__Isosphaeraceae	Spike.in	No	0.250839	0.163891	16	16	0.149853	0.72302	mouse
o__Gaiellales	Spike.in	No	-0.325417	0.212474	16	14	0.149597	0.72302	mouse
c__ML635J.21	DNA.or.cDNA	RNA	0.300554	0.198993	16	15	0.154866	0.734297	mouse
f__Acidobacteriaceae	Spike.in	No	-0.259638	0.173199	16	14	0.157742	0.734297	mouse
f__Conexibacteraceae	Spike.in	No	-0.256795	0.174422	16	14	0.164743	0.734297	mouse
f__Ectothiorhodospiraceae	DNA.or.cDNA	RNA	0.214913	0.141903	16	5	0.153828	0.734297	mouse
f__Haliangiaceae	Spike.in	No	0.39608	0.269744	16	12	0.165785	0.734297	mouse
f__Leuconostocaceae	DNA.or.cDNA	RNA	-0.109855	0.0754837	16	16	0.169295	0.734297	mouse
f__Pseudanabaenaceae	DNA.or.cDNA	RNA	0.445198	0.302322	16	9	0.164655	0.734297	mouse
f__Streptomycetaceae	Spike.in	No	-0.223856	0.152136	16	14	0.164966	0.734297	mouse
g__Arthrobacter	DNA.or.cDNA	RNA	-0.402549	0.277671	16	14	0.170827	0.734297	mouse
g__Balneimonas	DNA.or.cDNA	RNA	0.362725	0.250378	16	13	0.171107	0.734297	mouse
g__Cloacibacterium	DNA.or.cDNA	RNA	-0.290573	0.197094	16	14	0.164206	0.734297	mouse
g__Desemzia	DNA.or.cDNA	RNA	-0.446529	0.301492	16	12	0.162416	0.734297	mouse
g__Gemmatimonas	DNA.or.cDNA	RNA	0.331682	0.227324	16	7	0.168282	0.734297	mouse
g__Kineosporia	Spike.in	No	0.0825433	0.0563314	16	2	0.166599	0.734297	mouse
g__Leptolyngbya	DNA.or.cDNA	RNA	0.384148	0.262663	16	10	0.167353	0.734297	mouse
g__Micrococcus	Spike.in	No	0.12992	0.0894184	16	16	0.169949	0.734297	mouse
g__Nitrospira	DNA.or.cDNA	RNA	-0.230496	0.157651	16	4	0.167475	0.734297	mouse
g__Pseudonocardia	DNA.or.cDNA	RNA	0.236002	0.159872	16	16	0.1637	0.734297	mouse
g__Skermanella	Spike.in	No	-0.306152	0.204583	16	16	0.15841	0.734297	mouse
g__Williamsia	DNA.or.cDNA	RNA	0.401303	0.272381	16	13	0.164464	0.734297	mouse
o__Actinomycetales	Spike.in	No	-0.140717	0.0954105	16	16	0.164053	0.734297	mouse
o__Synergistales	Spike.in	No	0.467839	0.316036	16	14	0.162609	0.734297	mouse
g__Conexibacter	Spike.in	No	-0.288979	0.200731	16	9	0.173615	0.737646	mouse
g__Kytococcus	DNA.or.cDNA	RNA	-0.191141	0.132492	16	16	0.172776	0.737646	mouse
f__Cellulomonadaceae	Spike.in	No	0.434899	0.304358	16	13	0.176617	0.738172	mouse
f__Pseudonocardiaceae	Spike.in	No	-0.387434	0.27153	16	8	0.177196	0.738172	mouse
g__Novosphingobium	Spike.in	No	0.271523	0.189469	16	16	0.175445	0.738172	mouse
g__SMB53	DNA.or.cDNA	RNA	0.362619	0.253931	16	15	0.176866	0.738172	mouse
g__Labrys	DNA.or.cDNA	RNA	0.428681	0.30116	16	9	0.178166	0.738613	mouse
f__Cytophagaceae	Spike.in	No	-0.422731	0.309194	16	15	0.194738	0.746954	mouse
f__Intrasporangiaceae	Spike.in	No	-0.156563	0.111701	16	16	0.184446	0.746954	mouse
f__Rhodobacteraceae	DNA.or.cDNA	RNA	0.335609	0.242799	16	16	0.190182	0.746954	mouse
f__Solibacteraceae	DNA.or.cDNA	RNA	0.231086	0.167626	16	5	0.191286	0.746954	mouse
f__Sphingomonadaceae	DNA.or.cDNA	RNA	0.242666	0.177622	16	16	0.195048	0.746954	mouse
f__Streptococcaceae	Spike.in	No	0.143652	0.103934	16	16	0.190213	0.746954	mouse
g__Abies	Spike.in	No	-0.295293	0.213631	16	5	0.190181	0.746954	mouse
g__Bacteroides	DNA.or.cDNA	RNA	-0.346991	0.246476	16	16	0.182648	0.746954	mouse
g__Gordonia	Spike.in	No	0.317879	0.228309	16	15	0.187184	0.746954	mouse
g__Jeotgalicoccus	Spike.in	No	0.181363	0.129865	16	15	0.185936	0.746954	mouse
g__Microbispora	Spike.in	No	-0.144708	0.105693	16	16	0.194146	0.746954	mouse
g__Micromonospora	DNA.or.cDNA	RNA	0.256056	0.1873	16	9	0.194773	0.746954	mouse
g__Mobiluncus	DNA.or.cDNA	RNA	-0.267176	0.195345	16	9	0.194582	0.746954	mouse
g__Nocardioides	DNA.or.cDNA	RNA	-0.308602	0.223846	16	16	0.191269	0.746954	mouse
g__Rubrobacter	Spike.in	No	0.252462	0.184232	16	15	0.193777	0.746954	mouse
g__Vibrio	DNA.or.cDNA	RNA	-0.438681	0.318859	16	10	0.19213	0.746954	mouse
o__Rhizobiales	Spike.in	No	0.167195	0.120278	16	16	0.187852	0.746954	mouse
o__Solirubrobacterales	DNA.or.cDNA	RNA	-0.16379	0.120295	16	16	0.196464	0.74902	mouse
g__Actinobaculum	Spike.in	No	0.380926	0.28139	16	10	0.198892	0.754904	mouse
g__Roseococcus	Spike.in	No	0.383295	0.283786	16	15	0.199851	0.755189	mouse
o__FW68	DNA.or.cDNA	RNA	0.266607	0.197883	16	5	0.2009	0.755808	mouse
g__Arsenicicoccus	Spike.in	No	0.367369	0.276882	16	14	0.207408	0.767918	mouse
g__Erwinia	Spike.in	No	0.205252	0.154808	16	16	0.207716	0.767918	mouse
g__Rheinheimera	Spike.in	No	0.247735	0.186152	16	16	0.20612	0.767918	mouse
o__Solirubrobacterales	Spike.in	No	0.159519	0.120295	16	16	0.207647	0.767918	mouse
g__Eikenella	DNA.or.cDNA	RNA	-0.290096	0.219917	16	11	0.209894	0.769311	mouse
g__Megasphaera	DNA.or.cDNA	RNA	-0.356922	0.270464	16	14	0.209715	0.769311	mouse
g__Thauera	DNA.or.cDNA	RNA	-0.327527	0.25047	16	9	0.213646	0.779533	mouse
g__Weissella	DNA.or.cDNA	RNA	-0.390853	0.299496	16	12	0.214508	0.779533	mouse
f__Bacillaceae	DNA.or.cDNA	RNA	0.121923	0.0936393	16	16	0.215499	0.779813	mouse
f__Bradyrhizobiaceae	Spike.in	No	-0.113882	0.0876502	16	16	0.216421	0.779846	mouse
c__Gemm.1	DNA.or.cDNA	RNA	-0.195462	0.151158	16	7	0.218485	0.783976	mouse
c__Gemm.1	Spike.in	No	0.189354	0.151158	16	7	0.232385	0.792456	mouse
f__Ellin517	Spike.in	No	-0.265699	0.213396	16	7	0.235073	0.792456	mouse
f__Pasteurellaceae	DNA.or.cDNA	RNA	-0.338749	0.271786	16	11	0.234616	0.792456	mouse
f__Pirellulaceae	DNA.or.cDNA	RNA	0.426793	0.340387	16	14	0.231977	0.792456	mouse
f__Ruminococcaceae	DNA.or.cDNA	RNA	-0.211579	0.166528	16	16	0.226164	0.792456	mouse
g__Achromobacter	Spike.in	No	0.285957	0.229989	16	14	0.235695	0.792456	mouse
g__Dickeya	DNA.or.cDNA	RNA	-0.66374	0.52451	16	13	0.227922	0.792456	mouse
g__Dorea	DNA.or.cDNA	RNA	-0.27886	0.217703	16	8	0.222602	0.792456	mouse
g__Enhydrobacter	Spike.in	No	0.13722	0.110021	16	16	0.234319	0.792456	mouse
g__Ensifer	Spike.in	No	-0.313668	0.248271	16	11	0.22863	0.792456	mouse
g__Gemmatimonas	Spike.in	No	0.283275	0.227324	16	7	0.234706	0.792456	mouse
g__Rhodovulum	Spike.in	No	0.265509	0.209618	16	12	0.227511	0.792456	mouse
g__Rothia	DNA.or.cDNA	RNA	0.221256	0.173706	16	16	0.225058	0.792456	mouse
g__Veillonella	DNA.or.cDNA	RNA	-0.246648	0.197861	16	16	0.234548	0.792456	mouse
o__Actinomycetales	DNA.or.cDNA	RNA	0.118648	0.0954105	16	16	0.235622	0.792456	mouse
o__SC.I.84	DNA.or.cDNA	RNA	-0.344582	0.269298	16	12	0.223067	0.792456	mouse
f__Frankiaceae	DNA.or.cDNA	RNA	0.256291	0.206697	16	15	0.236914	0.793431	mouse
f__Oxalobacteraceae	DNA.or.cDNA	RNA	-0.355226	0.287813	16	16	0.238967	0.793553	mouse
g__Alkanindiges	Spike.in	No	0.213968	0.173286	16	16	0.238769	0.793553	mouse
g__Clostridium	Spike.in	No	0.135749	0.110639	16	16	0.241597	0.793553	mouse
g__Pigmentiphaga	Spike.in	No	-0.220283	0.179373	16	6	0.241192	0.793553	mouse
o__Caulobacterales	DNA.or.cDNA	RNA	-0.200817	0.163393	16	5	0.240838	0.793553	mouse
g__Roseateles	Spike.in	No	0.295373	0.241392	16	13	0.242809	0.79448	mouse
g__Methylibium	DNA.or.cDNA	RNA	0.273328	0.224775	16	14	0.245601	0.800546	mouse
o__.Saprospirales.	Spike.in	No	0.210236	0.173424	16	5	0.246983	0.801991	mouse
f__.Weeksellaceae.	DNA.or.cDNA	RNA	-0.236478	0.196984	16	16	0.251366	0.805953	mouse
g__Moraxella	DNA.or.cDNA	RNA	0.386997	0.322813	16	9	0.251993	0.805953	mouse
g__Roseomonas	DNA.or.cDNA	RNA	0.23851	0.198459	16	16	0.250874	0.805953	mouse
g__Rubrobacter	DNA.or.cDNA	RNA	0.221869	0.184232	16	15	0.249945	0.805953	mouse
o__Chlorophyta	DNA.or.cDNA	RNA	0.546115	0.456482	16	13	0.252922	0.805953	mouse
g__Selenomonas	Spike.in	No	-0.291022	0.244136	16	15	0.254547	0.808117	mouse
c__Betaproteobacteria	DNA.or.cDNA	RNA	-0.452944	0.398912	16	15	0.276688	0.819488	mouse
c__ML635J.21	Spike.in	No	0.230964	0.198993	16	15	0.266649	0.819488	mouse
c__S085	Spike.in	No	0.202095	0.175972	16	6	0.271476	0.819488	mouse
f__0319.6G20	DNA.or.cDNA	RNA	-0.0376287	0.0376287	16	1	0.335561	0.819488	mouse
f__0319.6G20	Spike.in	No	-0.0376287	0.0376287	16	1	0.335561	0.819488	mouse
f__A4b	DNA.or.cDNA	RNA	0.340817	0.311578	16	8	0.293879	0.819488	mouse
f__Bacteriovoracaceae	DNA.or.cDNA	RNA	0.211198	0.212533	16	15	0.338496	0.819488	mouse
f__Burkholderiaceae	Spike.in	No	0.16994	0.151397	16	16	0.281963	0.819488	mouse
f__Caulobacteraceae	Spike.in	No	0.202804	0.172483	16	16	0.260762	0.819488	mouse
f__Clostridiaceae	Spike.in	No	0.367307	0.354638	16	16	0.319214	0.819488	mouse
f__Coriobacteriaceae	DNA.or.cDNA	RNA	0.198485	0.198289	16	16	0.335101	0.819488	mouse
f__Cyclobacteriaceae	DNA.or.cDNA	RNA	-0.132223	0.126336	16	3	0.314356	0.819488	mouse
f__Cystobacterineae	DNA.or.cDNA	RNA	0.308489	0.31152	16	15	0.340116	0.819488	mouse
f__Ectothiorhodospiraceae	Spike.in	No	0.139656	0.141903	16	5	0.343	0.819488	mouse
f__Ellin517	DNA.or.cDNA	RNA	-0.241788	0.213396	16	7	0.277659	0.819488	mouse
f__Erythrobacteraceae	DNA.or.cDNA	RNA	0.108125	0.105054	16	16	0.322142	0.819488	mouse
f__Gemmataceae	Spike.in	No	-0.0875636	0.0897878	16	7	0.347246	0.819488	mouse
f__Haliangiaceae	DNA.or.cDNA	RNA	0.28557	0.269744	16	12	0.309026	0.819488	mouse
f__Koribacteraceae	DNA.or.cDNA	RNA	-0.180118	0.169611	16	6	0.307591	0.819488	mouse
f__Lachnospiraceae	DNA.or.cDNA	RNA	-0.19534	0.194346	16	16	0.333186	0.819488	mouse
f__Lachnospiraceae	Spike.in	No	0.199361	0.194346	16	16	0.323693	0.819488	mouse
f__Micromonosporaceae	DNA.or.cDNA	RNA	0.244825	0.248126	16	15	0.341801	0.819488	mouse
f__Pasteurellaceae	Spike.in	No	0.293147	0.271786	16	11	0.300374	0.819488	mouse
f__Patulibacteraceae	DNA.or.cDNA	RNA	0.174414	0.157595	16	16	0.288473	0.819488	mouse
f__Rhodobacteraceae	Spike.in	No	0.274307	0.242799	16	16	0.278988	0.819488	mouse
f__Rhodospirillaceae	Spike.in	No	-0.239239	0.229633	16	16	0.316478	0.819488	mouse
f__Solirubrobacteraceae	Spike.in	No	-0.148205	0.13834	16	16	0.303515	0.819488	mouse
f__Xanthomonadaceae	DNA.or.cDNA	RNA	-0.12128	0.11721	16	15	0.319661	0.819488	mouse
g__.Ruminococcus.	DNA.or.cDNA	RNA	0.226694	0.225854	16	14	0.333831	0.819488	mouse
g__1.68	DNA.or.cDNA	RNA	-0.296055	0.287439	16	7	0.321804	0.819488	mouse
g__Abies	DNA.or.cDNA	RNA	-0.22336	0.213631	16	5	0.314824	0.819488	mouse
g__Acidovorax	DNA.or.cDNA	RNA	-0.383155	0.33237	16	11	0.269752	0.819488	mouse
g__Acidovorax	Spike.in	No	0.375975	0.33237	16	11	0.27841	0.819488	mouse
g__Actinobacillus	DNA.or.cDNA	RNA	-0.251702	0.220203	16	12	0.273634	0.819488	mouse
g__Actinobaculum	DNA.or.cDNA	RNA	-0.307963	0.28139	16	10	0.293629	0.819488	mouse
g__Aeromicrobium	DNA.or.cDNA	RNA	0.188744	0.160944	16	16	0.261946	0.819488	mouse
g__Afifella	DNA.or.cDNA	RNA	-0.214115	0.198164	16	7	0.299559	0.819488	mouse
g__Alkanindiges	DNA.or.cDNA	RNA	0.195644	0.173286	16	16	0.279292	0.819488	mouse
g__Blautia	DNA.or.cDNA	RNA	-0.257985	0.244049	16	16	0.309713	0.819488	mouse
g__Brachybacterium	DNA.or.cDNA	RNA	-0.12896	0.111082	16	16	0.266539	0.819488	mouse
g__Calothrix	DNA.or.cDNA	RNA	0.149828	0.132788	16	3	0.279576	0.819488	mouse
g__Cardiobacterium	Spike.in	No	-0.310889	0.28757	16	14	0.299305	0.819488	mouse
g__Carnobacterium	Spike.in	No	-0.323627	0.304126	16	10	0.30664	0.819488	mouse
g__Chryseobacterium	DNA.or.cDNA	RNA	-0.415472	0.425237	16	16	0.346383	0.819488	mouse
g__Chthoniobacter	DNA.or.cDNA	RNA	0.304264	0.296644	16	10	0.323746	0.819488	mouse
g__DA101	Spike.in	No	0.279049	0.27018	16	15	0.320518	0.819488	mouse
g__Dermabacter	DNA.or.cDNA	RNA	0.0927214	0.0937906	16	16	0.340903	0.819488	mouse
g__Dorea	Spike.in	No	-0.231895	0.217703	16	8	0.306175	0.819488	mouse
g__Dyadobacter	DNA.or.cDNA	RNA	-0.24162	0.245332	16	16	0.342665	0.819488	mouse
g__Elizabethkingia	Spike.in	No	0.252371	0.233437	16	10	0.299296	0.819488	mouse
g__Facklamia	Spike.in	No	-0.156692	0.146095	16	16	0.302988	0.819488	mouse
g__Gallicola	DNA.or.cDNA	RNA	-0.316929	0.275392	16	13	0.270532	0.819488	mouse
g__Kaistobacter	DNA.or.cDNA	RNA	0.206969	0.204138	16	16	0.329144	0.819488	mouse
g__Kocuria	DNA.or.cDNA	RNA	0.0781116	0.0797975	16	16	0.345509	0.819488	mouse
g__Luteimonas	DNA.or.cDNA	RNA	0.254673	0.220053	16	15	0.267962	0.819488	mouse
g__Luteolibacter	Spike.in	No	0.259833	0.242038	16	10	0.302561	0.819488	mouse
g__Macrococcus	Spike.in	No	0.377091	0.367888	16	13	0.324052	0.819488	mouse
g__Marinilactibacillus	Spike.in	No	0.158745	0.161612	16	8	0.343901	0.819488	mouse
g__Megamonas	DNA.or.cDNA	RNA	0.486334	0.413774	16	11	0.260928	0.819488	mouse
g__Methylopila	DNA.or.cDNA	RNA	0.23118	0.208949	16	6	0.28861	0.819488	mouse
g__Methylopila	Spike.in	No	0.205068	0.208949	16	6	0.344295	0.819488	mouse
g__Methylosinus	Spike.in	No	-0.212578	0.210774	16	6	0.331591	0.819488	mouse
g__Methylotenera	DNA.or.cDNA	RNA	-0.274197	0.246835	16	8	0.286757	0.819488	mouse
g__Mycetocola	DNA.or.cDNA	RNA	-0.195811	0.176923	16	16	0.288457	0.819488	mouse
g__Mycoplana	DNA.or.cDNA	RNA	0.170625	0.173477	16	11	0.343284	0.819488	mouse
g__Nocardioides	Spike.in	No	0.230903	0.223846	16	16	0.321104	0.819488	mouse
g__Oscillospira	Spike.in	No	0.182857	0.18723	16	15	0.346569	0.819488	mouse
g__Paludibacter	Spike.in	No	-0.218403	0.186469	16	8	0.262516	0.819488	mouse
g__Parabacteroides	DNA.or.cDNA	RNA	0.313552	0.304757	16	13	0.322309	0.819488	mouse
g__Pedobacter	DNA.or.cDNA	RNA	-0.241456	0.210366	16	16	0.271739	0.819488	mouse
g__Peptostreptococcus	DNA.or.cDNA	RNA	-0.281753	0.262124	16	13	0.301972	0.819488	mouse
g__Peptostreptococcus	Spike.in	No	-0.273093	0.262124	16	13	0.316472	0.819488	mouse
g__Peredibacter	DNA.or.cDNA	RNA	0.343306	0.294904	16	11	0.265292	0.819488	mouse
g__Phormidium	Spike.in	No	0.424864	0.400243	16	13	0.307779	0.819488	mouse
g__Piscicoccus	Spike.in	No	-0.30599	0.289687	16	15	0.310076	0.819488	mouse
g__Pseudochrobactrum	DNA.or.cDNA	RNA	0.219539	0.204486	16	7	0.30252	0.819488	mouse
g__Pseudomonas	DNA.or.cDNA	RNA	-0.349633	0.346124	16	16	0.330861	0.819488	mouse
g__Pseudonocardia	Spike.in	No	-0.161114	0.159872	16	16	0.331956	0.819488	mouse
g__Ramlibacter	Spike.in	No	0.262139	0.268158	16	12	0.346136	0.819488	mouse
g__Rhizobium	Spike.in	No	0.18398	0.188704	16	13	0.347371	0.819488	mouse
g__Rubellimicrobium	DNA.or.cDNA	RNA	0.232406	0.207945	16	16	0.283955	0.819488	mouse
g__Rudanella	Spike.in	No	-0.402105	0.374514	16	10	0.302496	0.819488	mouse
g__Sphingobium	Spike.in	No	0.295999	0.252992	16	16	0.263007	0.819488	mouse
g__Sporosarcina	DNA.or.cDNA	RNA	0.305466	0.272323	16	15	0.28228	0.819488	mouse
g__Varibaculum	DNA.or.cDNA	RNA	-0.300259	0.30356	16	15	0.340656	0.819488	mouse
g__Verrucosispora	Spike.in	No	-0.297168	0.267768	16	8	0.287194	0.819488	mouse
g__Vibrio	Spike.in	No	0.335276	0.318859	16	10	0.312189	0.819488	mouse
o__BD7.3	Spike.in	No	-0.312057	0.313384	16	10	0.337537	0.819488	mouse
o__Ellin5290	DNA.or.cDNA	RNA	-0.188321	0.187417	16	5	0.333319	0.819488	mouse
o__Myxococcales	Spike.in	No	0.137485	0.123238	16	16	0.284789	0.819488	mouse
o__Rhodospirillales	DNA.or.cDNA	RNA	0.253486	0.232861	16	15	0.296112	0.819488	mouse
o__Stramenopiles	Spike.in	No	0.203339	0.204107	16	13	0.337319	0.819488	mouse
o__Streptophyta	Spike.in	No	-0.133038	0.120417	16	16	0.289269	0.819488	mouse
f__RB40	DNA.or.cDNA	RNA	-0.257341	0.265731	16	7	0.350503	0.82135	mouse
f__Xanthomonadaceae	Spike.in	No	0.113377	0.11721	16	15	0.351045	0.82135	mouse
g__Rhodocytophaga	DNA.or.cDNA	RNA	0.237941	0.24516	16	12	0.349484	0.82135	mouse
g__Anaeromyxobacter	DNA.or.cDNA	RNA	0.206065	0.21437	16	12	0.35396	0.82341	mouse
g__Cloacibacterium	Spike.in	No	0.188005	0.197094	16	14	0.357543	0.82341	mouse
g__Geodermatophilus	Spike.in	No	-0.206535	0.214488	16	15	0.353157	0.82341	mouse
g__Luteolibacter	DNA.or.cDNA	RNA	0.230949	0.242038	16	10	0.357398	0.82341	mouse
g__Pseudochrobactrum	Spike.in	No	0.194602	0.204486	16	7	0.358625	0.82341	mouse
o__Ellin6067	DNA.or.cDNA	RNA	-0.226585	0.238118	16	11	0.358675	0.82341	mouse
o__JG30.KF.CM45	DNA.or.cDNA	RNA	0.137365	0.143203	16	16	0.354942	0.82341	mouse
g__Deinococcus	Spike.in	No	0.187582	0.198654	16	16	0.362255	0.827181	mouse
g__Peptococcus	Spike.in	No	-0.274687	0.290862	16	13	0.362194	0.827181	mouse
g__Brevibacterium	Spike.in	No	0.0959202	0.102512	16	16	0.366485	0.834608	mouse
f__Geodermatophilaceae	DNA.or.cDNA	RNA	0.29296	0.315142	16	15	0.369513	0.83704	mouse
g__Pseudoxanthomonas	Spike.in	No	0.176707	0.189878	16	14	0.369003	0.83704	mouse
g__DA101	DNA.or.cDNA	RNA	0.249147	0.27018	16	15	0.373248	0.841039	mouse
g__Solirubrobacter	Spike.in	No	0.257664	0.278977	16	15	0.372518	0.841039	mouse
f__AK1AB1_02E	DNA.or.cDNA	RNA	0.180956	0.198327	16	12	0.378161	0.8459	mouse
f__Sporichthyaceae	Spike.in	No	-0.237381	0.261268	16	16	0.380112	0.8459	mouse
g__Actinomycetospora	Spike.in	No	0.277728	0.303309	16	16	0.376518	0.8459	mouse
o__Rhodospirillales	Spike.in	No	-0.211725	0.232861	16	15	0.379776	0.8459	mouse
o__Sva0725	DNA.or.cDNA	RNA	-0.275267	0.303127	16	11	0.380358	0.8459	mouse
c__C0119	Spike.in	No	-0.0698186	0.085463	16	3	0.428678	0.846496	mouse
c__Gemm.3	Spike.in	No	-0.226226	0.26008	16	12	0.400168	0.846496	mouse
c__Gemmatimonadetes	DNA.or.cDNA	RNA	0.289787	0.33473	16	9	0.40233	0.846496	mouse
c__S085	DNA.or.cDNA	RNA	0.146663	0.175972	16	6	0.419641	0.846496	mouse
f__.Exiguobacteraceae.	Spike.in	No	0.201023	0.245045	16	14	0.426802	0.846496	mouse
f__Armatimonadaceae	DNA.or.cDNA	RNA	0.302512	0.347812	16	9	0.400207	0.846496	mouse
f__Caulobacteraceae	DNA.or.cDNA	RNA	-0.154452	0.172483	16	16	0.386822	0.846496	mouse
f__Clostridiaceae	DNA.or.cDNA	RNA	-0.29287	0.354638	16	16	0.423798	0.846496	mouse
f__EB1017	DNA.or.cDNA	RNA	0.214352	0.247047	16	11	0.401315	0.846496	mouse
f__Fusobacteriaceae	Spike.in	No	0.209236	0.241291	16	9	0.401583	0.846496	mouse
f__Geodermatophilaceae	Spike.in	No	0.264105	0.315142	16	15	0.417144	0.846496	mouse
f__Kineosporiaceae	DNA.or.cDNA	RNA	-0.234422	0.26975	16	14	0.400588	0.846496	mouse
f__Methylocystaceae	Spike.in	No	0.113536	0.134331	16	15	0.413288	0.846496	mouse
f__Micromonosporaceae	Spike.in	No	-0.202644	0.248126	16	15	0.428814	0.846496	mouse
f__Phyllobacteriaceae	Spike.in	No	0.22664	0.272361	16	15	0.42036	0.846496	mouse
f__Sinobacteraceae	DNA.or.cDNA	RNA	-0.182406	0.216225	16	13	0.414148	0.846496	mouse
f__Sphingobacteriaceae	DNA.or.cDNA	RNA	-0.394822	0.468645	16	15	0.414753	0.846496	mouse
g__.Eubacterium.	Spike.in	No	-0.144743	0.175142	16	14	0.423471	0.846496	mouse
g__.Ruminococcus.	Spike.in	No	-0.184298	0.225854	16	14	0.429196	0.846496	mouse
g__Actinoplanes	Spike.in	No	0.270213	0.301022	16	12	0.385694	0.846496	mouse
g__Alicyclobacillus	Spike.in	No	0.186901	0.209055	16	15	0.38756	0.846496	mouse
g__Aquamicrobium	DNA.or.cDNA	RNA	0.181689	0.218034	16	11	0.41972	0.846496	mouse
g__Asticcacaulis	DNA.or.cDNA	RNA	0.186259	0.206764	16	7	0.384064	0.846496	mouse
g__Atopobium	Spike.in	No	-0.0939327	0.104149	16	16	0.383512	0.846496	mouse
g__Bifidobacterium	Spike.in	No	-0.224133	0.260551	16	16	0.40525	0.846496	mouse
g__Burkholderia	Spike.in	No	0.242902	0.281125	16	12	0.403229	0.846496	mouse
g__Candidatus.Koribacter	DNA.or.cDNA	RNA	-0.149207	0.17825	16	8	0.417679	0.846496	mouse
g__Candidatus.Xiphinematobacter	Spike.in	No	0.251797	0.30834	16	12	0.428857	0.846496	mouse
g__Cellvibrio	Spike.in	No	-0.196318	0.238018	16	14	0.42436	0.846496	mouse
g__Fimbriimonas	DNA.or.cDNA	RNA	0.318432	0.363781	16	10	0.397274	0.846496	mouse
g__Flavisolibacter	Spike.in	No	0.193401	0.222483	16	16	0.400456	0.846496	mouse
g__Gallicola	Spike.in	No	-0.245231	0.275392	16	13	0.389391	0.846496	mouse
g__Gemmata	Spike.in	No	-0.273862	0.322733	16	12	0.411472	0.846496	mouse
g__Hymenobacter	DNA.or.cDNA	RNA	0.143252	0.166479	16	16	0.405116	0.846496	mouse
g__Lysobacter	DNA.or.cDNA	RNA	-0.15587	0.176423	16	15	0.39301	0.846496	mouse
g__Mobiluncus	Spike.in	No	0.169659	0.195345	16	9	0.400866	0.846496	mouse
g__Neisseria	Spike.in	No	0.122042	0.148254	16	16	0.42524	0.846496	mouse
g__Oribacterium	Spike.in	No	-0.234207	0.272581	16	11	0.405784	0.846496	mouse
g__Paenibacillus	Spike.in	No	0.11938	0.138912	16	16	0.405691	0.846496	mouse
g__Paenisporosarcina	Spike.in	No	-0.162346	0.189355	16	16	0.406772	0.846496	mouse
g__Pedobacter	Spike.in	No	0.174271	0.210366	16	16	0.422383	0.846496	mouse
g__Phycicoccus	Spike.in	No	-0.127514	0.149281	16	16	0.408468	0.846496	mouse
g__Sphingobacterium	Spike.in	No	0.174414	0.205027	16	13	0.410339	0.846496	mouse
o__B07_WMSP1	Spike.in	No	0.134923	0.164483	16	6	0.426841	0.846496	mouse
o__Burkholderiales	Spike.in	No	0.188437	0.223364	16	16	0.41413	0.846496	mouse
o__FW68	Spike.in	No	-0.174688	0.197883	16	5	0.393386	0.846496	mouse
o__Gemmatimonadales	Spike.in	No	0.177366	0.216351	16	16	0.427101	0.846496	mouse
o__Solibacterales	DNA.or.cDNA	RNA	0.19532	0.216757	16	13	0.383925	0.846496	mouse
p__WPS.2	Spike.in	No	-0.244163	0.275542	16	15	0.39165	0.846496	mouse
f__Dolo_23	Spike.in	No	0.118943	0.147031	16	6	0.433092	0.852213	mouse
f__Piscirickettsiaceae	DNA.or.cDNA	RNA	0.151126	0.188875	16	5	0.43801	0.855483	mouse
g__Desemzia	Spike.in	No	0.24083	0.301492	16	12	0.438761	0.855483	mouse
g__Fusobacterium	DNA.or.cDNA	RNA	-0.153276	0.191182	16	16	0.43712	0.855483	mouse
o__MIZ46	DNA.or.cDNA	RNA	0.370171	0.462154	16	11	0.437545	0.855483	mouse
g__Rubricoccus	DNA.or.cDNA	RNA	0.16918	0.214405	16	9	0.444226	0.864167	mouse
g__Brevundimonas	DNA.or.cDNA	RNA	-0.155939	0.199103	16	14	0.44754	0.864704	mouse
g__Cryocola	Spike.in	No	-0.0859434	0.109627	16	3	0.447112	0.864704	mouse
g__Dokdonella	Spike.in	No	0.17125	0.218373	16	9	0.446974	0.864704	mouse
g__Sneathia	DNA.or.cDNA	RNA	-0.226952	0.291749	16	10	0.450553	0.868561	mouse
g__Arthrobacter	Spike.in	No	-0.20981	0.277671	16	14	0.463358	0.882308	mouse
g__Comamonas	Spike.in	No	0.231741	0.306552	16	16	0.463151	0.882308	mouse
g__Delftia	Spike.in	No	0.224271	0.295117	16	15	0.46085	0.882308	mouse
g__Mycoplana	Spike.in	No	-0.132125	0.173477	16	11	0.459876	0.882308	mouse
g__Paucibacter	DNA.or.cDNA	RNA	0.233243	0.307794	16	14	0.462093	0.882308	mouse
o__.Pedosphaerales.	DNA.or.cDNA	RNA	0.109935	0.145667	16	6	0.463883	0.882308	mouse
g__Candidatus.Nitrososphaera	Spike.in	No	0.217895	0.291952	16	14	0.468746	0.889576	mouse
g__Citrullus	Spike.in	No	-0.211614	0.288336	16	14	0.476031	0.897419	mouse
g__Hymenobacter	Spike.in	No	0.122493	0.166479	16	16	0.474928	0.897419	mouse
g__Pontibacter	DNA.or.cDNA	RNA	-0.119186	0.162083	16	9	0.47519	0.897419	mouse
g__Spirosoma	DNA.or.cDNA	RNA	-0.149637	0.204397	16	16	0.477104	0.89746	mouse
f__Comamonadaceae	Spike.in	No	0.157287	0.217716	16	16	0.482816	0.899701	mouse
f__Neisseriaceae	Spike.in	No	0.104915	0.145397	16	16	0.483331	0.899701	mouse
g__Exiguobacterium	Spike.in	No	0.137644	0.190857	16	12	0.483563	0.899701	mouse
g__Lutibacterium	DNA.or.cDNA	RNA	0.143817	0.198071	16	12	0.480653	0.899701	mouse
o__Stramenopiles	DNA.or.cDNA	RNA	0.14828	0.204107	16	13	0.480422	0.899701	mouse
g__Brevibacillus	Spike.in	No	0.301062	0.418982	16	8	0.48513	0.900654	mouse
g__Cellulomonas	DNA.or.cDNA	RNA	0.139935	0.19678	16	16	0.489571	0.903841	mouse
g__Kocuria	Spike.in	No	0.0565673	0.0797975	16	16	0.490914	0.903841	mouse
g__Pedomicrobium	DNA.or.cDNA	RNA	0.173939	0.245649	16	7	0.491397	0.903841	mouse
g__Segetibacter	Spike.in	No	-0.125618	0.176492	16	13	0.489198	0.903841	mouse
g__Williamsia	Spike.in	No	0.192531	0.272381	16	13	0.492139	0.903841	mouse
g__Streptomyces	Spike.in	No	0.136714	0.195245	16	15	0.496132	0.909221	mouse
o__Bacillales	Spike.in	No	-0.240067	0.344325	16	12	0.497951	0.910599	mouse
g__Azohydromonas	DNA.or.cDNA	RNA	0.179209	0.259034	16	14	0.50121	0.914602	mouse
g__Aggregatibacter	Spike.in	No	0.215927	0.314152	16	13	0.503951	0.916459	mouse
g__Piscicoccus	DNA.or.cDNA	RNA	0.19891	0.289687	16	15	0.504374	0.916459	mouse
f__Saprospiraceae	DNA.or.cDNA	RNA	0.147684	0.217712	16	5	0.509448	0.923713	mouse
f__Rhizobiaceae	Spike.in	No	0.217042	0.330574	16	16	0.522916	0.931381	mouse
f__Solibacteraceae	Spike.in	No	-0.110081	0.167626	16	5	0.522827	0.931381	mouse
g__Alicycliphilus	Spike.in	No	0.128058	0.193187	16	13	0.518994	0.931381	mouse
g__Fimbriimonas	Spike.in	No	-0.238969	0.363781	16	10	0.522702	0.931381	mouse
g__Geodermatophilus	DNA.or.cDNA	RNA	0.141126	0.214488	16	15	0.522041	0.931381	mouse
g__Leucobacter	Spike.in	No	-0.167824	0.250598	16	13	0.514773	0.931381	mouse
g__Mogibacterium	Spike.in	No	0.159861	0.24214	16	14	0.520652	0.931381	mouse
g__Ruminococcus	DNA.or.cDNA	RNA	-0.15607	0.236004	16	16	0.519966	0.931381	mouse
o__Rickettsiales	DNA.or.cDNA	RNA	0.112174	0.171092	16	7	0.523493	0.931381	mouse
f__AKIW874	Spike.in	No	0.174216	0.267663	16	9	0.526464	0.93472	mouse
g__Arcobacter	DNA.or.cDNA	RNA	-0.173778	0.268967	16	5	0.529458	0.93747	mouse
g__Pleomorphomonas	Spike.in	No	-0.1215	0.188401	16	6	0.530208	0.93747	mouse
f__.Mogibacteriaceae.	Spike.in	No	0.165705	0.258672	16	14	0.532913	0.939066	mouse
g__Devosia	DNA.or.cDNA	RNA	0.105546	0.164924	16	16	0.53331	0.939066	mouse
o__.Pedosphaerales.	Spike.in	No	0.0929322	0.145667	16	6	0.534566	0.93934	mouse
f__Acetobacteraceae	Spike.in	No	0.0797091	0.125321	16	16	0.535787	0.939553	mouse
f__.Chthoniobacteraceae.	Spike.in	No	0.151601	0.241694	16	13	0.541359	0.939676	mouse
f__C111	DNA.or.cDNA	RNA	0.103834	0.165132	16	16	0.540377	0.939676	mouse
g__Caulobacter	DNA.or.cDNA	RNA	-0.143944	0.228954	16	15	0.540435	0.939676	mouse
g__Peptoniphilus	DNA.or.cDNA	RNA	-0.153043	0.242004	16	16	0.538092	0.939676	mouse
o__Spirobacillales	Spike.in	No	0.203311	0.321026	16	13	0.537511	0.939676	mouse
g__Bacillus	DNA.or.cDNA	RNA	0.163049	0.264243	16	16	0.547861	0.944604	mouse
g__Fusobacterium	Spike.in	No	-0.117506	0.191182	16	16	0.549407	0.944604	mouse
g__Ochrobactrum	Spike.in	No	0.182493	0.294692	16	13	0.546441	0.944604	mouse
o__Ellin6067	Spike.in	No	-0.146235	0.238118	16	11	0.549729	0.944604	mouse
o__RB41	DNA.or.cDNA	RNA	0.142542	0.231311	16	9	0.548379	0.944604	mouse
f__AK1AB1_02E	Spike.in	No	0.119227	0.198327	16	12	0.558067	0.946055	mouse
f__Dolo_23	DNA.or.cDNA	RNA	-0.0883305	0.147031	16	6	0.558327	0.946055	mouse
f__Sinobacteraceae	Spike.in	No	-0.130318	0.216225	16	13	0.557079	0.946055	mouse
g__Haemophilus	Spike.in	No	0.07232	0.119979	16	16	0.55703	0.946055	mouse
g__Opitutus	Spike.in	No	-0.140291	0.231233	16	6	0.554493	0.946055	mouse
g__Rathayibacter	DNA.or.cDNA	RNA	0.309482	0.508887	16	15	0.553561	0.946055	mouse
g__Sporosarcina	Spike.in	No	0.163818	0.272323	16	15	0.557816	0.946055	mouse
f__Gaiellaceae	Spike.in	No	-0.105319	0.177827	16	15	0.563838	0.946941	mouse
g__Ensifer	DNA.or.cDNA	RNA	0.144744	0.248271	16	11	0.569864	0.946941	mouse
g__Faecalibacterium	Spike.in	No	-0.15508	0.265804	16	15	0.569583	0.946941	mouse
g__Hydrogenophaga	DNA.or.cDNA	RNA	0.140574	0.237434	16	12	0.563969	0.946941	mouse
g__Hyphomicrobium	Spike.in	No	-0.097664	0.166569	16	15	0.567696	0.946941	mouse
g__Mycetocola	Spike.in	No	0.103127	0.176923	16	16	0.569939	0.946941	mouse
g__Novosphingobium	DNA.or.cDNA	RNA	-0.11086	0.189469	16	16	0.56849	0.946941	mouse
g__Roseococcus	DNA.or.cDNA	RNA	0.166544	0.283786	16	15	0.567347	0.946941	mouse
g__Sphingopyxis	DNA.or.cDNA	RNA	0.173755	0.297113	16	13	0.568685	0.946941	mouse
p__FBP	DNA.or.cDNA	RNA	0.188858	0.317835	16	15	0.562575	0.946941	mouse
f__Bartonellaceae	Spike.in	No	0.235977	0.413823	16	16	0.578241	0.947674	mouse
f__Pseudomonadaceae	Spike.in	No	-0.110156	0.192769	16	16	0.577448	0.947674	mouse
g__Hylemonella	DNA.or.cDNA	RNA	0.175888	0.305103	16	14	0.574133	0.947674	mouse
g__Rhodobacter	Spike.in	No	0.108324	0.19041	16	12	0.579121	0.947674	mouse
g__Stenotrophomonas	Spike.in	No	-0.105043	0.184505	16	16	0.578841	0.947674	mouse
g__Tannerella	Spike.in	No	-0.0771994	0.134609	16	10	0.576089	0.947674	mouse
g__Truepera	Spike.in	No	-0.187274	0.329306	16	15	0.579257	0.947674	mouse
g__Varibaculum	Spike.in	No	0.174627	0.30356	16	15	0.574937	0.947674	mouse
g__Adhaeribacter	DNA.or.cDNA	RNA	-0.151506	0.268991	16	6	0.582856	0.951739	mouse
g__Devosia	Spike.in	No	0.0921348	0.164924	16	16	0.585895	0.952256	mouse
g__Dyadobacter	Spike.in	No	0.13613	0.245332	16	16	0.588396	0.952256	mouse
g__Peptoniphilus	Spike.in	No	-0.134579	0.242004	16	16	0.587586	0.952256	mouse
g__Rubellimicrobium	Spike.in	No	0.115275	0.207945	16	16	0.588748	0.952256	mouse
o__Bacteroidales	DNA.or.cDNA	RNA	-0.141721	0.255458	16	13	0.58847	0.952256	mouse
f__Coriobacteriaceae	Spike.in	No	-0.108859	0.198289	16	16	0.592315	0.952726	mouse
f__Ellin5301	Spike.in	No	0.100826	0.182888	16	10	0.590781	0.952726	mouse
f__Moraxellaceae	Spike.in	No	0.127691	0.237293	16	16	0.599589	0.952726	mouse
f__Pseudonocardiaceae	DNA.or.cDNA	RNA	-0.145143	0.27153	16	8	0.601991	0.952726	mouse
f__Xenococcaceae	Spike.in	No	0.202209	0.377897	16	14	0.601621	0.952726	mouse
g__Brevundimonas	Spike.in	No	0.107268	0.199103	16	14	0.599162	0.952726	mouse
g__Lachnospira	Spike.in	No	0.196343	0.367036	16	7	0.601721	0.952726	mouse
g__Leptotrichia	Spike.in	No	0.122514	0.225648	16	16	0.596357	0.952726	mouse
g__Paracoccus	Spike.in	No	-0.0536142	0.0994479	16	16	0.598917	0.952726	mouse
g__Peptococcus	DNA.or.cDNA	RNA	-0.156453	0.290862	16	13	0.599739	0.952726	mouse
g__Ralstonia	Spike.in	No	-0.184681	0.346214	16	10	0.602737	0.952726	mouse
g__Sphingomonas	Spike.in	No	0.152254	0.279573	16	16	0.595251	0.952726	mouse
g__Steroidobacter	DNA.or.cDNA	RNA	0.0744912	0.13996	16	4	0.603542	0.952726	mouse
c__Gemmatimonadetes	Spike.in	No	0.174829	0.33473	16	9	0.610247	0.953995	mouse
f__S24.7	DNA.or.cDNA	RNA	-0.200126	0.378172	16	15	0.60559	0.953995	mouse
g__Bifidobacterium	DNA.or.cDNA	RNA	-0.135983	0.260551	16	16	0.610514	0.953995	mouse
g__Capnocytophaga	Spike.in	No	0.105799	0.20075	16	16	0.607056	0.953995	mouse
g__Deinococcus	DNA.or.cDNA	RNA	-0.103522	0.198654	16	16	0.611048	0.953995	mouse
g__Terriglobus	DNA.or.cDNA	RNA	0.115137	0.219112	16	9	0.608102	0.953995	mouse
f__Hyphomonadaceae	Spike.in	No	0.100765	0.195518	16	10	0.614943	0.958324	mouse
g__Rhodoplanes	Spike.in	No	-0.0851586	0.167083	16	16	0.61882	0.962608	mouse
g__Janthinobacterium	Spike.in	No	-0.111721	0.221444	16	15	0.622345	0.964744	mouse
g__Photobacterium	Spike.in	No	0.231333	0.458672	16	9	0.622452	0.964744	mouse
g__Ramlibacter	DNA.or.cDNA	RNA	0.134405	0.268158	16	12	0.624599	0.965031	mouse
g__Sphingopyxis	Spike.in	No	0.148788	0.297113	16	13	0.624897	0.965031	mouse
f__Leptotrichiaceae	Spike.in	No	-0.123135	0.250096	16	10	0.630683	0.972208	mouse
f__Micrococcaceae	Spike.in	No	-0.0545943	0.111684	16	16	0.633107	0.972434	mouse
g__Methylibium	Spike.in	No	0.110045	0.224775	16	14	0.63259	0.972434	mouse
g__Mycobacterium	Spike.in	No	0.109295	0.22491	16	15	0.635091	0.973731	mouse
g__Oligella	DNA.or.cDNA	RNA	-0.137894	0.285959	16	6	0.637669	0.974185	mouse
g__Sutterella	DNA.or.cDNA	RNA	-0.122854	0.254092	16	9	0.636782	0.974185	mouse
f__Microbacteriaceae	DNA.or.cDNA	RNA	-0.132077	0.279043	16	16	0.643833	0.978351	mouse
f__Micrococcaceae	DNA.or.cDNA	RNA	-0.0530494	0.111684	16	16	0.642671	0.978351	mouse
f__Syntrophobacteraceae	DNA.or.cDNA	RNA	0.0626441	0.1322	16	6	0.643459	0.978351	mouse
f__Kineosporiaceae	Spike.in	No	0.122358	0.26975	16	14	0.657598	0.978644	mouse
f__Planococcaceae	Spike.in	No	0.0922527	0.206466	16	16	0.662359	0.978644	mouse
g__Acinetobacter	Spike.in	No	0.0746148	0.165147	16	16	0.658852	0.978644	mouse
g__Balneimonas	Spike.in	No	0.111092	0.250378	16	13	0.664557	0.978644	mouse
g__Carnobacterium	DNA.or.cDNA	RNA	-0.142174	0.304126	16	10	0.647892	0.978644	mouse
g__Catonella	Spike.in	No	-0.104394	0.226209	16	9	0.652072	0.978644	mouse
g__Cellvibrio	DNA.or.cDNA	RNA	-0.105575	0.238018	16	14	0.664653	0.978644	mouse
g__Granulicatella	DNA.or.cDNA	RNA	0.124549	0.270483	16	15	0.652787	0.978644	mouse
g__Limnohabitans	Spike.in	No	0.0784483	0.174346	16	7	0.660153	0.978644	mouse
g__Parvimonas	Spike.in	No	0.100412	0.220044	16	12	0.655685	0.978644	mouse
g__Pediococcus	DNA.or.cDNA	RNA	0.212253	0.453977	16	15	0.647853	0.978644	mouse
g__Pilimelia	DNA.or.cDNA	RNA	0.15976	0.34898	16	11	0.65466	0.978644	mouse
g__Pontibacter	Spike.in	No	-0.0720758	0.162083	16	9	0.663861	0.978644	mouse
g__Spirosoma	Spike.in	No	0.0923647	0.204397	16	16	0.658796	0.978644	mouse
g__Truepera	DNA.or.cDNA	RNA	0.14676	0.329306	16	15	0.663171	0.978644	mouse
o__Acidimicrobiales	Spike.in	No	0.047812	0.104766	16	16	0.655656	0.978644	mouse
o__DS.18	DNA.or.cDNA	RNA	0.0725416	0.157335	16	4	0.652372	0.978644	mouse
o__iii1.15	Spike.in	No	0.0412891	0.0918532	16	16	0.660466	0.978644	mouse
f__Gaiellaceae	DNA.or.cDNA	RNA	0.0778765	0.177827	16	15	0.668622	0.982433	mouse
o__B07_WMSP1	DNA.or.cDNA	RNA	0.0718224	0.164483	16	6	0.669527	0.982433	mouse
g__Cardiobacterium	DNA.or.cDNA	RNA	-0.125071	0.28757	16	14	0.670751	0.982541	mouse
o__Burkholderiales	DNA.or.cDNA	RNA	-0.0967755	0.223364	16	16	0.671925	0.982576	mouse
f__.Weeksellaceae.	Spike.in	No	0.0697182	0.196984	16	16	0.729067	0.987096	mouse
f__Aeromonadaceae	Spike.in	No	0.0828411	0.197877	16	15	0.682307	0.987096	mouse
f__Aurantimonadaceae	Spike.in	No	0.150664	0.379167	16	11	0.697552	0.987096	mouse
f__Cytophagaceae	DNA.or.cDNA	RNA	-0.112794	0.309194	16	15	0.721126	0.987096	mouse
f__Dermabacteraceae	Spike.in	No	-0.099147	0.279729	16	12	0.728693	0.987096	mouse
f__Ellin6075	DNA.or.cDNA	RNA	0.071741	0.199913	16	16	0.725459	0.987096	mouse
f__Ellin6075	Spike.in	No	0.0755637	0.199913	16	16	0.711543	0.987096	mouse
f__Flavobacteriaceae	DNA.or.cDNA	RNA	-0.0991137	0.254219	16	11	0.702942	0.987096	mouse
f__Gemellaceae	Spike.in	No	0.0780871	0.185494	16	16	0.680654	0.987096	mouse
f__Nocardiaceae	Spike.in	No	-0.087333	0.224461	16	9	0.703516	0.987096	mouse
f__Planococcaceae	DNA.or.cDNA	RNA	0.0812713	0.206466	16	16	0.700234	0.987096	mouse
f__Rikenellaceae	DNA.or.cDNA	RNA	0.114558	0.273687	16	13	0.682361	0.987096	mouse
f__Syntrophobacteraceae	Spike.in	No	0.0541779	0.1322	16	6	0.688612	0.987096	mouse
g__Acetobacter	DNA.or.cDNA	RNA	-0.127328	0.299051	16	9	0.677238	0.987096	mouse
g__Actinomyces	DNA.or.cDNA	RNA	-0.0762222	0.195571	16	16	0.703038	0.987096	mouse
g__Afifella	Spike.in	No	-0.0739504	0.198164	16	7	0.71503	0.987096	mouse
g__Agrobacterium	Spike.in	No	0.142413	0.404415	16	16	0.730372	0.987096	mouse
g__Anaerococcus	Spike.in	No	-0.0633986	0.178345	16	16	0.727929	0.987096	mouse
g__Bacteroides	Spike.in	No	0.101623	0.246476	16	16	0.686835	0.987096	mouse
g__Bdellovibrio	DNA.or.cDNA	RNA	0.129668	0.309439	16	13	0.682027	0.987096	mouse
g__Bdellovibrio	Spike.in	No	0.114809	0.309439	16	13	0.716596	0.987096	mouse
g__Bosea	Spike.in	No	0.0782575	0.222338	16	13	0.730497	0.987096	mouse
g__Bulleidia	Spike.in	No	-0.0962956	0.25988	16	8	0.716948	0.987096	mouse
g__Burkholderia	DNA.or.cDNA	RNA	-0.100658	0.281125	16	12	0.726048	0.987096	mouse
g__Calothrix	Spike.in	No	-0.0480714	0.132788	16	3	0.723156	0.987096	mouse
g__Candidatus.Solibacter	Spike.in	No	0.11673	0.329836	16	10	0.729085	0.987096	mouse
g__Caulobacter	Spike.in	No	0.0814654	0.228954	16	15	0.727686	0.987096	mouse
g__Conexibacter	DNA.or.cDNA	RNA	-0.0803624	0.200731	16	9	0.6954	0.987096	mouse
g__Coprococcus	Spike.in	No	-0.0423262	0.119684	16	16	0.72927	0.987096	mouse
g__Eikenella	Spike.in	No	0.0909738	0.219917	16	11	0.685857	0.987096	mouse
g__Granulicatella	Spike.in	No	0.0977667	0.270483	16	15	0.723568	0.987096	mouse
g__Lactobacillus	DNA.or.cDNA	RNA	-0.04906	0.119054	16	16	0.686993	0.987096	mouse
g__Leptolyngbya	Spike.in	No	-0.105925	0.262663	16	10	0.693302	0.987096	mouse
g__Mesorhizobium	DNA.or.cDNA	RNA	0.066291	0.171952	16	15	0.706087	0.987096	mouse
g__Methylobacterium	Spike.in	No	0.0609603	0.152394	16	16	0.695639	0.987096	mouse
g__Methylotenera	Spike.in	No	-0.0977483	0.246835	16	8	0.698523	0.987096	mouse
g__Pleomorphomonas	DNA.or.cDNA	RNA	-0.0762975	0.188401	16	6	0.692081	0.987096	mouse
g__Prevotella	Spike.in	No	0.0787781	0.213584	16	16	0.718185	0.987096	mouse
g__Pseudomonas	Spike.in	No	0.126804	0.346124	16	16	0.719993	0.987096	mouse
g__Rubricoccus	Spike.in	No	0.0761377	0.214405	16	9	0.728201	0.987096	mouse
g__Ruminococcus	Spike.in	No	0.0856464	0.236004	16	16	0.72251	0.987096	mouse
g__Sneathia	Spike.in	No	-0.12226	0.291749	16	10	0.682014	0.987096	mouse
g__Staphylococcus	DNA.or.cDNA	RNA	-0.055133	0.147938	16	16	0.715395	0.987096	mouse
g__Sutterella	Spike.in	No	-0.102114	0.254092	16	9	0.694302	0.987096	mouse
g__Turicibacter	DNA.or.cDNA	RNA	0.0815408	0.203884	16	13	0.695697	0.987096	mouse
o__BD7.3	DNA.or.cDNA	RNA	-0.112185	0.313384	16	10	0.726104	0.987096	mouse
o__Ellin329	DNA.or.cDNA	RNA	0.094618	0.228227	16	5	0.68521	0.987096	mouse
o__Lactobacillales	DNA.or.cDNA	RNA	0.0561879	0.152975	16	15	0.719304	0.987096	mouse
c__Alphaproteobacteria	Spike.in	No	0.0675526	0.299939	16	12	0.825309	0.987895	mouse
c__Betaproteobacteria	Spike.in	No	0.0994472	0.398912	16	15	0.807027	0.987895	mouse
c__Gitt.GS.136	DNA.or.cDNA	RNA	-0.0671421	0.262599	16	10	0.802196	0.987895	mouse
f__Actinomycetaceae	Spike.in	No	0.0908625	0.301167	16	16	0.767652	0.987895	mouse
f__AKIW874	DNA.or.cDNA	RNA	0.0610066	0.267663	16	9	0.823252	0.987895	mouse
f__Alcaligenaceae	Spike.in	No	0.0386936	0.188316	16	9	0.840387	0.987895	mouse
f__Armatimonadaceae	Spike.in	No	-0.0922997	0.347812	16	9	0.794884	0.987895	mouse
f__Bacillaceae	Spike.in	No	-0.0249405	0.0936393	16	16	0.79415	0.987895	mouse
f__Bartonellaceae	DNA.or.cDNA	RNA	-0.135233	0.413823	16	16	0.749029	0.987895	mouse
f__C111	Spike.in	No	0.0396828	0.165132	16	16	0.813838	0.987895	mouse
f__Chitinophagaceae	DNA.or.cDNA	RNA	-0.0257727	0.128761	16	16	0.844454	0.987895	mouse
f__Chitinophagaceae	Spike.in	No	-0.0271557	0.128761	16	16	0.836236	0.987895	mouse
f__Comamonadaceae	DNA.or.cDNA	RNA	-0.0665395	0.217716	16	16	0.764729	0.987895	mouse
f__Enterobacteriaceae	DNA.or.cDNA	RNA	0.0555948	0.266834	16	16	0.838185	0.987895	mouse
f__Erysipelotrichaceae	Spike.in	No	-0.0498263	0.200113	16	12	0.807259	0.987895	mouse
f__Gemellaceae	DNA.or.cDNA	RNA	-0.0428675	0.185494	16	16	0.820835	0.987895	mouse
f__Hyphomonadaceae	DNA.or.cDNA	RNA	0.0410114	0.195518	16	10	0.837108	0.987895	mouse
f__Nocardiaceae	DNA.or.cDNA	RNA	-0.0661932	0.224461	16	9	0.772728	0.987895	mouse
f__Nocardioidaceae	DNA.or.cDNA	RNA	0.0251412	0.102413	16	16	0.809911	0.987895	mouse
f__Nostocaceae	Spike.in	No	-0.0828708	0.326514	16	6	0.803617	0.987895	mouse
f__Pseudanabaenaceae	Spike.in	No	-0.0875293	0.302322	16	9	0.776747	0.987895	mouse
f__RB40	Spike.in	No	-0.0645697	0.265731	16	7	0.811806	0.987895	mouse
f__Rikenellaceae	Spike.in	No	0.0627882	0.273687	16	13	0.822116	0.987895	mouse
f__Ruminococcaceae	Spike.in	No	-0.0404871	0.166528	16	16	0.811703	0.987895	mouse
f__S24.7	Spike.in	No	-0.10034	0.378172	16	15	0.794917	0.987895	mouse
g__.Prevotella.	Spike.in	No	0.0637551	0.232327	16	16	0.788075	0.987895	mouse
g__1.68	Spike.in	No	-0.0907019	0.287439	16	7	0.757351	0.987895	mouse
g__Actinobacillus	Spike.in	No	-0.0699847	0.220203	16	12	0.755669	0.987895	mouse
g__Actinoplanes	DNA.or.cDNA	RNA	-0.102719	0.301022	16	12	0.738381	0.987895	mouse
g__Alloiococcus	Spike.in	No	0.088037	0.32288	16	15	0.789397	0.987895	mouse
g__Amaricoccus	Spike.in	No	-0.0449572	0.204839	16	16	0.829687	0.987895	mouse
g__Aquamicrobium	Spike.in	No	-0.0563592	0.218034	16	11	0.800078	0.987895	mouse
g__Arsenicicoccus	DNA.or.cDNA	RNA	-0.0847477	0.276882	16	14	0.764391	0.987895	mouse
g__Asticcacaulis	Spike.in	No	-0.0618779	0.206764	16	7	0.769466	0.987895	mouse
g__Azospirillum	Spike.in	No	0.110691	0.31957	16	14	0.734604	0.987895	mouse
g__Bacillus	Spike.in	No	0.0547582	0.264243	16	16	0.839043	0.987895	mouse
g__Blautia	Spike.in	No	0.0786368	0.244049	16	16	0.752411	0.987895	mouse
g__Brochothrix	Spike.in	No	0.118665	0.393249	16	11	0.767611	0.987895	mouse
g__Buchnera	Spike.in	No	0.106588	0.334945	16	10	0.755369	0.987895	mouse
g__Candidatus.Nitrososphaera	DNA.or.cDNA	RNA	-0.0832457	0.291952	16	14	0.780033	0.987895	mouse
g__Candidatus.Solibacter	DNA.or.cDNA	RNA	0.110567	0.329836	16	10	0.742808	0.987895	mouse
g__Catenibacterium	Spike.in	No	-0.0496355	0.242496	16	11	0.840987	0.987895	mouse
g__Clostridium	DNA.or.cDNA	RNA	-0.0257064	0.110639	16	16	0.819889	0.987895	mouse
g__Collinsella	Spike.in	No	0.0535928	0.256039	16	15	0.837447	0.987895	mouse
g__Dialister	Spike.in	No	0.0706311	0.351647	16	14	0.843918	0.987895	mouse
g__Enhydrobacter	DNA.or.cDNA	RNA	0.0344237	0.110021	16	16	0.759333	0.987895	mouse
g__Enterococcus	DNA.or.cDNA	RNA	-0.0700517	0.283015	16	12	0.808372	0.987895	mouse
g__Enterococcus	Spike.in	No	-0.0711616	0.283015	16	12	0.805404	0.987895	mouse
g__Finegoldia	DNA.or.cDNA	RNA	0.0553801	0.165961	16	16	0.743932	0.987895	mouse
g__Flavisolibacter	DNA.or.cDNA	RNA	-0.0521237	0.222483	16	16	0.818416	0.987895	mouse
g__Flavobacterium	Spike.in	No	0.0467037	0.160243	16	16	0.775301	0.987895	mouse
g__Gardnerella	Spike.in	No	-0.0610776	0.243068	16	16	0.805528	0.987895	mouse
g__Georgenia	Spike.in	No	0.0593386	0.180837	16	12	0.748036	0.987895	mouse
g__Hylemonella	Spike.in	No	0.0866433	0.305103	16	14	0.780898	0.987895	mouse
g__Kineococcus	DNA.or.cDNA	RNA	0.101429	0.37781	16	15	0.792554	0.987895	mouse
g__Kineococcus	Spike.in	No	0.0784568	0.37781	16	15	0.83871	0.987895	mouse
g__Lachnospira	DNA.or.cDNA	RNA	-0.0738086	0.367036	16	7	0.843738	0.987895	mouse
g__Lactobacillus	Spike.in	No	0.0343508	0.119054	16	16	0.777489	0.987895	mouse
g__Lautropia	Spike.in	No	0.0643358	0.239764	16	14	0.792657	0.987895	mouse
g__Leuconostoc	Spike.in	No	0.0626944	0.254667	16	16	0.809386	0.987895	mouse
g__Limnohabitans	DNA.or.cDNA	RNA	0.0381639	0.174346	16	7	0.830129	0.987895	mouse
g__Luteibacter	Spike.in	No	0.0902443	0.331254	16	6	0.789569	0.987895	mouse
g__Lutibacterium	Spike.in	No	0.046325	0.198071	16	12	0.81872	0.987895	mouse
g__Lysobacter	Spike.in	No	-0.0382331	0.176423	16	15	0.831796	0.987895	mouse
g__Macrococcus	DNA.or.cDNA	RNA	-0.112325	0.367888	16	13	0.764954	0.987895	mouse
g__Marinilactibacillus	DNA.or.cDNA	RNA	-0.0388499	0.161612	16	8	0.813778	0.987895	mouse
g__Megamonas	Spike.in	No	0.110849	0.413774	16	11	0.792982	0.987895	mouse
g__Micromonospora	Spike.in	No	0.0443518	0.1873	16	9	0.816506	0.987895	mouse
g__Moraxella	Spike.in	No	-0.0701331	0.322813	16	9	0.831382	0.987895	mouse
g__Nitrospira	Spike.in	No	-0.0527283	0.157651	16	4	0.743365	0.987895	mouse
g__Ochrobactrum	DNA.or.cDNA	RNA	-0.078713	0.294692	16	13	0.79358	0.987895	mouse
g__Oenothera	Spike.in	No	0.0395971	0.15041	16	15	0.796476	0.987895	mouse
g__Opitutus	DNA.or.cDNA	RNA	0.0776249	0.231233	16	6	0.742454	0.987895	mouse
g__Phenylobacterium	Spike.in	No	-0.0734172	0.22207	16	15	0.746211	0.987895	mouse
g__Planctomyces	Spike.in	No	0.0810342	0.25507	16	7	0.755762	0.987895	mouse
g__Prauseria	Spike.in	No	-0.0429898	0.203155	16	8	0.835692	0.987895	mouse
g__Propionibacterium	Spike.in	No	0.033583	0.137698	16	11	0.811123	0.987895	mouse
g__Prosthecobacter	DNA.or.cDNA	RNA	0.0506767	0.219605	16	6	0.821091	0.987895	mouse
g__Rathayibacter	Spike.in	No	0.12134	0.508887	16	15	0.815255	0.987895	mouse
g__Roseomonas	Spike.in	No	0.0574779	0.198459	16	16	0.776674	0.987895	mouse
g__Rudanella	DNA.or.cDNA	RNA	0.0858092	0.374514	16	10	0.82234	0.987895	mouse
g__Salinibacterium	DNA.or.cDNA	RNA	-0.039588	0.148304	16	15	0.793704	0.987895	mouse
g__Salinicoccus	Spike.in	No	-0.0403389	0.163264	16	16	0.808708	0.987895	mouse
g__Sphingomonas	DNA.or.cDNA	RNA	0.078795	0.279573	16	16	0.782502	0.987895	mouse
g__Streptococcus	DNA.or.cDNA	RNA	-0.0698118	0.218736	16	16	0.754676	0.987895	mouse
g__Verrucosispora	DNA.or.cDNA	RNA	-0.0539756	0.267768	16	8	0.843368	0.987895	mouse
g__Wautersiella	Spike.in	No	0.0498356	0.196305	16	13	0.803569	0.987895	mouse
o__.Saprospirales.	DNA.or.cDNA	RNA	-0.0553803	0.173424	16	5	0.754546	0.987895	mouse
o__Bacillales	DNA.or.cDNA	RNA	-0.0975013	0.344325	16	12	0.781508	0.987895	mouse
o__Bacteroidales	Spike.in	No	0.0558769	0.255458	16	13	0.830255	0.987895	mouse
o__Clostridiales	Spike.in	No	-0.0447985	0.221728	16	16	0.843011	0.987895	mouse
o__DS.18	Spike.in	No	0.0495775	0.157335	16	4	0.757682	0.987895	mouse
o__Gaiellales	DNA.or.cDNA	RNA	0.0588038	0.212474	16	14	0.786318	0.987895	mouse
o__Gemellales	DNA.or.cDNA	RNA	0.0928304	0.317603	16	12	0.774681	0.987895	mouse
o__Gemmatimonadales	DNA.or.cDNA	RNA	0.0594628	0.216351	16	16	0.787755	0.987895	mouse
o__Sphingobacteriales	DNA.or.cDNA	RNA	-0.0704374	0.268864	16	14	0.797441	0.987895	mouse
o__Sphingomonadales	DNA.or.cDNA	RNA	0.0590489	0.173508	16	16	0.739049	0.987895	mouse
o__Sphingomonadales	Spike.in	No	0.0379676	0.173508	16	16	0.830186	0.987895	mouse
g__WAL_1855D	Spike.in	No	-0.0573529	0.294714	16	15	0.84871	0.991516	mouse
c__Alphaproteobacteria	DNA.or.cDNA	RNA	-0.0515987	0.299939	16	12	0.866063	0.991538	mouse
c__C0119	DNA.or.cDNA	RNA	-0.0103224	0.085463	16	3	0.90571	0.991538	mouse
c__Ellin6529	Spike.in	No	0.019875	0.122327	16	16	0.87343	0.991538	mouse
c__Gitt.GS.136	Spike.in	No	0.033632	0.262599	16	10	0.900051	0.991538	mouse
f__A4b	Spike.in	No	0.0335884	0.311578	16	8	0.9158	0.991538	mouse
f__Acidobacteriaceae	DNA.or.cDNA	RNA	-0.0105634	0.173199	16	14	0.952295	0.991538	mouse
f__Cellulomonadaceae	DNA.or.cDNA	RNA	-0.0318686	0.304358	16	13	0.918206	0.991538	mouse
f__Cyclobacteriaceae	Spike.in	No	0.00508615	0.126336	16	3	0.968499	0.991538	mouse
f__Dermabacteraceae	DNA.or.cDNA	RNA	0.0462199	0.279729	16	12	0.871304	0.991538	mouse
f__EB1017	Spike.in	No	-0.0460279	0.247047	16	11	0.855075	0.991538	mouse
f__Flavobacteriaceae	Spike.in	No	0.026434	0.254219	16	11	0.918771	0.991538	mouse
f__Hyphomicrobiaceae	Spike.in	No	-0.00833566	0.184197	16	11	0.964593	0.991538	mouse
f__Methylobacteriaceae	DNA.or.cDNA	RNA	-0.0111496	0.314777	16	16	0.972282	0.991538	mouse
f__Methylobacteriaceae	Spike.in	No	-0.0182461	0.314777	16	16	0.954658	0.991538	mouse
f__Microbacteriaceae	Spike.in	No	0.0419877	0.279043	16	16	0.882703	0.991538	mouse
f__Nakamurellaceae	Spike.in	No	-0.00592827	0.184479	16	16	0.974852	0.991538	mouse
f__Nocardioidaceae	Spike.in	No	0.00812464	0.102413	16	16	0.937977	0.991538	mouse
f__Oxalobacteraceae	Spike.in	No	-0.0324206	0.287813	16	16	0.912033	0.991538	mouse
f__Paenibacillaceae	DNA.or.cDNA	RNA	-0.0304304	0.229452	16	16	0.896523	0.991538	mouse
f__Patulibacteraceae	Spike.in	No	-0.0259323	0.157595	16	16	0.871829	0.991538	mouse
f__Phyllobacteriaceae	DNA.or.cDNA	RNA	-0.0401395	0.272361	16	15	0.885096	0.991538	mouse
f__Pirellulaceae	Spike.in	No	0.0418001	0.340387	16	14	0.904142	0.991538	mouse
f__Piscirickettsiaceae	Spike.in	No	0.0261094	0.188875	16	5	0.892172	0.991538	mouse
f__Rhizobiaceae	DNA.or.cDNA	RNA	-0.0539011	0.330574	16	16	0.872984	0.991538	mouse
f__Saprospiraceae	Spike.in	No	0.0117722	0.217712	16	5	0.9577	0.991538	mouse
f__Sphingobacteriaceae	Spike.in	No	-0.0645225	0.468645	16	15	0.892604	0.991538	mouse
f__Sphingomonadaceae	Spike.in	No	-0.0286366	0.177622	16	16	0.874397	0.991538	mouse
f__Sporichthyaceae	DNA.or.cDNA	RNA	0.0485412	0.261268	16	16	0.855477	0.991538	mouse
f__Verrucomicrobiaceae	Spike.in	No	0.0233187	0.217013	16	9	0.91607	0.991538	mouse
g__Acetobacter	Spike.in	No	0.0276705	0.299051	16	9	0.927689	0.991538	mouse
g__Actinomycetospora	DNA.or.cDNA	RNA	-0.0496371	0.303309	16	16	0.872522	0.991538	mouse
g__Aerococcus	Spike.in	No	0.00951739	0.269521	16	15	0.972367	0.991538	mouse
g__Aeromicrobium	Spike.in	No	-0.0115119	0.160944	16	16	0.944067	0.991538	mouse
g__Agrobacterium	DNA.or.cDNA	RNA	-0.0387491	0.404415	16	16	0.925129	0.991538	mouse
g__Alloiococcus	DNA.or.cDNA	RNA	-0.0458279	0.32288	16	15	0.889308	0.991538	mouse
g__Anaerococcus	DNA.or.cDNA	RNA	0.00671693	0.178345	16	16	0.970529	0.991538	mouse
g__Azohydromonas	Spike.in	No	0.0452996	0.259034	16	14	0.863869	0.991538	mouse
g__Azospirillum	DNA.or.cDNA	RNA	-0.0224141	0.31957	16	14	0.945151	0.991538	mouse
g__Beijerinckia	Spike.in	No	0.0143772	0.274436	16	10	0.959016	0.991538	mouse
g__Bosea	DNA.or.cDNA	RNA	-0.0248612	0.222338	16	13	0.912676	0.991538	mouse
g__Brachybacterium	Spike.in	No	-0.0109656	0.111082	16	16	0.92287	0.991538	mouse
g__Brevibacillus	DNA.or.cDNA	RNA	-0.0148626	0.418982	16	8	0.972241	0.991538	mouse
g__Campylobacter	Spike.in	No	0.02171	0.254878	16	14	0.933418	0.991538	mouse
g__Candidatus.Koribacter	Spike.in	No	0.00562996	0.17825	16	8	0.975283	0.991538	mouse
g__Cellulomonas	Spike.in	No	-0.0286564	0.19678	16	16	0.88645	0.991538	mouse
g__Chryseobacterium	Spike.in	No	-0.0192242	0.425237	16	16	0.964628	0.991538	mouse
g__Citromicrobium	DNA.or.cDNA	RNA	0.0152017	0.235907	16	10	0.949601	0.991538	mouse
g__Citromicrobium	Spike.in	No	0.0118588	0.235907	16	10	0.960672	0.991538	mouse
g__Corynebacterium	Spike.in	No	0.00926312	0.110476	16	16	0.934455	0.991538	mouse
g__Cryocola	DNA.or.cDNA	RNA	0.0106859	0.109627	16	3	0.923836	0.991538	mouse
g__Dermacoccus	DNA.or.cDNA	RNA	-0.0178367	0.103587	16	16	0.86594	0.991538	mouse
g__Dermacoccus	Spike.in	No	0.0126823	0.103587	16	16	0.90443	0.991538	mouse
g__Dickeya	Spike.in	No	0.0952029	0.52451	16	13	0.858768	0.991538	mouse
g__Dokdonella	DNA.or.cDNA	RNA	-0.0303122	0.218373	16	9	0.891728	0.991538	mouse
g__Ellin506	Spike.in	No	-0.0406144	0.212841	16	9	0.851614	0.991538	mouse
g__Facklamia	DNA.or.cDNA	RNA	0.0156544	0.146095	16	16	0.916304	0.991538	mouse
g__Finegoldia	Spike.in	No	-0.0171708	0.165961	16	16	0.919174	0.991538	mouse
g__Fluviicola	Spike.in	No	-0.00977344	0.194549	16	9	0.960698	0.991538	mouse
g__Helcococcus	Spike.in	No	0.0324183	0.231257	16	9	0.890664	0.991538	mouse
g__Kaistobacter	Spike.in	No	-0.0258707	0.204138	16	16	0.901092	0.991538	mouse
g__Kineosporia	DNA.or.cDNA	RNA	0.00728583	0.0563314	16	2	0.899069	0.991538	mouse
g__Kingella	DNA.or.cDNA	RNA	-0.041684	0.265383	16	13	0.877602	0.991538	mouse
g__Kingella	Spike.in	No	0.0402586	0.265383	16	13	0.881752	0.991538	mouse
g__Labrys	Spike.in	No	-0.0153287	0.30116	16	9	0.96018	0.991538	mouse
g__Luteibacter	DNA.or.cDNA	RNA	0.0577173	0.331254	16	6	0.864362	0.991538	mouse
g__Megasphaera	Spike.in	No	0.0089315	0.270464	16	14	0.974158	0.991538	mouse
g__Oligella	Spike.in	No	0.048257	0.285959	16	6	0.868587	0.991538	mouse
g__Pantoea	Spike.in	No	0.0186419	0.318098	16	15	0.954159	0.991538	mouse
g__Parabacteroides	Spike.in	No	-0.0272452	0.304757	16	13	0.930127	0.991538	mouse
g__Paucibacter	Spike.in	No	-0.0146499	0.307794	16	14	0.962761	0.991538	mouse
g__Pediococcus	Spike.in	No	-0.0867113	0.453977	16	15	0.851473	0.991538	mouse
g__Pedomicrobium	Spike.in	No	-0.0201297	0.245649	16	7	0.935939	0.991538	mouse
g__Phenylobacterium	DNA.or.cDNA	RNA	0.0214835	0.22207	16	15	0.924407	0.991538	mouse
g__Phycicoccus	DNA.or.cDNA	RNA	0.00923204	0.149281	16	16	0.951628	0.991538	mouse
g__Pilimelia	Spike.in	No	0.0417689	0.34898	16	11	0.90656	0.991538	mouse
g__Planomicrobium	Spike.in	No	-0.0156449	0.208922	16	16	0.941447	0.991538	mouse
g__Prosthecobacter	Spike.in	No	0.0327633	0.219605	16	6	0.883692	0.991538	mouse
g__Psychromonas	Spike.in	No	-0.0857961	0.474336	16	11	0.859254	0.991538	mouse
g__Quadrisphaera	DNA.or.cDNA	RNA	0.0118222	0.285087	16	14	0.967552	0.991538	mouse
g__Quadrisphaera	Spike.in	No	0.0236232	0.285087	16	14	0.935223	0.991538	mouse
g__Rhodococcus	Spike.in	No	0.0123498	0.233187	16	16	0.958568	0.991538	mouse
g__Rhodocytophaga	Spike.in	No	0.0176687	0.24516	16	12	0.943643	0.991538	mouse
g__Rothia	Spike.in	No	0.0116981	0.173706	16	16	0.947332	0.991538	mouse
g__Sediminibacterium	DNA.or.cDNA	RNA	-0.01029	0.167368	16	5	0.951911	0.991538	mouse
g__Shewanella	Spike.in	No	0.0263711	0.174359	16	13	0.882104	0.991538	mouse
g__SMB53	Spike.in	No	-0.0153646	0.253931	16	15	0.952672	0.991538	mouse
g__Staphylococcus	Spike.in	No	0.0193108	0.147938	16	16	0.898143	0.991538	mouse
g__Steroidobacter	Spike.in	No	0.0107875	0.13996	16	4	0.939737	0.991538	mouse
g__Streptococcus	Spike.in	No	0.0285879	0.218736	16	16	0.898017	0.991538	mouse
g__Terriglobus	Spike.in	No	-0.0330284	0.219112	16	9	0.882497	0.991538	mouse
g__Thauera	Spike.in	No	0.0390448	0.25047	16	9	0.878518	0.991538	mouse
g__Thermus	Spike.in	No	0.0336776	0.20325	16	9	0.870946	0.991538	mouse
g__Treponema	Spike.in	No	0.0134135	0.162049	16	16	0.935292	0.991538	mouse
g__Veillonella	Spike.in	No	0.020567	0.197861	16	16	0.918798	0.991538	mouse
g__Weissella	Spike.in	No	0.0243181	0.299496	16	12	0.936522	0.991538	mouse
o__Chlorophyta	Spike.in	No	-0.0651173	0.456482	16	13	0.888754	0.991538	mouse
o__Ellin329	Spike.in	No	0.0093027	0.228227	16	5	0.968106	0.991538	mouse
o__Ellin5290	Spike.in	No	0.00891892	0.187417	16	5	0.962767	0.991538	mouse
o__Gemellales	Spike.in	No	-0.0278934	0.317603	16	12	0.931354	0.991538	mouse
o__Lactobacillales	Spike.in	No	-0.00552295	0.152975	16	15	0.971748	0.991538	mouse
o__MIZ46	Spike.in	No	0.0605164	0.462154	16	11	0.897824	0.991538	mouse
o__RB41	Spike.in	No	-0.0086142	0.231311	16	9	0.970859	0.991538	mouse
o__Rickettsiales	Spike.in	No	0.0249949	0.171092	16	7	0.886091	0.991538	mouse
o__SC.I.84	Spike.in	No	-0.0316181	0.269298	16	12	0.90833	0.991538	mouse
o__Spirobacillales	DNA.or.cDNA	RNA	-0.0148598	0.321026	16	13	0.963784	0.991538	mouse
o__Sva0725	Spike.in	No	-0.0500889	0.303127	16	11	0.871297	0.991538	mouse
o__WD2101	Spike.in	No	0.0139446	0.230775	16	14	0.952736	0.991538	mouse
p__FBP	Spike.in	No	-0.0442901	0.317835	16	15	0.89131	0.991538	mouse
p__WPS.2	DNA.or.cDNA	RNA	0.0290591	0.275542	16	15	0.917619	0.991538	mouse
f__Aurantimonadaceae	DNA.or.cDNA	RNA	-0.00771675	0.379167	16	11	0.984072	0.992205	mouse
g__Lactococcus	Spike.in	No	0.00602023	0.240227	16	16	0.980387	0.992205	mouse
g__Modestobacter	Spike.in	No	0.00199983	0.07712	16	16	0.979706	0.992205	mouse
g__Oscillospira	DNA.or.cDNA	RNA	-0.00399117	0.18723	16	15	0.983317	0.992205	mouse
g__Rhodococcus	DNA.or.cDNA	RNA	-0.00605011	0.233187	16	16	0.979695	0.992205	mouse
g__Salinibacterium	Spike.in	No	0.00306453	0.148304	16	15	0.983828	0.992205	mouse
o__Sphingobacteriales	Spike.in	No	-0.00656659	0.268864	16	14	0.980886	0.992205	mouse
f__Paenibacillaceae	Spike.in	No	-0.0032758	0.229452	16	16	0.988826	0.992312	mouse
g__Adhaeribacter	Spike.in	No	-0.0046738	0.268991	16	6	0.986401	0.992312	mouse
g__Porphyromonas	Spike.in	No	-0.00387478	0.249251	16	15	0.987833	0.992312	mouse
o__Synergistales	DNA.or.cDNA	RNA	-0.00479977	0.316036	16	14	0.988113	0.992312	mouse
g__Actinomyces	Spike.in	No	-0.00155443	0.195571	16	16	0.993779	0.996112	mouse
g__Psychrobacter	Spike.in	No	0.000821114	0.168891	16	16	0.996195	0.997363	mouse
g__Chroococcidiopsis	Spike.in	No	-0.000215498	0.335328	16	14	0.999497	0.999497	mouse
f__Enterobacteriaceae	Spike.in	No	-2.10879	0.191349	16	16	5.76166e-08	4.07926e-05	soil
f__Isosphaeraceae	DNA.or.cDNA	RNA	0.871912	0.149682	16	15	5.92384e-05	0.0209704	soil
o__Caulobacterales	DNA.or.cDNA	RNA	0.282341	0.0582329	16	15	0.000318014	0.0750512	soil
f__Armatimonadaceae	DNA.or.cDNA	RNA	0.436772	0.134764	16	15	0.00643874	0.455863	soil
f__Gemmataceae	DNA.or.cDNA	RNA	0.824294	0.234183	16	15	0.00376774	0.455863	soil
g__Comamonas	Spike.in	No	0.491597	0.147954	16	9	0.00550281	0.455863	soil
g__Gemmata	DNA.or.cDNA	RNA	0.744962	0.229366	16	16	0.00635373	0.455863	soil
g__Methylopila	DNA.or.cDNA	RNA	0.898438	0.270549	16	11	0.00552229	0.455863	soil
g__Phenylobacterium	DNA.or.cDNA	RNA	0.435539	0.119925	16	15	0.00304147	0.455863	soil
g__Pilimelia	Spike.in	No	0.549199	0.168341	16	15	0.00617875	0.455863	soil
c__Betaproteobacteria	DNA.or.cDNA	RNA	0.294645	0.094286	16	15	0.00804961	0.459853	soil
f__Bacillaceae	Spike.in	No	0.567303	0.186141	16	15	0.00934112	0.459853	soil
f__Oxalobacteraceae	Spike.in	No	0.305883	0.103827	16	15	0.011357	0.459853	soil
g__Amaricoccus	DNA.or.cDNA	RNA	0.868519	0.302709	16	10	0.0131646	0.459853	soil
g__Clostridium	Spike.in	No	1.24636	0.405498	16	11	0.00888632	0.459853	soil
g__Coprococcus	Spike.in	No	0.447399	0.154326	16	12	0.0124304	0.459853	soil
g__Nocardioides	DNA.or.cDNA	RNA	-0.436251	0.143059	16	15	0.00930989	0.459853	soil
g__Roseateles	DNA.or.cDNA	RNA	0.589983	0.199836	16	16	0.0112213	0.459853	soil
g__Solirubrobacter	DNA.or.cDNA	RNA	0.433564	0.14843	16	15	0.0119175	0.459853	soil
o__Caulobacterales	Spike.in	No	0.170196	0.0582329	16	15	0.0118794	0.459853	soil
p__FBP	DNA.or.cDNA	RNA	0.395754	0.138829	16	15	0.0136397	0.459853	soil
f__Rhodospirillaceae	DNA.or.cDNA	RNA	0.591339	0.214715	16	16	0.0164097	0.528094	soil
c__Betaproteobacteria	Spike.in	No	0.24428	0.094286	16	15	0.0223916	0.543589	soil
f__Beijerinckiaceae	DNA.or.cDNA	RNA	0.666031	0.256348	16	16	0.0220833	0.543589	soil
f__Dolo_23	DNA.or.cDNA	RNA	0.951723	0.355034	16	13	0.0188773	0.543589	soil
f__Haliangiaceae	DNA.or.cDNA	RNA	0.491711	0.197805	16	16	0.0273083	0.543589	soil
f__Hyphomicrobiaceae	Spike.in	No	0.290361	0.116176	16	15	0.0266227	0.543589	soil
g__Azohydromonas	DNA.or.cDNA	RNA	0.568111	0.222207	16	15	0.0238892	0.543589	soil
g__Brevibacillus	Spike.in	No	0.730364	0.29457	16	11	0.0276401	0.543589	soil
g__Ellin506	DNA.or.cDNA	RNA	0.57413	0.218621	16	16	0.0209405	0.543589	soil
g__Methylosinus	DNA.or.cDNA	RNA	0.592087	0.222884	16	15	0.0197663	0.543589	soil
g__Paenisporosarcina	Spike.in	No	0.633873	0.238007	16	16	0.0195132	0.543589	soil
g__Roseococcus	DNA.or.cDNA	RNA	0.488281	0.195289	16	9	0.0265736	0.543589	soil
g__Rothia	DNA.or.cDNA	RNA	0.354973	0.140147	16	5	0.0249894	0.543589	soil
g__Solirubrobacter	Spike.in	No	0.377191	0.14843	16	15	0.0245982	0.543589	soil
o__Myxococcales	DNA.or.cDNA	RNA	0.862562	0.326338	16	16	0.020274	0.543589	soil
g__Ramlibacter	Spike.in	No	0.412088	0.167806	16	15	0.0288997	0.552999	soil
f__Lachnospiraceae	Spike.in	No	0.313744	0.130463	16	4	0.0317954	0.565811	soil
f__Planococcaceae	Spike.in	No	0.590174	0.242999	16	15	0.0304045	0.565811	soil
g__Deinococcus	Spike.in	No	0.642341	0.267422	16	15	0.0319667	0.565811	soil
g__Mycetocola	Spike.in	No	0.506142	0.215785	16	16	0.0355171	0.61332	soil
o__JG30.KF.CM45	Spike.in	No	0.477135	0.208449	16	15	0.0394575	0.665141	soil
f__Acetobacteraceae	DNA.or.cDNA	RNA	0.682013	0.30872	16	16	0.0457212	0.689433	soil
f__Isosphaeraceae	Spike.in	No	0.328782	0.149682	16	15	0.0467934	0.689433	soil
g__Alicyclobacillus	Spike.in	No	0.467778	0.214449	16	15	0.0481204	0.689433	soil
g__Cryocola	Spike.in	No	0.480675	0.220902	16	15	0.0485929	0.689433	soil
g__Methylotenera	Spike.in	No	0.29531	0.134492	16	4	0.046862	0.689433	soil
g__Planifilum	DNA.or.cDNA	RNA	-0.938012	0.431292	16	8	0.0486887	0.689433	soil
o__Gaiellales	Spike.in	No	0.29693	0.136217	16	15	0.0482499	0.689433	soil
o__Sphingobacteriales	DNA.or.cDNA	RNA	0.287077	0.127239	16	15	0.0419244	0.689433	soil
f__Caulobacteraceae	DNA.or.cDNA	RNA	0.429185	0.202558	16	16	0.0539354	0.697383	soil
f__Micromonosporaceae	Spike.in	No	0.276677	0.131157	16	15	0.054857	0.697383	soil
g__Geodermatophilus	Spike.in	No	0.467087	0.221739	16	15	0.0551603	0.697383	soil
g__Limnohabitans	Spike.in	No	0.317813	0.150046	16	15	0.0540062	0.697383	soil
g__Mycobacterium	DNA.or.cDNA	RNA	-0.530432	0.246881	16	15	0.0510928	0.697383	soil
g__Paucibacter	DNA.or.cDNA	RNA	0.500559	0.237166	16	16	0.0547503	0.697383	soil
c__C0119	Spike.in	No	0.195853	0.190295	16	15	0.322152	0.709919	soil
c__Gemm.1	DNA.or.cDNA	RNA	-0.467418	0.288325	16	15	0.128977	0.709919	soil
c__Gemm.1	Spike.in	No	0.508677	0.288325	16	15	0.101159	0.709919	soil
c__Gemmatimonadetes	DNA.or.cDNA	RNA	-0.842798	0.461675	16	12	0.0909738	0.709919	soil
c__ML635J.21	DNA.or.cDNA	RNA	0.469917	0.337497	16	14	0.187172	0.709919	soil
f__.Exiguobacteraceae.	DNA.or.cDNA	RNA	-0.0376287	0.0376287	16	1	0.335561	0.709919	soil
f__.Exiguobacteraceae.	Spike.in	No	0.0376287	0.0376287	16	1	0.335561	0.709919	soil
f__0319.6G20	DNA.or.cDNA	RNA	0.355669	0.244027	16	14	0.168709	0.709919	soil
f__Acetobacteraceae	Spike.in	No	0.423096	0.30872	16	16	0.193737	0.709919	soil
f__Aeromonadaceae	DNA.or.cDNA	RNA	0.0376287	0.0376287	16	1	0.335561	0.709919	soil
f__Aeromonadaceae	Spike.in	No	-0.0376287	0.0376287	16	1	0.335561	0.709919	soil
f__AK1AB1_02E	DNA.or.cDNA	RNA	0.35695	0.255177	16	14	0.185266	0.709919	soil
f__AK1AB1_02E	Spike.in	No	0.494742	0.255177	16	14	0.0745425	0.709919	soil
f__AKIW874	DNA.or.cDNA	RNA	-0.114116	0.11007	16	3	0.318749	0.709919	soil
f__Alcaligenaceae	Spike.in	No	0.105711	0.0752128	16	2	0.183322	0.709919	soil
f__Armatimonadaceae	Spike.in	No	0.144875	0.134764	16	15	0.301913	0.709919	soil
f__Aurantimonadaceae	Spike.in	No	0.368562	0.361206	16	10	0.32617	0.709919	soil
f__Bacillaceae	DNA.or.cDNA	RNA	-0.237362	0.186141	16	15	0.224567	0.709919	soil
f__Bacteriovoracaceae	DNA.or.cDNA	RNA	0.323037	0.312594	16	10	0.320257	0.709919	soil
f__Beijerinckiaceae	Spike.in	No	0.40636	0.256348	16	16	0.136939	0.709919	soil
f__Bradyrhizobiaceae	DNA.or.cDNA	RNA	0.381354	0.241671	16	16	0.138583	0.709919	soil
f__Bradyrhizobiaceae	Spike.in	No	0.411689	0.241671	16	16	0.112244	0.709919	soil
f__Caulobacteraceae	Spike.in	No	0.320197	0.202558	16	16	0.137946	0.709919	soil
f__Cellulomonadaceae	Spike.in	No	0.403412	0.275416	16	7	0.166754	0.709919	soil
f__Chitinophagaceae	Spike.in	No	0.284257	0.254386	16	16	0.28404	0.709919	soil
f__Clostridiaceae	DNA.or.cDNA	RNA	-0.244302	0.230626	16	14	0.30875	0.709919	soil
f__Comamonadaceae	DNA.or.cDNA	RNA	0.535688	0.26245	16	16	0.062084	0.709919	soil
f__Comamonadaceae	Spike.in	No	0.396206	0.26245	16	16	0.155052	0.709919	soil
f__Conexibacteraceae	DNA.or.cDNA	RNA	0.488506	0.302022	16	16	0.129776	0.709919	soil
f__Conexibacteraceae	Spike.in	No	0.446361	0.302022	16	16	0.163247	0.709919	soil
f__Cyclobacteriaceae	DNA.or.cDNA	RNA	0.0376287	0.0376287	16	1	0.335561	0.709919	soil
f__Cyclobacteriaceae	Spike.in	No	0.0376287	0.0376287	16	1	0.335561	0.709919	soil
f__EB1017	Spike.in	No	0.266372	0.236689	16	15	0.280764	0.709919	soil
f__Ectothiorhodospiraceae	DNA.or.cDNA	RNA	0.151759	0.117392	16	2	0.218601	0.709919	soil
f__Ellin5301	Spike.in	No	0.360052	0.299774	16	16	0.251148	0.709919	soil
f__Ellin6075	Spike.in	No	0.329918	0.307101	16	16	0.302226	0.709919	soil
f__Erythrobacteraceae	Spike.in	No	0.334735	0.292693	16	16	0.273396	0.709919	soil
f__Frankiaceae	Spike.in	No	0.332664	0.28877	16	16	0.270066	0.709919	soil
f__Gaiellaceae	Spike.in	No	0.418788	0.284734	16	16	0.165131	0.709919	soil
f__Gemellaceae	DNA.or.cDNA	RNA	-0.39423	0.265477	16	8	0.161389	0.709919	soil
f__Gemmataceae	Spike.in	No	0.348421	0.234183	16	15	0.16065	0.709919	soil
f__Haliangiaceae	Spike.in	No	0.377235	0.197805	16	16	0.0788475	0.709919	soil
f__Hyphomicrobiaceae	DNA.or.cDNA	RNA	0.199243	0.116176	16	15	0.110065	0.709919	soil
f__Lachnospiraceae	DNA.or.cDNA	RNA	-0.197709	0.130463	16	4	0.153594	0.709919	soil
f__Leuconostocaceae	Spike.in	No	0.0783255	0.0532593	16	2	0.165174	0.709919	soil
f__Methylobacteriaceae	DNA.or.cDNA	RNA	0.514807	0.263897	16	16	0.0729749	0.709919	soil
f__Methylobacteriaceae	Spike.in	No	0.347694	0.263897	16	16	0.210408	0.709919	soil
f__Methylocystaceae	DNA.or.cDNA	RNA	0.485993	0.344561	16	16	0.181879	0.709919	soil
f__Methylocystaceae	Spike.in	No	0.40159	0.344561	16	16	0.264752	0.709919	soil
f__Microbacteriaceae	Spike.in	No	0.302939	0.204875	16	15	0.163051	0.709919	soil
f__Micrococcaceae	Spike.in	No	0.425134	0.356795	16	16	0.254743	0.709919	soil
f__Moraxellaceae	DNA.or.cDNA	RNA	0.153346	0.0806196	16	3	0.0795468	0.709919	soil
f__Neisseriaceae	DNA.or.cDNA	RNA	-0.0376287	0.0376287	16	1	0.335561	0.709919	soil
f__Neisseriaceae	Spike.in	No	0.0376287	0.0376287	16	1	0.335561	0.709919	soil
f__Nocardioidaceae	Spike.in	No	0.378759	0.220816	16	16	0.110017	0.709919	soil
f__Nostocaceae	Spike.in	No	-0.66079	0.425632	16	4	0.144543	0.709919	soil
f__Paenibacillaceae	DNA.or.cDNA	RNA	-0.58062	0.293277	16	14	0.0693034	0.709919	soil
f__Patulibacteraceae	Spike.in	No	0.260526	0.255825	16	15	0.327078	0.709919	soil
f__Phyllobacteriaceae	DNA.or.cDNA	RNA	0.364507	0.283434	16	13	0.220864	0.709919	soil
f__Piscirickettsiaceae	Spike.in	No	0.471692	0.291744	16	10	0.129917	0.709919	soil
f__Planococcaceae	DNA.or.cDNA	RNA	-0.447903	0.242999	16	15	0.0882077	0.709919	soil
f__Rhizobiaceae	DNA.or.cDNA	RNA	0.46042	0.264383	16	15	0.105193	0.709919	soil
f__Rhodobacteraceae	DNA.or.cDNA	RNA	0.470435	0.257361	16	15	0.0905953	0.709919	soil
f__Rhodobacteraceae	Spike.in	No	0.337431	0.257361	16	15	0.212505	0.709919	soil
f__Rhodospirillaceae	Spike.in	No	0.378277	0.214715	16	16	0.101592	0.709919	soil
f__Ruminococcaceae	Spike.in	No	0.396579	0.215885	16	9	0.0891732	0.709919	soil
f__Sinobacteraceae	Spike.in	No	0.510977	0.270711	16	16	0.0816137	0.709919	soil
f__Solibacteraceae	Spike.in	No	0.517304	0.328065	16	16	0.138848	0.709919	soil
f__Solirubrobacteraceae	DNA.or.cDNA	RNA	0.380579	0.251009	16	16	0.153403	0.709919	soil
f__Solirubrobacteraceae	Spike.in	No	0.437152	0.251009	16	16	0.105177	0.709919	soil
f__Sphingobacteriaceae	Spike.in	No	0.248505	0.205968	16	15	0.249114	0.709919	soil
f__Sphingomonadaceae	Spike.in	No	0.363195	0.268463	16	16	0.19916	0.709919	soil
f__Sporichthyaceae	Spike.in	No	0.287595	0.218562	16	16	0.210956	0.709919	soil
f__Streptococcaceae	DNA.or.cDNA	RNA	-0.355676	0.23578	16	4	0.155338	0.709919	soil
f__Streptomycetaceae	Spike.in	No	0.568927	0.390393	16	15	0.168757	0.709919	soil
f__Xanthomonadaceae	DNA.or.cDNA	RNA	-0.270042	0.270273	16	16	0.33596	0.709919	soil
f__Xanthomonadaceae	Spike.in	No	0.269491	0.270273	16	16	0.336911	0.709919	soil
g__.Prevotella.	DNA.or.cDNA	RNA	-0.0376287	0.0376287	16	1	0.335561	0.709919	soil
g__.Prevotella.	Spike.in	No	0.0376287	0.0376287	16	1	0.335561	0.709919	soil
g__Acidovorax	DNA.or.cDNA	RNA	0.476144	0.276939	16	12	0.109262	0.709919	soil
g__Acidovorax	Spike.in	No	0.53777	0.276939	16	12	0.0741449	0.709919	soil
g__Actinobacillus	DNA.or.cDNA	RNA	0.0376287	0.0376287	16	1	0.335561	0.709919	soil
g__Actinobacillus	Spike.in	No	-0.0376287	0.0376287	16	1	0.335561	0.709919	soil
g__Actinomycetospora	Spike.in	No	0.366272	0.334618	16	16	0.29356	0.709919	soil
g__Aerococcus	DNA.or.cDNA	RNA	-0.0376287	0.0376287	16	1	0.335561	0.709919	soil
g__Aerococcus	Spike.in	No	0.0376287	0.0376287	16	1	0.335561	0.709919	soil
g__Afifella	DNA.or.cDNA	RNA	0.471402	0.282677	16	15	0.119283	0.709919	soil
g__Afifella	Spike.in	No	0.348111	0.282677	16	15	0.239957	0.709919	soil
g__Aggregatibacter	DNA.or.cDNA	RNA	-0.0376287	0.0376287	16	1	0.335561	0.709919	soil
g__Aggregatibacter	Spike.in	No	0.0376287	0.0376287	16	1	0.335561	0.709919	soil
g__Alicyclobacillus	DNA.or.cDNA	RNA	-0.277996	0.214449	16	15	0.217404	0.709919	soil
g__Alloiococcus	DNA.or.cDNA	RNA	-0.0376287	0.0376287	16	1	0.335561	0.709919	soil
g__Alloiococcus	Spike.in	No	-0.0376287	0.0376287	16	1	0.335561	0.709919	soil
g__Aquamicrobium	Spike.in	No	0.288203	0.285079	16	15	0.330483	0.709919	soil
g__Arcobacter	DNA.or.cDNA	RNA	0.0376287	0.0376287	16	1	0.335561	0.709919	soil
g__Arcobacter	Spike.in	No	-0.0376287	0.0376287	16	1	0.335561	0.709919	soil
g__Atopobium	DNA.or.cDNA	RNA	0.0376287	0.0376287	16	1	0.335561	0.709919	soil
g__Atopobium	Spike.in	No	0.0376287	0.0376287	16	1	0.335561	0.709919	soil
g__Bacillus	Spike.in	No	0.57489	0.293556	16	16	0.0719973	0.709919	soil
g__Bacteroides	DNA.or.cDNA	RNA	-0.0376287	0.0376287	16	1	0.335561	0.709919	soil
g__Bacteroides	Spike.in	No	0.0376287	0.0376287	16	1	0.335561	0.709919	soil
g__Balneimonas	DNA.or.cDNA	RNA	0.215482	0.190255	16	14	0.277844	0.709919	soil
g__Balneimonas	Spike.in	No	0.261939	0.190255	16	14	0.191829	0.709919	soil
g__Bdellovibrio	Spike.in	No	0.186221	0.152373	16	15	0.243353	0.709919	soil
g__Beijerinckia	DNA.or.cDNA	RNA	0.201252	0.188085	16	8	0.304082	0.709919	soil
g__Blastococcus	DNA.or.cDNA	RNA	0.31278	0.279879	16	14	0.283984	0.709919	soil
g__Bosea	Spike.in	No	0.242793	0.194356	16	15	0.233611	0.709919	soil
g__Brachybacterium	Spike.in	No	0.113022	0.112978	16	3	0.33538	0.709919	soil
g__Brochothrix	Spike.in	No	0.249121	0.201212	16	5	0.237571	0.709919	soil
g__Burkholderia	Spike.in	No	0.561013	0.269129	16	16	0.0573977	0.709919	soil
g__Calothrix	DNA.or.cDNA	RNA	0.0932116	0.0646808	16	2	0.173207	0.709919	soil
g__Candidatus.Solibacter	DNA.or.cDNA	RNA	0.350921	0.209167	16	15	0.117268	0.709919	soil
g__Capnocytophaga	DNA.or.cDNA	RNA	-0.0376287	0.0376287	16	1	0.335561	0.709919	soil
g__Capnocytophaga	Spike.in	No	0.0376287	0.0376287	16	1	0.335561	0.709919	soil
g__Cardiobacterium	DNA.or.cDNA	RNA	-0.0376287	0.0376287	16	1	0.335561	0.709919	soil
g__Cardiobacterium	Spike.in	No	0.0376287	0.0376287	16	1	0.335561	0.709919	soil
g__Catonella	DNA.or.cDNA	RNA	0.0376287	0.0376287	16	1	0.335561	0.709919	soil
g__Catonella	Spike.in	No	-0.0376287	0.0376287	16	1	0.335561	0.709919	soil
g__Cellulomonas	DNA.or.cDNA	RNA	0.362248	0.300501	16	16	0.249503	0.709919	soil
g__Cellulomonas	Spike.in	No	0.364407	0.300501	16	16	0.246835	0.709919	soil
g__Chroococcidiopsis	Spike.in	No	-0.609586	0.361013	16	8	0.115135	0.709919	soil
g__Conexibacter	Spike.in	No	0.410202	0.319451	16	15	0.221526	0.709919	soil
g__Coprococcus	DNA.or.cDNA	RNA	-0.199067	0.154326	16	12	0.219555	0.709919	soil
g__Corynebacterium	DNA.or.cDNA	RNA	0.173488	0.122947	16	15	0.181703	0.709919	soil
g__Corynebacterium	Spike.in	No	0.18293	0.122947	16	15	0.160635	0.709919	soil
g__Cupriavidus	DNA.or.cDNA	RNA	0.521847	0.298181	16	12	0.10365	0.709919	soil
g__DA101	Spike.in	No	0.365492	0.254857	16	16	0.175156	0.709919	soil
g__Deinococcus	DNA.or.cDNA	RNA	0.514483	0.267422	16	15	0.076545	0.709919	soil
g__Delftia	DNA.or.cDNA	RNA	0.369901	0.256469	16	15	0.17288	0.709919	soil
g__Delftia	Spike.in	No	0.316798	0.256469	16	15	0.238604	0.709919	soil
g__Dermabacter	Spike.in	No	0.123997	0.0915177	16	2	0.198527	0.709919	soil
g__Dermacoccus	Spike.in	No	0.387264	0.207918	16	6	0.0852705	0.709919	soil
g__Devosia	DNA.or.cDNA	RNA	0.598278	0.291974	16	16	0.0611986	0.709919	soil
g__Devosia	Spike.in	No	0.396989	0.291974	16	16	0.197051	0.709919	soil
g__Dietzia	DNA.or.cDNA	RNA	0.0376287	0.0376287	16	1	0.335561	0.709919	soil
g__Dietzia	Spike.in	No	0.0376287	0.0376287	16	1	0.335561	0.709919	soil
g__Dokdonella	Spike.in	No	0.389846	0.319997	16	13	0.244767	0.709919	soil
g__Eikenella	Spike.in	No	0.262465	0.22509	16	2	0.264545	0.709919	soil
g__Ellin506	Spike.in	No	0.304793	0.218621	16	16	0.186641	0.709919	soil
g__Enhydrobacter	Spike.in	No	-0.30322	0.14692	16	5	0.0595882	0.709919	soil
g__Exiguobacterium	DNA.or.cDNA	RNA	0.0376287	0.0376287	16	1	0.335561	0.709919	soil
g__Exiguobacterium	Spike.in	No	0.0376287	0.0376287	16	1	0.335561	0.709919	soil
g__Facklamia	DNA.or.cDNA	RNA	0.0376287	0.0376287	16	1	0.335561	0.709919	soil
g__Facklamia	Spike.in	No	0.0376287	0.0376287	16	1	0.335561	0.709919	soil
g__Fimbriimonas	DNA.or.cDNA	RNA	0.211992	0.104821	16	15	0.0642061	0.709919	soil
g__Fimbriimonas	Spike.in	No	0.110302	0.104821	16	15	0.311836	0.709919	soil
g__Finegoldia	DNA.or.cDNA	RNA	-0.0376287	0.0376287	16	1	0.335561	0.709919	soil
g__Finegoldia	Spike.in	No	-0.0376287	0.0376287	16	1	0.335561	0.709919	soil
g__Flavisolibacter	Spike.in	No	0.220531	0.210481	16	15	0.313846	0.709919	soil
g__Gardnerella	DNA.or.cDNA	RNA	0.0376287	0.0376287	16	1	0.335561	0.709919	soil
g__Gardnerella	Spike.in	No	-0.0376287	0.0376287	16	1	0.335561	0.709919	soil
g__Gemmata	Spike.in	No	0.400723	0.229366	16	16	0.104187	0.709919	soil
g__Georgenia	Spike.in	No	0.133959	0.100686	16	2	0.206236	0.709919	soil
g__Haemophilus	DNA.or.cDNA	RNA	-0.488101	0.354993	16	14	0.192379	0.709919	soil
g__Haemophilus	Spike.in	No	0.462473	0.354993	16	14	0.21526	0.709919	soil
g__Jeotgalicoccus	DNA.or.cDNA	RNA	0.0376287	0.0376287	16	1	0.335561	0.709919	soil
g__Jeotgalicoccus	Spike.in	No	-0.0376287	0.0376287	16	1	0.335561	0.709919	soil
g__Kaistobacter	Spike.in	No	0.357973	0.272292	16	16	0.211344	0.709919	soil
g__Kineococcus	Spike.in	No	0.249948	0.19331	16	14	0.218521	0.709919	soil
g__Kineosporia	Spike.in	No	0.28563	0.266831	16	11	0.303888	0.709919	soil
g__Kocuria	DNA.or.cDNA	RNA	-0.144437	0.123423	16	3	0.262904	0.709919	soil
g__Kocuria	Spike.in	No	0.144437	0.123423	16	3	0.262904	0.709919	soil
g__Kytococcus	DNA.or.cDNA	RNA	0.0376287	0.0376287	16	1	0.335561	0.709919	soil
g__Kytococcus	Spike.in	No	0.0376287	0.0376287	16	1	0.335561	0.709919	soil
g__Labrys	DNA.or.cDNA	RNA	0.320116	0.270525	16	13	0.257873	0.709919	soil
g__Lactococcus	Spike.in	No	0.173258	0.152552	16	7	0.276574	0.709919	soil
g__Lautropia	DNA.or.cDNA	RNA	-0.0376287	0.0376287	16	1	0.335561	0.709919	soil
g__Lautropia	Spike.in	No	0.0376287	0.0376287	16	1	0.335561	0.709919	soil
g__Leptolyngbya	Spike.in	No	-0.17554	0.140133	16	2	0.23239	0.709919	soil
g__Leucobacter	DNA.or.cDNA	RNA	-0.186283	0.147741	16	3	0.229513	0.709919	soil
g__Leucobacter	Spike.in	No	0.261541	0.147741	16	3	0.100116	0.709919	soil
g__Limnohabitans	DNA.or.cDNA	RNA	0.242325	0.150046	16	15	0.130308	0.709919	soil
g__Mesorhizobium	DNA.or.cDNA	RNA	0.609132	0.340142	16	15	0.0966231	0.709919	soil
g__Mesorhizobium	Spike.in	No	0.492096	0.340142	16	15	0.17165	0.709919	soil
g__Methylobacterium	DNA.or.cDNA	RNA	0.529461	0.298996	16	16	0.100024	0.709919	soil
g__Methylobacterium	Spike.in	No	0.373676	0.298996	16	16	0.233416	0.709919	soil
g__Methylosinus	Spike.in	No	0.300306	0.222884	16	15	0.200878	0.709919	soil
g__Modestobacter	DNA.or.cDNA	RNA	0.417101	0.246216	16	16	0.114065	0.709919	soil
g__Modestobacter	Spike.in	No	0.371861	0.246216	16	16	0.154885	0.709919	soil
g__Mogibacterium	DNA.or.cDNA	RNA	0.0376287	0.0376287	16	1	0.335561	0.709919	soil
g__Mogibacterium	Spike.in	No	-0.0376287	0.0376287	16	1	0.335561	0.709919	soil
g__Mycobacterium	Spike.in	No	0.297181	0.246881	16	15	0.250151	0.709919	soil
g__Nocardioides	Spike.in	No	0.253901	0.143059	16	15	0.0993351	0.709919	soil
g__Ochrobactrum	DNA.or.cDNA	RNA	-0.158925	0.144129	16	3	0.290171	0.709919	soil
g__Oscillospira	DNA.or.cDNA	RNA	-0.0376287	0.0376287	16	1	0.335561	0.709919	soil
g__Oscillospira	Spike.in	No	0.0376287	0.0376287	16	1	0.335561	0.709919	soil
g__Paenibacillus	Spike.in	No	0.428106	0.218576	16	16	0.0719657	0.709919	soil
g__Paludibacter	DNA.or.cDNA	RNA	0.0376287	0.0376287	16	1	0.335561	0.709919	soil
g__Paludibacter	Spike.in	No	-0.0376287	0.0376287	16	1	0.335561	0.709919	soil
g__Paracoccus	DNA.or.cDNA	RNA	0.272462	0.251883	16	10	0.299043	0.709919	soil
g__Paracoccus	Spike.in	No	0.257323	0.251883	16	10	0.325606	0.709919	soil
g__Paucibacter	Spike.in	No	0.293848	0.237166	16	16	0.237252	0.709919	soil
g__Pedomicrobium	Spike.in	No	0.298998	0.267854	16	15	0.284515	0.709919	soil
g__Peptoniphilus	Spike.in	No	0.13638	0.102937	16	2	0.208026	0.709919	soil
g__Peredibacter	Spike.in	No	0.368979	0.215396	16	9	0.110438	0.709919	soil
g__Phenylobacterium	Spike.in	No	0.223562	0.119925	16	15	0.0850311	0.709919	soil
g__Phormidium	Spike.in	No	-0.426686	0.26908	16	3	0.136818	0.709919	soil
g__Photobacterium	DNA.or.cDNA	RNA	-0.0376287	0.0376287	16	1	0.335561	0.709919	soil
g__Photobacterium	Spike.in	No	-0.0376287	0.0376287	16	1	0.335561	0.709919	soil
g__Phycicoccus	Spike.in	No	0.343736	0.189608	16	15	0.0929977	0.709919	soil
g__Pigmentiphaga	Spike.in	No	0.283648	0.230258	16	7	0.239816	0.709919	soil
g__Planctomyces	Spike.in	No	0.368489	0.301772	16	15	0.243738	0.709919	soil
g__Planifilum	Spike.in	No	0.454295	0.431292	16	8	0.311372	0.709919	soil
g__Planomicrobium	Spike.in	No	0.47372	0.4321	16	12	0.292833	0.709919	soil
g__Pleomorphomonas	DNA.or.cDNA	RNA	0.428095	0.415265	16	14	0.321388	0.709919	soil
g__Porphyromonas	DNA.or.cDNA	RNA	-0.199508	0.163351	16	2	0.243644	0.709919	soil
g__Prauseria	DNA.or.cDNA	RNA	-0.0376287	0.0376287	16	1	0.335561	0.709919	soil
g__Prauseria	Spike.in	No	0.0376287	0.0376287	16	1	0.335561	0.709919	soil
g__Prevotella	Spike.in	No	0.343664	0.266722	16	7	0.220042	0.709919	soil
g__Pseudonocardia	Spike.in	No	0.396414	0.247223	16	16	0.132839	0.709919	soil
g__Ralstonia	Spike.in	No	0.172845	0.155113	16	8	0.285322	0.709919	soil
g__Rathayibacter	Spike.in	No	0.394093	0.250514	16	15	0.139699	0.709919	soil
g__Rheinheimera	DNA.or.cDNA	RNA	0.0376287	0.0376287	16	1	0.335561	0.709919	soil
g__Rheinheimera	Spike.in	No	0.0376287	0.0376287	16	1	0.335561	0.709919	soil
g__Rhizobium	Spike.in	No	0.669681	0.518614	16	13	0.219092	0.709919	soil
g__Rhodocytophaga	Spike.in	No	0.144152	0.133089	16	4	0.298434	0.709919	soil
g__Rhodoplanes	DNA.or.cDNA	RNA	0.36515	0.222476	16	16	0.124693	0.709919	soil
g__Rhodoplanes	Spike.in	No	0.415168	0.222476	16	16	0.0847425	0.709919	soil
g__Rhodovulum	DNA.or.cDNA	RNA	0.374518	0.320363	16	7	0.263377	0.709919	soil
g__Roseateles	Spike.in	No	0.240665	0.199836	16	16	0.249938	0.709919	soil
g__Roseomonas	DNA.or.cDNA	RNA	0.743867	0.42249	16	15	0.101783	0.709919	soil
g__Rothia	Spike.in	No	-0.168042	0.140147	16	5	0.25191	0.709919	soil
g__Rubellimicrobium	DNA.or.cDNA	RNA	0.330981	0.221398	16	7	0.158799	0.709919	soil
g__Ruminococcus	Spike.in	No	0.145958	0.12956	16	4	0.28029	0.709919	soil
g__Segetibacter	Spike.in	No	0.4147	0.355942	16	16	0.264921	0.709919	soil
g__Selenomonas	DNA.or.cDNA	RNA	-0.0376287	0.0376287	16	1	0.335561	0.709919	soil
g__Selenomonas	Spike.in	No	0.0376287	0.0376287	16	1	0.335561	0.709919	soil
g__Skermanella	DNA.or.cDNA	RNA	0.408235	0.406072	16	15	0.333087	0.709919	soil
g__Skermanella	Spike.in	No	0.542435	0.406072	16	15	0.204528	0.709919	soil
g__SMB53	Spike.in	No	0.736353	0.521174	16	5	0.181185	0.709919	soil
g__Sphingomonas	Spike.in	No	0.338462	0.249984	16	16	0.198827	0.709919	soil
g__Sporosarcina	DNA.or.cDNA	RNA	-0.33681	0.203086	16	8	0.121145	0.709919	soil
g__Sporosarcina	Spike.in	No	0.246014	0.203086	16	8	0.247313	0.709919	soil
g__Staphylococcus	DNA.or.cDNA	RNA	0.260211	0.129851	16	14	0.0663719	0.709919	soil
g__Streptococcus	DNA.or.cDNA	RNA	-0.470332	0.360859	16	16	0.215061	0.709919	soil
[truncated: 837 more rows]

## Sheet: all_results_part3
metadata	feature	value	coef	stderr	N	N.not.0	pval	qval
Collection	g__Citromicrobium	MBTA touchscreen	0.0010008	0.000111653	32	23	1.41e-09	2.4e-06
Collection	g__Cellulomonas	MBTA touchscreen	0.00248888	0.000355215	32	31	1.57e-07	0.000133708
Collection	f__Comamonadaceae	MBTA touchscreen	0.0266187	0.00389855	32	32	2.47e-07	0.000140444
Collection	g__Sphingobium	MBTA touchscreen	0.000919564	0.000137854	32	32	3.69e-07	0.000157585
Collection	g__Anaerococcus	MBTA touchscreen	-0.0157263	0.00241448	32	32	5.54e-07	0.000189117
Collection	f__Gemellaceae	MBTA seat	-0.0127254	0.00199369	32	32	7.76e-07	0.000197033
Collection	g__Anaerococcus	MBTA wall	-0.0150447	0.00241448	32	32	1.15e-06	0.000197033
Collection	g__Lactobacillus	MBTA seat	-0.0533034	0.00843621	32	32	9.18e-07	0.000197033
Collection	g__Lactobacillus	MBTA touchscreen	-0.0525852	0.00843621	32	32	1.15e-06	0.000197033
Collection	g__Micrococcus	MBTA touchscreen	-0.0160279	0.00256385	32	32	1.09e-06	0.000197033
Collection	o__Gemellales	MBTA seat	-0.000662537	0.000108507	32	29	1.6e-06	0.000248618
Collection	g__Quadrisphaera	MBTA touchscreen	0.00113792	0.000188485	32	25	1.92e-06	0.000273028
Collection	f__Cystobacterineae	MBTA touchscreen	0.000801653	0.000138849	32	25	3.85e-06	0.00045651
Collection	f__Erythrobacteraceae	MBTA touchscreen	0.00136422	0.000234999	32	28	3.54e-06	0.00045651
Collection	g__Actinomyces	MBTA seat	-0.0178468	0.00309932	32	32	4.01e-06	0.00045651
Collection	c__Gemm-3	MBTA touchscreen	0.000390611	6.97e-05	32	27	6.07e-06	0.00056276
Collection	f__Gemellaceae	MBTA touchscreen	-0.0112629	0.00199369	32	32	5.36e-06	0.00056276
Collection	f__Nocardioidaceae	MBTA touchscreen	0.00365827	0.000651741	32	32	5.9e-06	0.00056276
Collection	g__Actinomyces	MBTA touchscreen	-0.0172492	0.00309932	32	32	6.7e-06	0.00056276
Collection	g__Kaistobacter	MBTA touchscreen	0.00206137	0.000371206	32	31	6.92e-06	0.00056276
Collection	g__Micrococcus	MBTA wall	-0.0143091	0.00256385	32	32	6.42e-06	0.00056276
Collection	f__Rhodobacteraceae	MBTA touchscreen	0.00175872	0.000322367	32	32	8.98e-06	0.000696979
Collection	f__Dolo_23	MBTA touchscreen	0.000120584	2.36e-05	32	18	2.29e-05	0.00149689
DNA.or.cDNA	f__Rhodobacteraceae	RNA	0.00116377	0.000227948	32	32	2.29e-05	0.00149689
Collection	g__Sphingomonas	MBTA touchscreen	0.0318224	0.00624262	32	32	2.34e-05	0.00149689
Collection	o__Actinomycetales	MBTA touchscreen	0.00600819	0.00117948	32	32	2.37e-05	0.00149689
Collection	o__Gemellales	MBTA wall	-0.000554947	0.000108507	32	29	2.24e-05	0.00149689
Collection	g__Devosia	MBTA touchscreen	0.00179094	0.000353093	32	30	2.51e-05	0.00153038
DNA.or.cDNA	f__Acetobacteraceae	RNA	0.0192987	0.00384014	32	32	2.84e-05	0.00165948
Collection	g__Hymenobacter	MBTA touchscreen	0.0306726	0.00611454	32	32	2.91e-05	0.00165948
Collection	g__Acidovorax	MBTA touchscreen	0.000450701	9.15e-05	32	28	3.72e-05	0.00204844
DNA.or.cDNA	o__Streptophyta	RNA	-0.0410664	0.0083798	32	32	3.98e-05	0.00212317
Collection	o__Gemellales	MBTA touchscreen	-0.000529418	0.000108507	32	29	4.22e-05	0.00218159
DNA.or.cDNA	g__Sphingobacterium	RNA	-0.000438701	9.02e-05	32	29	4.39e-05	0.00220404
Collection	f__Sphingomonadaceae	MBTA touchscreen	0.00511325	0.00105538	32	32	4.62e-05	0.00225465
DNA.or.cDNA	f__Bradyrhizobiaceae	RNA	0.00190018	0.000394757	32	31	5.03e-05	0.00236317
DNA.or.cDNA	g__Propionibacterium	RNA	-0.00175388	0.000364874	32	24	5.12e-05	0.00236317
Collection	f__RB40	MBTA touchscreen	0.000140875	2.95e-05	32	23	5.46e-05	0.00242505
Collection	g__Spirosoma	MBTA touchscreen	0.00223307	0.000467404	32	31	5.54e-05	0.00242505
DNA.or.cDNA	f__Isosphaeraceae	RNA	0.00236564	0.000499052	32	29	6.12e-05	0.00248941
Collection	g__Dyadobacter	MBTA touchscreen	0.000984681	0.000207553	32	31	6.06e-05	0.00248941
Collection	g__Hymenobacter	MBTA wall	0.0290388	0.00611454	32	32	5.98e-05	0.00248941
Collection	g__Alloiococcus	MBTA wall	-0.00523826	0.00111014	32	32	6.49e-05	0.00257769
DNA.or.cDNA	g__Brevibacterium	RNA	-0.00323767	0.000692474	32	32	7.28e-05	0.00276506
Collection	g__Microbispora	MBTA touchscreen	0.00290275	0.000619745	32	31	7.13e-05	0.00276506
Collection	f__Oxalobacteraceae	MBTA touchscreen	0.00535821	0.00115144	32	32	7.73e-05	0.00280883
DNA.or.cDNA	g__Leucobacter	RNA	-0.000265547	5.7e-05	32	29	7.62e-05	0.00280883
Collection	g__Leuconostoc	MBTA wall	-0.00182598	0.00039381	32	31	8.09e-05	0.00287708
DNA.or.cDNA	g__Solirubrobacter	RNA	0.000552815	0.000119519	32	28	8.34e-05	0.00290564
DNA.or.cDNA	o__Rhizobiales	RNA	0.00200201	0.000435184	32	32	8.91e-05	0.00304492
Collection	g__Alloiococcus	MBTA touchscreen	-0.00509025	0.00111014	32	32	9.28e-05	0.00310923
DNA.or.cDNA	f__Beijerinckiaceae	RNA	0.00168993	0.000369259	32	32	9.5e-05	0.00312131
DNA.or.cDNA	g__Hymenobacter	RNA	0.0197481	0.00432363	32	32	9.74e-05	0.00313787
Collection	g__Facklamia	MBTA seat	0.00258827	0.000573343	32	31	0.000112282	0.00355145
Collection	g__Lutibacterium	MBTA touchscreen	0.000278611	6.21e-05	32	21	0.000119998	0.00367828
Collection	g__Pontibacter	MBTA touchscreen	0.000279566	6.23e-05	32	25	0.000120599	0.00367828
Collection	g__Alloiococcus	MBTA seat	-0.00496431	0.00111014	32	32	0.000125859	0.00377136
Collection	f__Hyphomicrobiaceae	MBTA touchscreen	0.000277916	6.29e-05	32	25	0.000145654	0.0041204
Collection	g__Actinomyces	MBTA wall	-0.0137361	0.00309932	32	32	0.00014002	0.0041204
Collection	g__Bosea	MBTA seat	0.000400669	9.08e-05	32	28	0.000147877	0.0041204
Collection	g__Ochrobactrum	MBTA wall	-0.000335757	7.62e-05	32	23	0.00014957	0.0041204
Collection	g__Rhodobacter	MBTA touchscreen	0.000698751	0.0001579	32	30	0.000142563	0.0041204
DNA.or.cDNA	g__Gemmata	RNA	0.000686578	0.000156895	32	31	0.00016264	0.00440934
Collection	f__Cytophagaceae	MBTA touchscreen	0.000694145	0.000159585	32	28	0.000174522	0.00465755
Collection	f__Patulibacteraceae	MBTA seat	0.000579294	0.000133695	32	29	0.000182504	0.00473378
Collection	g__Verrucosispora	MBTA touchscreen	0.000399683	9.23e-05	32	25	0.000182921	0.00473378
Collection	g__Actinoplanes	MBTA touchscreen	0.000439993	0.000102037	32	23	0.000192981	0.00491958
DNA.or.cDNA	f__Rhodospirillaceae	RNA	0.000614955	0.000143597	32	31	0.000208833	0.00524538
Collection	g__Bifidobacterium	MBTA seat	0.00171055	0.000401325	32	30	0.000220431	0.00537851
Collection	g__Caulobacter	MBTA touchscreen	0.000414329	9.72e-05	32	29	0.00021935	0.00537851
Collection	g__Hydrogenophaga	MBTA touchscreen	0.000419336	9.95e-05	32	25	0.000251418	0.0058825
Collection	g__Peptoniphilus	MBTA touchscreen	-0.00584392	0.00138667	32	32	0.000250474	0.0058825
Collection	g__Skermanella	MBTA touchscreen	0.00542397	0.00128665	32	30	0.000249647	0.0058825
Collection	f__Bacillaceae	MBTA touchscreen	-0.00206609	0.000491187	32	32	0.000255892	0.00590626
Collection	f__Bacillaceae	MBTA seat	-0.00203888	0.000491187	32	32	0.000296545	0.00666446
Collection	f__Bacillaceae	MBTA wall	-0.00203985	0.000491187	32	32	0.000294998	0.00666446
Collection	g__Corynebacterium	MBTA touchscreen	-0.063043	0.0154121	32	32	0.000348203	0.00772378
Collection	g__Geodermatophilus	MBTA touchscreen	0.00085627	0.000210601	32	29	0.000371735	0.00814004
DNA.or.cDNA	f__Gemmataceae	RNA	0.000144412	3.56e-05	32	23	0.00038361	0.00819007
Collection	g__Ramlibacter	MBTA touchscreen	0.000404142	9.96e-05	32	23	0.000380838	0.00819007
Collection	g__Rathayibacter	MBTA touchscreen	0.00152705	0.000378121	32	30	0.000399668	0.00842757
Collection	g__Modestobacter	MBTA touchscreen	0.0109688	0.00272834	32	32	0.000419418	0.00853468
Collection	g__Paenibacillus	MBTA wall	-0.000696747	0.000173319	32	32	0.000419738	0.00853468
Collection	g__Rhodocytophaga	MBTA touchscreen	0.000655069	0.0001626	32	22	0.000410174	0.00853468
Collection	g__Chthoniobacter	MBTA seat	0.000250955	6.25e-05	32	22	0.000428004	0.00860036
Collection	o__SC-I-84	MBTA seat	0.000328416	8.22e-05	32	24	0.000447438	0.00888632
Collection	g__Paenibacillus	MBTA touchscreen	-0.000687306	0.000173319	32	32	0.000484769	0.00951708
DNA.or.cDNA	g__Helcococcus	RNA	-0.00015732	3.99e-05	32	26	0.000514821	0.00999222
DNA.or.cDNA	f__Cystobacterineae	RNA	0.000386438	9.82e-05	32	25	0.000524146	0.0100189
DNA.or.cDNA	f__Haliangiaceae	RNA	0.000234694	5.97e-05	32	24	0.00052831	0.0100189
DNA.or.cDNA	g__Caulobacter	RNA	0.000269954	6.87e-05	32	29	0.000533794	0.0100189
Collection	f__Gemellaceae	MBTA wall	-0.00781306	0.00199369	32	32	0.000548273	0.0101102
Collection	g__Staphylococcus	MBTA seat	-0.11517	0.0294153	32	32	0.000553481	0.0101102
Collection	g__Staphylococcus	MBTA touchscreen	-0.115111	0.0294153	32	32	0.000556416	0.0101102
Collection	g__Hyphomicrobium	MBTA seat	0.000264117	6.78e-05	32	27	0.000580412	0.0104352
Collection	g__Paracoccus	MBTA touchscreen	0.0145413	0.00374646	32	32	0.000605246	0.0107683
Collection	g__Candidatus Xiphinematobacter	MBTA seat	0.000338964	8.76e-05	32	27	0.000621122	0.0109369
DNA.or.cDNA	g__Methylibium	RNA	0.000605976	0.000157097	32	29	0.000644707	0.0111228
DNA.or.cDNA	g__Methylobacterium	RNA	0.0134393	0.00348403	32	32	0.000644601	0.0111228
Collection	f__Patulibacteraceae	MBTA touchscreen	0.000512667	0.000133695	32	29	0.000684393	0.0116894
DNA.or.cDNA	g__Prevotella	RNA	-0.00683418	0.00178665	32	32	0.000701608	0.0118648
Collection	f__Cellulomonadaceae	MBTA touchscreen	0.000333526	8.74e-05	32	26	0.000714596	0.011966
Collection	g__Brevibacillus	MBTA wall	-0.000188489	4.94e-05	32	19	0.000723133	0.0119914
Collection	f__Micrococcaceae	MBTA touchscreen	0.00987395	0.00259697	32	32	0.000745302	0.0121236
Collection	g__Methylobacterium	MBTA touchscreen	0.018745	0.00492716	32	32	0.000740796	0.0121236
Collection	g__DA101	MBTA touchscreen	0.000487929	0.000128492	32	30	0.000754654	0.0121599
Collection	c__Ellin6529	MBTA seat	0.000444991	0.000117297	32	28	0.000761879	0.0121616
Collection	f__Ectothiorhodospiraceae	MBTA touchscreen	0.000214701	5.71e-05	32	23	0.000836032	0.0130072
Collection	g__Sphingomonas	MBTA wall	0.0234784	0.00624262	32	32	0.000830007	0.0130072
DNA.or.cDNA	p__FBP	RNA	0.00103669	0.000275901	32	31	0.000837699	0.0130072
DNA.or.cDNA	g__Corynebacterium	RNA	-0.0406914	0.010898	32	32	0.000891004	0.0137102
Collection	g__Finegoldia	MBTA touchscreen	-0.0082189	0.00221464	32	32	0.000945318	0.0144161
Collection	o__Stramenopiles	MBTA seat	0.00105361	0.000284364	32	27	0.000960301	0.014515
DNA.or.cDNA	g__Phenylobacterium	RNA	0.00054724	0.000147898	32	29	0.000972923	0.0145768
DNA.or.cDNA	f__Comamonadaceae	RNA	0.0101732	0.00275669	32	32	0.00099796	0.0148219
Collection	f__Sporichthyaceae	MBTA touchscreen	0.00109887	0.000299158	32	30	0.0010436	0.0152682
Collection	g__Ochrobactrum	MBTA touchscreen	-0.000279515	7.62e-05	32	23	0.00105483	0.0152682
Collection	g__Rhizobium	MBTA touchscreen	0.000333341	9.08e-05	32	24	0.00105405	0.0152682
Collection	g__Prosthecobacter	MBTA seat	0.000129069	3.54e-05	32	17	0.00110934	0.0159223
DNA.or.cDNA	f__Sphingomonadaceae	RNA	0.00270868	0.000746264	32	32	0.00116861	0.0163627
Collection	f__Sphingomonadaceae	MBTA seat	0.00383059	0.00105538	32	32	0.00116876	0.0163627
Collection	g__Prosthecobacter	MBTA touchscreen	0.000128389	3.54e-05	32	17	0.00116614	0.0163627
Collection	f__Planococcaceae	MBTA seat	-0.000897068	0.00024855	32	32	0.00123221	0.0165718
Collection	g__Bosea	MBTA touchscreen	0.000328252	9.08e-05	32	28	0.00121624	0.0165718
Collection	g__Faecalibacterium	MBTA seat	0.00327553	0.000907117	32	31	0.00122677	0.0165718
Collection	g__Propionibacterium	MBTA seat	-0.00186711	0.00051601	32	24	0.00120335	0.0165718
Collection	g__Thauera	MBTA touchscreen	0.000162274	4.48e-05	32	19	0.00120328	0.0165718
Collection	g__Blastococcus	MBTA touchscreen	0.00445989	0.00124761	32	32	0.00134716	0.0179762
Collection	f__Rhodospirillaceae	MBTA seat	0.000724109	0.000203076	32	31	0.00137905	0.018259
Collection	f__Sphingobacteriaceae	MBTA wall	0.00175463	0.000493186	32	32	0.00140768	0.0184836
Collection	o__Sphingomonadales	MBTA touchscreen	0.000716314	0.000201495	32	29	0.00141765	0.0184836
Collection	o__Sphingobacteriales	MBTA seat	0.000417532	0.000118091	32	25	0.00149017	0.0192819
Collection	g__Mesorhizobium	MBTA seat	0.000396754	0.000112504	32	28	0.00152552	0.0195909
Collection	f__Rhodospirillaceae	MBTA touchscreen	0.00071291	0.000203076	32	31	0.00158976	0.0202635
DNA.or.cDNA	g__Ellin506	RNA	0.000303649	8.66e-05	32	26	0.00161485	0.0204308
DNA.or.cDNA	g__Actinobacillus	RNA	-0.000275421	7.87e-05	32	28	0.001635	0.0205337
Collection	o__JG30-KF-CM45	MBTA touchscreen	0.000663362	0.00019031	32	28	0.00169469	0.0211279
Collection	c__Ellin6529	MBTA touchscreen	0.000404535	0.000117297	32	28	0.00186283	0.0228901
DNA.or.cDNA	g__Phormidium	RNA	0.000564809	0.0001637	32	25	0.00185582	0.0228901
DNA.or.cDNA	g__Acidovorax	RNA	0.000222383	6.47e-05	32	28	0.00191902	0.0229209
DNA.or.cDNA	g__Dialister	RNA	-0.000683986	0.000198989	32	32	0.00191852	0.0229209
Collection	g__Georgenia	MBTA touchscreen	0.00037727	0.0001096	32	23	0.00189439	0.0229209
Collection	g__Pedobacter	MBTA wall	0.0029272	0.000851198	32	31	0.0019106	0.0229209
Collection	f__Halomonadaceae	MBTA seat	0.00055196	0.000161182	32	25	0.00198259	0.0233536
Collection	g__Dyadobacter	MBTA wall	0.000711252	0.000207553	32	31	0.00197052	0.0233536
Collection	f__Peptostreptococcaceae	MBTA seat	-0.000377476	0.000110406	32	30	0.00201061	0.023441
Collection	p__FBP	MBTA seat	0.0013335	0.000390183	32	31	0.00201746	0.023441
Collection	g__Flavisolibacter	MBTA touchscreen	0.00108462	0.00031789	32	31	0.00204697	0.0236231
Collection	g__Anaerococcus	MBTA seat	-0.00822769	0.00241448	32	32	0.00206962	0.0237242
Collection	f__Aurantimonadaceae	MBTA touchscreen	0.00105256	0.000311288	32	29	0.00221328	0.0248703
Collection	g__Actinobaculum	MBTA touchscreen	-0.000835555	0.000246994	32	22	0.00220441	0.0248703
DNA.or.cDNA	g__Thermus	RNA	-0.000178322	5.27e-05	32	13	0.00220947	0.0248703
Collection	f__Planococcaceae	MBTA wall	-0.000835294	0.00024855	32	32	0.0023327	0.0255208
Collection	g__Actinobaculum	MBTA wall	-0.000831065	0.000246994	32	22	0.00230883	0.0255208
Collection	g__Hyphomicrobium	MBTA touchscreen	0.000227531	6.78e-05	32	27	0.00235202	0.0255208
Collection	g__Limnohabitans	MBTA touchscreen	0.000187818	5.6e-05	32	24	0.00237576	0.0255208
Collection	g__Peredibacter	MBTA touchscreen	0.000128823	3.84e-05	32	24	0.00235601	0.0255208
DNA.or.cDNA	g__Rubricoccus	RNA	0.000159563	4.75e-05	32	24	0.00234981	0.0255208
Collection	o__Sphingomonadales	MBTA seat	0.000675707	0.000201495	32	29	0.00237575	0.0255208
Collection	f__Bacteriovoracaceae	MBTA touchscreen	0.000194019	5.8e-05	32	28	0.00243093	0.0255501
DNA.or.cDNA	f__Dolo_23	RNA	5.57e-05	1.67e-05	32	18	0.00248321	0.0255501
Collection	f__Kineosporiaceae	MBTA seat	0.000773371	0.000231562	32	28	0.00245971	0.0255501
Collection	g__Collinsella	MBTA seat	0.000605865	0.000181299	32	28	0.00244728	0.0255501
Collection	g__Rhodoplanes	MBTA touchscreen	0.000756389	0.000226656	32	30	0.00247617	0.0255501
DNA.or.cDNA	g__Stenotrophomonas	RNA	-0.000447978	0.000134232	32	32	0.00247511	0.0255501
Collection	g__Wautersiella	MBTA seat	0.00127716	0.00038281	32	32	0.00248184	0.0255501
Collection	f__Methylocystaceae	MBTA seat	0.0136418	0.00409597	32	32	0.00251811	0.0257541
Collection	f__Acetobacteraceae	MBTA seat	0.0179989	0.00543078	32	32	0.00262437	0.0260606
Collection	g__Ruminococcus	MBTA seat	0.00267968	0.000806746	32	32	0.00257598	0.0260606
Collection	g__Salinicoccus	MBTA touchscreen	0.0015843	0.00047724	32	31	0.00258827	0.0260606
Collection	o__Burkholderiales	MBTA touchscreen	0.00857704	0.00258611	32	31	0.0026089	0.0260606
DNA.or.cDNA	o__Ellin6067	RNA	-8.31e-05	2.51e-05	32	29	0.00261463	0.0260606
DNA.or.cDNA	c__ML635J-21	RNA	0.000133791	4.05e-05	32	21	0.00270867	0.0267423
Collection	g__Fimbriimonas	MBTA seat	0.000432335	0.000131234	32	23	0.00275958	0.0270883
Collection	g__Hymenobacter	MBTA seat	0.0200346	0.00611454	32	32	0.00288672	0.0281744
Collection	g__Brevibacillus	MBTA seat	-0.000161731	4.94e-05	32	19	0.0029183	0.0283208
Collection	g__Brevibacillus	MBTA touchscreen	-0.000161396	4.94e-05	32	19	0.00296868	0.0284253
Collection	g__Phormidium	MBTA touchscreen	0.000756077	0.000231506	32	25	0.00296536	0.0284253
Collection	g__Pseudonocardia	MBTA touchscreen	0.00166579	0.00051034	32	30	0.002979	0.0284253
DNA.or.cDNA	g__Amaricoccus	RNA	0.00234271	0.00071876	32	32	0.00301457	0.0286049
Collection	f__EB1017	MBTA touchscreen	0.000237096	7.32e-05	32	29	0.00317444	0.0299554
Collection	g__Comamonas	MBTA wall	0.00125155	0.000386805	32	32	0.00320043	0.0300348
Collection	g__Lactobacillus	MBTA wall	-0.0272613	0.00843621	32	32	0.00323387	0.0301702
Collection	g__Leucobacter	MBTA touchscreen	0.000260312	8.06e-05	32	29	0.00325018	0.0301702
Collection	f__Gaiellaceae	MBTA seat	0.000668073	0.000207535	32	31	0.003336	0.0306338
Collection	o__Solibacterales	MBTA seat	0.000394052	0.000122361	32	26	0.00332503	0.0306338
Collection	o__WD2101	MBTA touchscreen	0.000577941	0.000179781	32	28	0.00337303	0.0308082
Collection	g__Nocardioides	MBTA seat	0.0014385	0.000449056	32	29	0.00347002	0.0315255
Collection	c__Gemm-1	MBTA touchscreen	8.86e-05	2.79e-05	32	25	0.00369347	0.0317412
Collection	f__AK1AB1_02E	MBTA touchscreen	9.22e-05	2.9e-05	32	23	0.00364607	0.0317412
Collection	f__Kineosporiaceae	MBTA touchscreen	0.000738167	0.000231562	32	28	0.00360835	0.0317412
Collection	f__Micromonosporaceae	MBTA touchscreen	0.000669645	0.000209651	32	28	0.00355172	0.0317412
Collection	f__Phyllobacteriaceae	MBTA touchscreen	0.00017676	5.56e-05	32	20	0.00366282	0.0317412
DNA.or.cDNA	f__Xenococcaceae	RNA	0.0187197	0.00585755	32	30	0.00353633	0.0317412
Collection	g__DA101	MBTA seat	0.000410621	0.000128492	32	30	0.00353756	0.0317412
Collection	g__Luteolibacter	MBTA seat	0.000168431	5.29e-05	32	22	0.00364097	0.0317412
Collection	g__Rhizobium	MBTA seat	0.000289376	9.08e-05	32	24	0.00362976	0.0317412
Collection	g__Rothia	MBTA seat	-0.0147951	0.00464831	32	32	0.00365261	0.0317412
Collection	o__Ellin6067	MBTA touchscreen	0.000112599	3.54e-05	32	29	0.00369819	0.0317412
DNA.or.cDNA	f__Burkholderiaceae	RNA	0.000664601	0.00020963	32	32	0.00376895	0.0321868
Collection	f__Microbacteriaceae	MBTA touchscreen	0.00177776	0.000562211	32	32	0.00384762	0.0326952
Collection	f__Acidobacteriaceae	MBTA seat	0.00189303	0.000599111	32	29	0.00387029	0.032725
Collection	g__Achromobacter	MBTA seat	0.000169145	5.36e-05	32	26	0.00391733	0.0329596
Collection	f__Microbacteriaceae	MBTA wall	0.00177097	0.000562211	32	32	0.00396511	0.0330839
Collection	g__Sphingobium	MBTA seat	0.000434162	0.000137854	32	32	0.00397085	0.0330839
Collection	g__Luteolibacter	MBTA touchscreen	0.00016636	5.29e-05	32	22	0.00401476	0.0331266
Collection	g__Methylobacterium	MBTA seat	0.0155051	0.00492716	32	32	0.00399647	0.0331266
Collection	g__Helcococcus	MBTA seat	0.000176906	5.64e-05	32	26	0.00411587	0.0337976
Collection	f__Clostridiaceae	MBTA wall	-0.0012362	0.000395048	32	31	0.00417571	0.0341249
DNA.or.cDNA	f__Verrucomicrobiaceae	RNA	0.000151699	4.86e-05	32	27	0.004226	0.0342086
Collection	g__Janthinobacterium	MBTA touchscreen	0.00235688	0.000754118	32	31	0.00421635	0.0342086
Collection	f__Nakamurellaceae	MBTA touchscreen	0.00274951	0.000882535	32	31	0.00432105	0.0343272
Collection	g__[Prevotella]	MBTA seat	-0.00219028	0.000702631	32	32	0.00430197	0.0343272
Collection	o__SC-I-84	MBTA touchscreen	0.000256225	8.22e-05	32	24	0.00429916	0.0343272
DNA.or.cDNA	o__Solibacterales	RNA	0.000269613	8.65e-05	32	26	0.00431432	0.0343272
Collection	f__Planococcaceae	MBTA touchscreen	-0.000773752	0.00024855	32	32	0.00434689	0.0343727
Collection	g__Gemmatimonas	MBTA touchscreen	7.31e-05	2.35e-05	32	16	0.00443276	0.0347934
Collection	g__Lachnospira	MBTA seat	0.000316006	0.000101792	32	22	0.00444117	0.0347934
Collection	g__Spirosoma	MBTA wall	0.00145017	0.000467404	32	31	0.00446121	0.0347934
Collection	g__Agrobacterium	MBTA wall	0.00225521	0.000728295	32	32	0.00452855	0.0348413
DNA.or.cDNA	g__Mesorhizobium	RNA	0.000246359	7.96e-05	32	28	0.00452586	0.0348413
DNA.or.cDNA	o__Solirubrobacterales	RNA	-0.00071923	0.000232027	32	31	0.00449274	0.0348413
Collection	g__Sphingomonas	MBTA seat	0.0193071	0.00624262	32	32	0.00457112	0.0350111
Collection	f__Intrasporangiaceae	MBTA touchscreen	0.000635113	0.000205485	32	29	0.00459367	0.0350267
Collection	f__Leptotrichiaceae	MBTA wall	-0.000204888	6.64e-05	32	24	0.00465807	0.0352609
DNA.or.cDNA	g__Salinicoccus	RNA	-0.0010409	0.00033746	32	31	0.00466567	0.0352609
DNA.or.cDNA	g__Chthoniobacter	RNA	0.000135904	4.42e-05	32	22	0.00479897	0.0358324
Collection	g__Lysobacter	MBTA touchscreen	0.000549259	0.00017861	32	28	0.00477467	0.0358324
Collection	o__Solibacterales	MBTA touchscreen	0.000375979	0.000122361	32	26	0.00480423	0.0358324
Collection	g__Mesorhizobium	MBTA touchscreen	0.000344239	0.000112504	32	28	0.0049599	0.0368327
Collection	c__Gitt-GS-136	MBTA touchscreen	0.000131596	4.31e-05	32	21	0.00499948	0.0369658
Collection	g__Rheinheimera	MBTA touchscreen	0.000368452	0.000120679	32	31	0.0050416	0.0371166
Collection	g__Caulobacter	MBTA seat	0.000296151	9.72e-05	32	29	0.00510795	0.0374437
Collection	f__Micrococcaceae	MBTA seat	0.00789375	0.00259697	32	32	0.00521298	0.0375835
Collection	g__Brevundimonas	MBTA seat	0.000357864	0.000117686	32	29	0.00519711	0.0375835
Collection	g__Lutibacterium	MBTA seat	0.000188621	6.21e-05	32	21	0.00521479	0.0375835
Collection	g__Sutterella	MBTA seat	0.00025368	8.35e-05	32	23	0.00521504	0.0375835
DNA.or.cDNA	g__Marinilactibacillus	RNA	-0.00014439	4.76e-05	32	26	0.00528632	0.0379371
DNA.or.cDNA	o__Spirobacillales	RNA	0.000166001	5.48e-05	32	26	0.00532776	0.0380746
DNA.or.cDNA	g__Pilimelia	RNA	5.59e-05	1.85e-05	32	21	0.00543325	0.0386667
Collection	g__Rubricoccus	MBTA touchscreen	0.00020282	6.72e-05	32	24	0.00549752	0.0389617
Collection	g__Phycicoccus	MBTA touchscreen	0.00144186	0.00047868	32	32	0.00557699	0.0393616
Collection	c__Betaproteobacteria	MBTA wall	0.00613414	0.00204099	32	32	0.00566911	0.0398471
Collection	g__Pigmentiphaga	MBTA wall	0.000688429	0.000229307	32	22	0.0057145	0.0400015
Collection	g__Luteimonas	MBTA seat	0.000261005	8.72e-05	32	29	0.00582613	0.0406164
Collection	g__Devosia	MBTA seat	0.00105657	0.000353093	32	30	0.0058549	0.0406511
DNA.or.cDNA	f__[Chthoniobacteraceae]	RNA	0.000717654	0.00024018	32	29	0.00591735	0.0407534
Collection	f__Nocardioidaceae	MBTA seat	0.0019477	0.000651741	32	32	0.00591051	0.0407534
Collection	f__Nocardiaceae	MBTA touchscreen	0.000269034	9.02e-05	32	27	0.00599468	0.0409556
DNA.or.cDNA	g__Oenothera	RNA	-0.0033302	0.00111635	32	30	0.00598838	0.0409556
Collection	f__0319-6G20	MBTA touchscreen	6e-05	2.01e-05	32	15	0.00604777	0.0409904
DNA.or.cDNA	g__Anaeromyxobacter	RNA	0.000185588	6.23e-05	32	22	0.00602414	0.0409904
Collection	g__Actinobaculum	MBTA seat	-0.000733421	0.000246994	32	22	0.0061927	0.0418068
Collection	g__Paucibacter	MBTA touchscreen	0.000563715	0.000189952	32	28	0.00621858	0.0418163
Collection	g__Kytococcus	MBTA wall	-0.000640191	0.000216022	32	30	0.00628161	0.0419101
Collection	g__Varibaculum	MBTA touchscreen	-0.00132088	0.000445701	32	32	0.00628056	0.0419101
DNA.or.cDNA	g__WAL_1855D	RNA	-0.000686008	0.000232146	32	31	0.00641281	0.042619
Collection	g__Propionibacterium	MBTA touchscreen	-0.00152189	0.00051601	32	24	0.00650293	0.0430504
Collection	g__Dermacoccus	MBTA touchscreen	-0.00488165	0.00166162	32	32	0.00668709	0.0440986
Collection	f__Oxalobacteraceae	MBTA seat	0.00337723	0.00115144	32	32	0.00676621	0.04431
Collection	g__Desemzia	MBTA touchscreen	0.000236093	8.05e-05	32	22	0.00677102	0.04431
Collection	f__Oxalobacteraceae	MBTA wall	0.00336748	0.00115144	32	32	0.00690688	0.0449821
DNA.or.cDNA	o__WD2101	RNA	0.000371638	0.000127125	32	28	0.00692641	0.0449821
Collection	f__Beijerinckiaceae	MBTA touchscreen	0.00152431	0.000522211	32	32	0.00700169	0.0451279
Collection	f__Ellin5301	MBTA seat	0.000116988	4.01e-05	32	20	0.00698805	0.0451279
Collection	f__Neisseriaceae	MBTA seat	-0.0101074	0.00346609	32	32	0.00705097	0.0451845
DNA.or.cDNA	g__Paucibacter	RNA	0.000391578	0.000134316	32	28	0.00706338	0.0451845
Collection	f__Bacteriovoracaceae	MBTA wall	0.000168801	5.8e-05	32	28	0.00716027	0.0456334
Collection	c__Betaproteobacteria	MBTA touchscreen	0.0059348	0.00204099	32	32	0.00719377	0.0456765
DNA.or.cDNA	g__Parvimonas	RNA	-0.000392369	0.000135277	32	32	0.0073225	0.0463216
Collection	g__Actinobacillus	MBTA touchscreen	-0.000321804	0.000111298	32	28	0.00748593	0.0468884
DNA.or.cDNA	g__Bosea	RNA	0.00018539	6.42e-05	32	28	0.00756957	0.0468884
DNA.or.cDNA	g__Devosia	RNA	0.000720924	0.000249674	32	30	0.007557	0.0468884
Collection	g__Fluviicola	MBTA touchscreen	0.000142347	4.92e-05	32	21	0.00745878	0.0468884
Collection	g__Leuconostoc	MBTA touchscreen	-0.00113769	0.00039381	32	31	0.00753028	0.0468884
Collection	o__Spirobacillales	MBTA touchscreen	0.000223577	7.75e-05	32	26	0.00757682	0.0468884
Collection	g__[Ruminococcus]	MBTA wall	0.000413678	0.000143783	32	28	0.00774847	0.0477003
Collection	g__Modestobacter	MBTA seat	0.00784747	0.00272834	32	32	0.00776386	0.0477003
Collection	g__Gallicola	MBTA seat	0.000700505	0.000244899	32	21	0.00806728	0.0493868
Collection	f__Nostocaceae	MBTA seat	0.000796592	0.000278931	32	20	0.0081553	0.0497474
Collection	g__Peptoniphilus	MBTA wall	-0.00395709	0.00138667	32	32	0.00819883	0.0498349
Collection	g__Paenibacillus	MBTA seat	-0.00049392	0.000173319	32	32	0.00827608	0.050126
DNA.or.cDNA	g__Dietzia	RNA	-0.000650378	0.000229802	32	32	0.00867514	0.052173
DNA.or.cDNA	g__Limnohabitans	RNA	0.000112134	3.96e-05	32	24	0.00864824	0.052173
Collection	f__Geodermatophilaceae	MBTA touchscreen	0.00147876	0.000523164	32	31	0.00875013	0.0524394
DNA.or.cDNA	o__Rhodospirillales	RNA	0.000379439	0.000134348	32	29	0.00879781	0.0525408
Collection	g__Enhydrobacter	MBTA wall	-0.00593641	0.00210369	32	32	0.00884872	0.0526607
DNA.or.cDNA	g__Buchnera	RNA	0.000246464	8.76e-05	32	25	0.00901214	0.053447
Collection	o__Sphingobacteriales	MBTA touchscreen	0.000330255	0.000118091	32	25	0.00940081	0.0555591
Collection	g__Candidatus Solibacter	MBTA seat	0.000262872	9.41e-05	32	25	0.00946084	0.0556087
DNA.or.cDNA	g__Skermanella	RNA	0.00254137	0.000909795	32	30	0.00947431	0.0556087
Collection	g__Roseateles	MBTA touchscreen	0.00153473	0.000551156	32	28	0.00967457	0.0565896
Collection	c__Alphaproteobacteria	MBTA wall	0.000412888	0.000148428	32	26	0.00974019	0.056779
Collection	g__Rhodoplanes	MBTA seat	0.000629075	0.000226656	32	30	0.00988684	0.0574378
DNA.or.cDNA	g__Abies	RNA	-0.000324991	0.000117356	32	20	0.0100338	0.0580941
Collection	f__Gaiellaceae	MBTA touchscreen	0.00057235	0.000207535	32	31	0.0103098	0.0591529
DNA.or.cDNA	g__Arcobacter	RNA	8.53e-05	3.09e-05	32	23	0.0103127	0.0591529
Collection	g__Rathayibacter	MBTA wall	0.00104264	0.000378121	32	30	0.0103206	0.0591529
Collection	f__EB1017	MBTA seat	0.000201144	7.32e-05	32	29	0.0105606	0.060326
Collection	g__Solirubrobacter	MBTA seat	0.00046404	0.000169025	32	28	0.0106191	0.0604578
Collection	g__Methylibium	MBTA touchscreen	0.000608172	0.000222168	32	29	0.0108212	0.0612007
Collection	p__FBP	MBTA touchscreen	0.00106847	0.000390183	32	31	0.0107973	0.0612007
Collection	f__Ellin517	MBTA touchscreen	9.19e-05	3.37e-05	32	20	0.0110239	0.0619366
Collection	g__Bacillus	MBTA wall	-0.00222034	0.000813321	32	32	0.0110142	0.0619366
Collection	f__Ellin6075	MBTA touchscreen	0.00128519	0.000471636	32	31	0.0111456	0.0624152
Collection	f__Solirubrobacteraceae	MBTA touchscreen	0.000546819	0.000200914	32	32	0.0112326	0.0626969
DNA.or.cDNA	g__Candidatus Xiphinematobacter	RNA	0.000168239	6.19e-05	32	27	0.0113436	0.0629785
Collection	g__Methylobacterium	MBTA wall	0.0133871	0.00492716	32	32	0.0113568	0.0629785
Collection	o__[Saprospirales]	MBTA seat	8.24e-05	3.03e-05	32	13	0.0114007	0.0630176
DNA.or.cDNA	g__Spirosoma	RNA	0.00089507	0.000330505	32	31	0.0115955	0.0638876
Collection	g__Enterococcus	MBTA seat	0.000392412	0.00014591	32	22	0.0121198	0.0663481
DNA.or.cDNA	g__Prosthecobacter	RNA	6.73e-05	2.5e-05	32	17	0.012096	0.0663481
Collection	g__Dokdonella	MBTA touchscreen	0.000130675	4.88e-05	32	24	0.0124038	0.067686
Collection	f__Caulobacteraceae	MBTA touchscreen	0.00195719	0.000732623	32	32	0.0126409	0.0685444
DNA.or.cDNA	g__Hylemonella	RNA	0.000942326	0.000352738	32	30	0.0126414	0.0685444
DNA.or.cDNA	g__Mogibacterium	RNA	-0.000186139	6.97e-05	32	25	0.012713	0.0687145
DNA.or.cDNA	g__Campylobacter	RNA	-0.000476538	0.00017877	32	31	0.0128149	0.0689601
Collection	g__Dorea	MBTA seat	0.000187263	7.03e-05	32	22	0.0128796	0.0689601
Collection	g__Kineococcus	MBTA wall	0.0021482	0.000806217	32	31	0.012848	0.0689601
Collection	g__Bacteroides	MBTA seat	0.00194359	0.000730642	32	32	0.0129822	0.0692923
DNA.or.cDNA	f__[Mogibacteriaceae]	RNA	-0.000258033	9.73e-05	32	26	0.0132512	0.0696404
DNA.or.cDNA	g__Citrullus	RNA	-0.000943406	0.000355726	32	29	0.0132291	0.0696404
Collection	g__Ellin506	MBTA wall	0.000325347	0.000122537	32	26	0.0131353	0.0696404
Collection	g__Methylotenera	MBTA touchscreen	0.00023024	8.68e-05	32	21	0.0131708	0.0696404
Collection	o__Solirubrobacterales	MBTA touchscreen	0.000870732	0.000328136	32	31	0.0131822	0.0696404
DNA.or.cDNA	g__1-68	RNA	-0.000162237	6.13e-05	32	22	0.0133772	0.0700867
Collection	g__Novosphingobium	MBTA wall	0.00369468	0.00139931	32	32	0.0135958	0.0710142
Collection	g__Brochothrix	MBTA wall	-0.000669236	0.000254232	32	27	0.0138509	0.0714722
DNA.or.cDNA	g__Gemmatimonas	RNA	4.39e-05	1.66e-05	32	16	0.0137391	0.0714722
Collection	g__Methylibium	MBTA seat	0.000584943	0.000222168	32	29	0.0138347	0.0714722
Collection	o__[Pedosphaerales]	MBTA seat	8.07e-05	3.07e-05	32	19	0.0138478	0.0714722
Collection	f__Ruminococcaceae	MBTA seat	0.00262935	0.00100151	32	32	0.0140779	0.072425
Collection	g__Moraxella	MBTA touchscreen	-0.000295571	0.000113593	32	28	0.0148643	0.0762407
Collection	f__Peptostreptococcaceae	MBTA touchscreen	-0.000286869	0.000110406	32	30	0.0149927	0.0766694
Collection	g__Methylosinus	MBTA seat	0.000150418	5.79e-05	32	21	0.0150669	0.0768189
Collection	f__Haliangiaceae	MBTA seat	0.00021854	8.44e-05	32	24	0.0152976	0.0775322
DNA.or.cDNA	g__Citromicrobium	RNA	0.0002045	7.9e-05	32	23	0.0152757	0.0775322
DNA.or.cDNA	g__Sneathia	RNA	-0.000316087	0.000122222	32	29	0.0154194	0.0779181
Collection	f__Ellin517	MBTA seat	8.67e-05	3.37e-05	32	20	0.0158207	0.0796802
Collection	g__Pseudomonas	MBTA wall	0.0289347	0.0112414	32	32	0.0158614	0.0796802
DNA.or.cDNA	f__Clostridiaceae	RNA	0.000714841	0.000279341	32	31	0.0164166	0.0819872
DNA.or.cDNA	g__Beijerinckia	RNA	0.000610482	0.000238445	32	30	0.0163699	0.0819872
Collection	g__Planomicrobium	MBTA touchscreen	0.00157007	0.000613852	32	31	0.0164656	0.081992
Collection	g__Salinibacterium	MBTA wall	0.000891239	0.000348652	32	30	0.0165222	0.0819959
Collection	g__Treponema	MBTA wall	-0.000308959	0.000120914	32	27	0.0165624	0.0819959
Collection	f__Aeromonadaceae	MBTA seat	0.00160497	0.00062956	32	31	0.0167861	0.082863
Collection	g__Agrobacterium	MBTA touchscreen	0.00185022	0.000728295	32	32	0.0171317	0.0843253
Collection	g__Candidatus Xiphinematobacter	MBTA touchscreen	0.000222188	8.76e-05	32	27	0.0172396	0.0846125
Collection	f__Leptotrichiaceae	MBTA touchscreen	-0.000168122	6.64e-05	32	24	0.0174855	0.0847566
Collection	g__Adhaeribacter	MBTA wall	0.00053765	0.000212719	32	25	0.017649	0.0847566
Collection	g__Bacillus	MBTA touchscreen	-0.002057	0.000813321	32	32	0.0175835	0.0847566
Collection	g__Enhydrobacter	MBTA touchscreen	-0.00532897	0.00210369	32	32	0.0174223	0.0847566
Collection	g__Hylemonella	MBTA wall	0.00126203	0.000498846	32	30	0.0175524	0.0847566
Collection	g__Kingella	MBTA seat	-0.000290115	0.000114857	32	25	0.0177155	0.0847566
Collection	g__Kytococcus	MBTA touchscreen	-0.000547023	0.000216022	32	30	0.0174581	0.0847566
Collection	g__Rheinheimera	MBTA seat	0.000304932	0.000120679	32	31	0.0176776	0.0847566
Collection	o__MIZ46	MBTA wall	0.000264658	0.000104736	32	29	0.0176733	0.0847566
Collection	f__Caulobacteraceae	MBTA seat	0.00184724	0.000732623	32	32	0.0178975	0.085388
Collection	f__Geodermatophilaceae	MBTA wall	0.00131738	0.000523164	32	31	0.0180331	0.0857954
DNA.or.cDNA	f__Planococcaceae	RNA	-0.000441868	0.000175751	32	32	0.0181961	0.0863304
Collection	g__Sneathia	MBTA seat	0.000434229	0.000172847	32	29	0.0182776	0.086477
Collection	g__Blastococcus	MBTA wall	0.00313227	0.00124761	32	32	0.0183445	0.0865534
Collection	f__Aurantimonadaceae	MBTA wall	0.000780039	0.000311288	32	29	0.0185454	0.0867823
Collection	g__Balneimonas	MBTA wall	0.000280673	0.000111986	32	29	0.0185251	0.0867823
Collection	g__Kytococcus	MBTA seat	-0.000541825	0.000216022	32	30	0.018446	0.0867823
Collection	f__Neisseriaceae	MBTA touchscreen	-0.00867905	0.00346609	32	32	0.018624	0.0867961
Collection	g__Exiguobacterium	MBTA seat	0.000211246	8.44e-05	32	28	0.01865	0.0867961
DNA.or.cDNA	g__Ochrobactrum	RNA	-0.000134568	5.39e-05	32	23	0.0188762	0.0876103
Collection	f__Chitinophagaceae	MBTA wall	0.0037604	0.00150782	32	32	0.019056	0.0879667
DNA.or.cDNA	g__Rhodobacter	RNA	0.000278516	0.000111652	32	30	0.0190316	0.0879667
Collection	g__Mycetocola	MBTA touchscreen	0.00170469	0.000684352	32	32	0.0191853	0.0883249
DNA.or.cDNA	g__Streptococcus	RNA	-0.022908	0.00921325	32	32	0.0193844	0.0890013
Collection	g__Pseudonocardia	MBTA seat	0.00126777	0.00051034	32	30	0.0194841	0.0892192
Collection	g__Kingella	MBTA touchscreen	-0.000284596	0.000114857	32	25	0.0197673	0.0902742
Collection	f__Chitinophagaceae	MBTA touchscreen	0.00372848	0.00150782	32	32	0.0199955	0.091073
Collection	g__Dermabacter	MBTA wall	-0.000605719	0.000245736	32	32	0.0203542	0.0922147
Collection	g__Methylibium	MBTA wall	0.000547832	0.000222168	32	29	0.0203116	0.0922147
Collection	g__Terriglobus	MBTA wall	0.0011374	0.000461877	32	28	0.0204637	0.0924655
Collection	f__Actinomycetaceae	MBTA seat	-0.000295658	0.000120259	32	28	0.0206518	0.0925212
Collection	f__Cytophagaceae	MBTA seat	0.000392455	0.000159585	32	28	0.0206185	0.0925212
Collection	g__Gemmata	MBTA wall	0.00054574	0.000221882	32	31	0.0206011	0.0925212
Collection	g__Segetibacter	MBTA touchscreen	0.000473619	0.000192714	32	28	0.0206927	0.0925212
Collection	f__RB40	MBTA seat	7.23e-05	2.95e-05	32	23	0.0208028	0.092699
Collection	f__Saprospiraceae	MBTA seat	0.00011176	4.55e-05	32	20	0.020841	0.092699
Collection	g__Aeromicrobium	MBTA touchscreen	0.000365745	0.000149634	32	32	0.0213273	0.0935929
Collection	g__Carnobacterium	MBTA wall	-0.000132869	5.43e-05	32	28	0.0213059	0.0935929
Collection	g__Finegoldia	MBTA wall	-0.00540647	0.00221464	32	32	0.0214735	0.0935929
DNA.or.cDNA	g__Kaistobacter	RNA	0.000639946	0.000262482	32	31	0.0216282	0.0935929
Collection	g__Lysobacter	MBTA seat	0.000435945	0.00017861	32	28	0.0214965	0.0935929
Collection	g__Moraxella	MBTA wall	-0.000277253	0.000113593	32	28	0.0214972	0.0935929
Collection	g__Parabacteroides	MBTA seat	0.000340989	0.000139694	32	19	0.0214862	0.0935929
DNA.or.cDNA	g__Paracoccus	RNA	0.00645787	0.00264914	32	32	0.0216447	0.0935929
Collection	g__Ramlibacter	MBTA seat	0.000243541	9.96e-05	32	23	0.0213094	0.0935929
Collection	g__Veillonella	MBTA seat	-0.00537715	0.00220406	32	32	0.0215504	0.0935929
Collection	o__Rhodospirillales	MBTA seat	0.00046413	0.000189996	32	29	0.0213962	0.0935929
Collection	f__Ectothiorhodospiraceae	MBTA wall	0.000138862	5.71e-05	32	23	0.0219897	0.0939371
DNA.or.cDNA	f__Enterobacteriaceae	RNA	-0.0140255	0.00576855	32	32	0.0219563	0.0939371
Collection	g__Dermacoccus	MBTA wall	-0.00403721	0.00166162	32	32	0.0220405	0.0939371
Collection	g__Dyadobacter	MBTA seat	0.000504283	0.000207553	32	31	0.0220414	0.0939371
DNA.or.cDNA	g__Rubrobacter	RNA	0.00173016	0.000712177	32	32	0.0220543	0.0939371
Collection	o__Clostridiales	MBTA seat	0.00302648	0.00124371	32	32	0.0218548	0.0939371
DNA.or.cDNA	f__Cytophagaceae	RNA	0.00027365	0.000112844	32	28	0.0222717	0.0946269
DNA.or.cDNA	g__Labrys	RNA	7.01e-05	2.9e-05	32	15	0.0227286	0.0963286
Collection	g__Chryseobacterium	MBTA wall	0.00351711	0.0014594	32	32	0.0230387	0.0969713
Collection	g__Enhydrobacter	MBTA seat	-0.00506934	0.00210369	32	32	0.0230506	0.0969713
Collection	g__Thauera	MBTA seat	0.000108082	4.48e-05	32	19	0.0230365	0.0969713
Collection	g__Methylopila	MBTA seat	0.000116685	4.85e-05	32	19	0.0232345	0.0975048
Collection	f__Microbacteriaceae	MBTA seat	0.00134942	0.000562211	32	32	0.0235487	0.0983403
DNA.or.cDNA	g__Phycicoccus	RNA	-0.000812618	0.000338478	32	32	0.0235169	0.0983403
Collection	f__Leuconostocaceae	MBTA seat	0.00194352	0.000812899	32	31	0.0240461	0.0999341
Collection	g__Paucibacter	MBTA wall	0.000454142	0.000189952	32	28	0.0240474	0.0999341
DNA.or.cDNA	f__Streptococcaceae	RNA	-0.00346423	0.00145414	32	32	0.0245089	0.101605
Collection	g__Aeromicrobium	MBTA seat	0.000355654	0.000149634	32	32	0.0248105	0.102358
Collection	g__Brochothrix	MBTA touchscreen	-0.000604312	0.000254232	32	27	0.0248009	0.102358
Collection	g__Beijerinckia	MBTA seat	0.000800426	0.000337212	32	30	0.0249866	0.102836
Collection	g__Actinoplanes	MBTA seat	0.000241627	0.000102037	32	23	0.0253019	0.103387
Collection	o__Chlorophyta	MBTA seat	0.0125519	0.0052982	32	30	0.0252418	0.103387
Collection	o__Rickettsiales	MBTA wall	0.00245076	0.00103493	32	14	0.0253007	0.103387
Collection	f__C111	MBTA wall	0.00105448	0.000446616	32	30	0.0256974	0.103786
Collection	f__Flavobacteriaceae	MBTA touchscreen	0.000173991	7.38e-05	32	24	0.025825	0.103786
Collection	f__Haliangiaceae	MBTA wall	0.000199328	8.44e-05	32	24	0.0256461	0.103786
Collection	f__Rhodobacteraceae	MBTA seat	0.000761959	0.000322367	32	32	0.0255502	0.103786
DNA.or.cDNA	g__Atopobium	RNA	-0.000770269	0.000326278	32	32	0.025713	0.103786
Collection	g__Beijerinckia	MBTA wall	0.000795814	0.000337212	32	30	0.0257587	0.103786
DNA.or.cDNA	g__Thauera	RNA	7.48e-05	3.17e-05	32	19	0.0257995	0.103786
DNA.or.cDNA	g__Granulicatella	RNA	-0.000394836	0.000167598	32	31	0.0259957	0.104227
Collection	g__Aerococcus	MBTA seat	0.0123792	0.00526362	32	32	0.0262285	0.104721
DNA.or.cDNA	g__Paenibacillus	RNA	0.000288074	0.000122555	32	32	0.0263028	0.104721
Collection	o__RB41	MBTA wall	0.00109872	0.000467302	32	27	0.0262664	0.104721
Collection	f__Alcaligenaceae	MBTA seat	0.00033162	0.000141876	32	23	0.0270818	0.107258
DNA.or.cDNA	f__Gaiellaceae	RNA	-0.000343093	0.000146749	32	31	0.0270478	0.107258
Collection	f__Nocardiaceae	MBTA wall	0.000210665	9.02e-05	32	27	0.0271912	0.107258
Collection	f__Solirubrobacteraceae	MBTA seat	0.000469378	0.000200914	32	32	0.0271518	0.107258
Collection	f__Acetobacteraceae	MBTA touchscreen	0.0126251	0.00543078	32	32	0.02785	0.109518
Collection	f__Haliangiaceae	MBTA touchscreen	0.00019604	8.44e-05	32	24	0.0279567	0.109518
Collection	f__Nakamurellaceae	MBTA wall	0.00205062	0.000882535	32	31	0.0279222	0.109518
Collection	f__Frankiaceae	MBTA touchscreen	0.000730947	0.000316477	32	30	0.0287915	0.112274
Collection	o__Streptophyta	MBTA seat	0.0273732	0.0118508	32	32	0.0287801	0.112274
Collection	g__Dietzia	MBTA wall	-0.000748976	0.00032499	32	32	0.0291113	0.113005
Collection	g__Jeotgalicoccus	MBTA seat	0.00861984	0.00373882	32	32	0.0290547	0.113005
Collection	o__Rhizobiales	MBTA touchscreen	0.0014146	0.000615443	32	32	0.0295048	0.114272
Collection	f__Paenibacillaceae	MBTA seat	-0.000271172	0.000118079	32	32	0.0296332	0.114293
Collection	g__Rubellimicrobium	MBTA touchscreen	0.00482271	0.00210016	32	31	0.029644	0.114293
Collection	f__Actinomycetaceae	MBTA touchscreen	-0.00027555	0.000120259	32	28	0.0299748	0.115308
Collection	g__Granulicatella	MBTA wall	-0.000541347	0.000237019	32	31	0.0304588	0.116907
Collection	f__Sphingobacteriaceae	MBTA seat	0.00112205	0.000493186	32	32	0.0310555	0.118665
Collection	g__Dialister	MBTA wall	-0.00063989	0.000281413	32	32	0.0311415	0.118665
Collection	g__Ellin506	MBTA touchscreen	0.000278533	0.000122537	32	26	0.0311947	0.118665
Collection	g__Weissella	MBTA seat	0.00291088	0.00128036	32	26	0.0311661	0.118665
Collection	g__Cellulomonas	MBTA seat	0.00080647	0.000355215	32	31	0.0313786	0.118835
Collection	g__Sediminibacterium	MBTA seat	7.28e-05	3.21e-05	32	19	0.0313688	0.118835
DNA.or.cDNA	f__Solirubrobacteraceae	RNA	0.000322373	0.000142067	32	32	0.0314618	0.118887
Collection	f__Verrucomicrobiaceae	MBTA seat	0.000155693	6.87e-05	32	27	0.0315786	0.119064
DNA.or.cDNA	f__Leptotrichiaceae	RNA	-0.000106224	4.7e-05	32	24	0.0319526	0.119733
Collection	g__Chthoniobacter	MBTA touchscreen	0.000141459	6.25e-05	32	22	0.0319662	0.119733
Collection	g__Photobacterium	MBTA touchscreen	-0.000885311	0.000391078	32	31	0.0318337	0.119733
Collection	g__Peptococcus	MBTA touchscreen	-0.000133459	5.9e-05	32	26	0.0320414	0.119752
Collection	g__Spirosoma	MBTA seat	0.00105596	0.000467404	32	31	0.0321521	0.119903
Collection	g__Planctomyces	MBTA wall	0.000129875	5.76e-05	32	25	0.0325406	0.121088
Collection	g__Leptolyngbya	MBTA touchscreen	0.000480124	0.00021333	32	18	0.0327585	0.121634
Collection	g__Streptococcus	MBTA seat	-0.0292349	0.0130295	32	32	0.0332508	0.123194
Collection	g__Luteibacter	MBTA touchscreen	0.000155834	6.95e-05	32	19	0.0333703	0.123369
Collection	g__[Eubacterium]	MBTA seat	0.000356037	0.00015887	32	22	0.0334452	0.123379
DNA.or.cDNA	g__Arthrobacter	RNA	-0.000615345	0.000274885	32	32	0.0336277	0.123785
Collection	f__Acetobacteraceae	MBTA wall	0.0121008	0.00543078	32	32	0.0343911	0.125991
DNA.or.cDNA	g__Actinobaculum	RNA	-0.000388849	0.000174651	32	22	0.0345221	0.125991
DNA.or.cDNA	g__Ralstonia	RNA	0.000964346	0.000433042	32	18	0.0344861	0.125991
Collection	g__Rhodococcus	MBTA wall	0.00516633	0.00231989	32	32	0.0344813	0.125991
Collection	g__Kaistobacter	MBTA wall	0.000824953	0.000371206	32	31	0.034827	0.126458
Collection	g__Marinilactibacillus	MBTA touchscreen	0.000149536	6.73e-05	32	26	0.0348721	0.126458
Collection	g__Williamsia	MBTA wall	0.00123818	0.000557184	32	24	0.0348388	0.126458
Collection	f__Alcaligenaceae	MBTA touchscreen	0.000314867	0.000141876	32	23	0.035058	0.126862
DNA.or.cDNA	c__Gitt-GS-136	RNA	-6.74e-05	3.04e-05	32	21	0.0355748	0.128189
Collection	g__Balneimonas	MBTA touchscreen	0.000247831	0.000111986	32	29	0.0355338	0.128189
DNA.or.cDNA	g__Bulleidia	RNA	-0.000137325	6.22e-05	32	23	0.0358046	0.128746
Collection	g__Acinetobacter	MBTA seat	0.0152224	0.0068992	32	32	0.036047	0.129345
Collection	g__[Ruminococcus]	MBTA seat	0.000316585	0.000143783	32	28	0.0364036	0.130145
DNA.or.cDNA	g__Varibaculum	RNA	-0.000693541	0.000315158	32	32	0.0364986	0.130145
DNA.or.cDNA	o__Synergistales	RNA	-0.000325678	0.000147963	32	30	0.0364625	0.130145
Collection	f__Frankiaceae	MBTA seat	0.000696008	0.000316477	32	30	0.0366069	0.130178
Collection	g__Varibaculum	MBTA wall	-0.000979574	0.000445701	32	32	0.0367179	0.130178
Collection	g__Vibrio	MBTA seat	0.00197916	0.000900997	32	21	0.0368125	0.130178
DNA.or.cDNA	o__Ellin329	RNA	-7.47e-05	3.4e-05	32	22	0.0367816	0.130178
Collection	f__Peptostreptococcaceae	MBTA wall	-0.000242029	0.000110406	32	30	0.0371677	0.131162
Collection	g__Gardnerella	MBTA touchscreen	0.00373617	0.00170711	32	32	0.0374537	0.131899
Collection	g__Paludibacter	MBTA wall	0.000147056	6.73e-05	32	26	0.0378144	0.132895
Collection	g__Delftia	MBTA wall	0.000845673	0.000387435	32	31	0.0379258	0.133013
Collection	f__Rhizobiaceae	MBTA wall	0.0064047	0.00293716	32	32	0.0381027	0.133359
Collection	f__Pasteurellaceae	MBTA wall	-0.000227285	0.000104362	32	28	0.0383251	0.133863
Collection	g__Abies	MBTA seat	0.000360989	0.000165967	32	20	0.0385543	0.134389
Collection	g__Oscillospira	MBTA seat	0.000407371	0.000187447	32	28	0.0387035	0.134634
Collection	f__Micromonosporaceae	MBTA seat	0.000454827	0.000209651	32	28	0.0390203	0.134906
Collection	f__Neisseriaceae	MBTA wall	-0.00751811	0.00346609	32	32	0.0390537	0.134906
Collection	g__Alkanindiges	MBTA wall	0.0114703	0.00528725	32	32	0.0390226	0.134906
DNA.or.cDNA	g__Elizabethkingia	RNA	-4.05e-05	1.87e-05	32	15	0.0392555	0.134906
Collection	g__Nocardioides	MBTA touchscreen	0.000973073	0.000449056	32	29	0.0392309	0.134906
Collection	o__BD7-3	MBTA wall	-0.000129699	5.98e-05	32	20	0.0392164	0.134906
Collection	f__Conexibacteraceae	MBTA wall	0.000400271	0.00018538	32	30	0.0398833	0.136577
Collection	g__Micrococcus	MBTA seat	-0.0055353	0.00256385	32	32	0.0399016	0.136577
Collection	c__S085	MBTA touchscreen	3.88e-05	1.8e-05	32	9	0.0402371	0.13745
DNA.or.cDNA	g__Ramlibacter	RNA	0.000151705	7.04e-05	32	23	0.0403646	0.137593
DNA.or.cDNA	g__Rhodoplanes	RNA	0.000345011	0.00016027	32	30	0.04044	0.137593
Collection	g__Megasphaera	MBTA seat	0.000795774	0.000369952	32	30	0.0405838	0.137807
Collection	g__Kineosporia	MBTA wall	0.00221682	0.00103177	32	21	0.0407973	0.138258
Collection	f__Cystobacterineae	MBTA wall	0.00029785	0.000138849	32	25	0.0410949	0.138598
Collection	f__Ellin517	MBTA wall	7.22e-05	3.37e-05	32	20	0.0411413	0.138598
DNA.or.cDNA	g__Gallicola	RNA	-0.000371414	0.00017317	32	21	0.0411246	0.138598
DNA.or.cDNA	f__Nostocaceae	RNA	0.000422636	0.000197234	32	20	0.041298	0.138852
Collection	f__Methylobacteriaceae	MBTA wall	0.0045348	0.0021198	32	32	0.0416109	0.139161
Collection	g__Kaistobacter	MBTA seat	0.000794649	0.000371206	32	31	0.0414816	0.139161
Collection	o__Ellin5290	MBTA seat	4.74e-05	2.21e-05	32	22	0.0416344	0.139161
DNA.or.cDNA	f__Ellin5301	RNA	-6.05e-05	2.83e-05	32	20	0.0419988	0.13956
Collection	g__Helcococcus	MBTA touchscreen	0.000120528	5.64e-05	32	26	0.0419049	0.13956
Collection	g__Peptococcus	MBTA wall	-0.000126057	5.9e-05	32	26	0.0419537	0.13956
Collection	f__Rhodobacteraceae	MBTA wall	0.000685736	0.000322367	32	32	0.0426886	0.140486
Collection	g__Bosea	MBTA wall	0.000193303	9.08e-05	32	28	0.0425818	0.140486
Collection	g__Methylotenera	MBTA seat	0.000184617	8.68e-05	32	21	0.0426103	0.140486
DNA.or.cDNA	o__Sphingobacteriales	RNA	0.00017774	8.35e-05	32	25	0.0425665	0.140486
Collection	p__FBP	MBTA wall	0.000830639	0.000390183	32	31	0.0425394	0.140486
Collection	f__Caulobacteraceae	MBTA wall	0.00155032	0.000732623	32	32	0.0436983	0.143532
DNA.or.cDNA	g__Methylopila	RNA	7.24e-05	3.43e-05	32	19	0.0441728	0.144535
Collection	o__Solirubrobacterales	MBTA seat	0.000692722	0.000328136	32	31	0.0441658	0.144535
DNA.or.cDNA	f__Cellulomonadaceae	RNA	-0.000130237	6.18e-05	32	26	0.0444073	0.144896
Collection	g__Peptostreptococcus	MBTA wall	-0.000279614	0.000132644	32	28	0.0444529	0.144896
Collection	g__Oenothera	MBTA seat	0.00332009	0.00157876	32	30	0.0449269	0.146162
DNA.or.cDNA	g__Psychromonas	RNA	-6.27e-05	2.99e-05	32	22	0.0453947	0.147403
Collection	o__iii1-15	MBTA wall	0.00170133	0.000815409	32	32	0.0465109	0.150741
DNA.or.cDNA	g__Fimbriimonas	RNA	0.000193315	9.28e-05	32	23	0.0468291	0.151291
Collection	g__Mogibacterium	MBTA touchscreen	-0.000205433	9.86e-05	32	25	0.0468576	0.151291
DNA.or.cDNA	g__Facklamia	RNA	-0.000843989	0.000405414	32	31	0.0469695	0.151366
Collection	g__Hylemonella	MBTA touchscreen	0.00103691	0.000498846	32	30	0.0472831	0.15204
Collection	g__Sphingobium	MBTA wall	0.000286442	0.000137854	32	32	0.0473566	0.15204
Collection	f__Pseudomonadaceae	MBTA seat	0.00605917	0.00292074	32	32	0.0476881	0.152531
Collection	g__Roseococcus	MBTA wall	0.00213711	0.00102982	32	30	0.0476197	0.152531
Collection	g__Phormidium	MBTA seat	0.000479977	0.000231506	32	25	0.0478137	0.152646
Collection	g__Alicyclobacillus	MBTA touchscreen	0.00270847	0.00130727	32	26	0.0479563	0.152816
Collection	f__Bacteriovoracaceae	MBTA seat	0.000120012	5.8e-05	32	28	0.048271	0.152963
DNA.or.cDNA	g__Adhaeribacter	RNA	0.000311267	0.000150415	32	25	0.0482039	0.152963
Collection	g__Nitrospira	MBTA seat	8.77e-05	4.24e-05	32	23	0.0481802	0.152963
Collection	f__Flavobacteriaceae	MBTA seat	0.000152315	7.38e-05	32	24	0.0486518	0.153884
Collection	g__Desemzia	MBTA seat	0.000165862	8.05e-05	32	22	0.0491221	0.155084
DNA.or.cDNA	g__Rubellimicrobium	RNA	0.00305516	0.00148503	32	31	0.0494343	0.155782
Collection	f__Nakamurellaceae	MBTA seat	0.00181451	0.000882535	32	31	0.0495656	0.155908
Collection	g__Methylopila	MBTA touchscreen	9.96e-05	4.85e-05	32	19	0.0497523	0.155921
Collection	g__Photobacterium	MBTA wall	-0.000803545	0.000391078	32	31	0.0497032	0.155921
DNA.or.cDNA	g__Chroococcidiopsis	RNA	0.0139948	0.0068286	32	31	0.0502494	0.157191
Collection	g__DA101	MBTA wall	0.000262326	0.000128492	32	30	0.0510768	0.159487
Collection	g__Asticcacaulis	MBTA touchscreen	7.73e-05	3.79e-05	32	17	0.0513316	0.159698
Collection	g__Piscicoccus	MBTA seat	0.0044017	0.00215792	32	26	0.0512663	0.159698
DNA.or.cDNA	f__Fusobacteriaceae	RNA	0.00040712	0.00019985	32	21	0.0515493	0.160084
Collection	g__Rhodoplanes	MBTA wall	0.000460874	0.000226656	32	30	0.0519527	0.161044
DNA.or.cDNA	g__Georgenia	RNA	-0.000157357	7.75e-05	32	23	0.0522684	0.161437
Collection	p__WPS-2	MBTA wall	0.000280315	0.000138005	32	27	0.0521868	0.161437
Collection	f__[Chthoniobacteraceae]	MBTA seat	0.000688355	0.000339666	32	29	0.0526886	0.161856
Collection	f__Clostridiaceae	MBTA touchscreen	-0.000800857	0.000395048	32	31	0.0526152	0.161856
Collection	g__Kineococcus	MBTA touchscreen	0.00163461	0.000806217	32	31	0.0525857	0.161856
Collection	f__Hyphomicrobiaceae	MBTA seat	0.0001274	6.29e-05	32	25	0.0528674	0.161865
DNA.or.cDNA	g__Peptostreptococcus	RNA	-0.000189831	9.38e-05	32	28	0.0529758	0.161865
Collection	g__Solirubrobacter	MBTA touchscreen	0.000342158	0.000169025	32	28	0.0529351	0.161865
Collection	f__Ellin6075	MBTA wall	0.000954104	0.000471636	32	31	0.0530816	0.161899
Collection	g__Corynebacterium	MBTA wall	-0.0311471	0.0154121	32	32	0.0533027	0.162283
DNA.or.cDNA	f__Xanthomonadaceae	RNA	-0.000558427	0.000276818	32	31	0.0537054	0.163219
Collection	g__Acetobacter	MBTA seat	8.25e-05	4.1e-05	32	21	0.054075	0.163759
Collection	g__Aquamicrobium	MBTA wall	0.000139573	6.93e-05	32	19	0.0540521	0.163759
Collection	f__Chitinophagaceae	MBTA seat	0.0030305	0.00150782	32	32	0.0545364	0.164864
DNA.or.cDNA	g__Deinococcus	RNA	0.00329223	0.00164155	32	32	0.0550199	0.166032
Collection	g__Salinibacterium	MBTA touchscreen	0.000698461	0.000348652	32	30	0.0552743	0.166505
Collection	o__WD2101	MBTA wall	0.000359586	0.000179781	32	28	0.0556375	0.167304
DNA.or.cDNA	g__Peptococcus	RNA	-8.34e-05	4.17e-05	32	26	0.0558965	0.167788
Collection	g__Elizabethkingia	MBTA touchscreen	-5.26e-05	2.65e-05	32	15	0.056893	0.170479
Collection	g__Calothrix	MBTA seat	0.00124308	0.000626767	32	15	0.0575865	0.171978
Collection	o__Actinomycetales	MBTA seat	0.00233921	0.00117948	32	32	0.0575944	0.171978
Collection	g__Corynebacterium	MBTA seat	-0.0305482	0.0154121	32	32	0.057732	0.172088
Collection	o__Sphingomonadales	MBTA wall	0.000399199	0.000201495	32	29	0.0578386	0.172105
Collection	g__Luteimonas	MBTA touchscreen	0.000172406	8.72e-05	32	29	0.0582301	0.172969
Collection	g__Peptostreptococcus	MBTA touchscreen	-0.000261978	0.000132644	32	28	0.0585686	0.173672
Collection	g__Thermus	MBTA wall	0.000146724	7.46e-05	32	13	0.0594563	0.175999
Collection	c__Betaproteobacteria	MBTA seat	0.00401226	0.00204099	32	32	0.0596783	0.176093
Collection	g__Burkholderia	MBTA seat	0.000345082	0.000175551	32	29	0.0596944	0.176093
Collection	g__Catenibacterium	MBTA seat	0.000448963	0.000229034	32	23	0.0603622	0.177756
Collection	o__Sva0725	MBTA seat	0.000135944	6.94e-05	32	27	0.0604723	0.177774
Collection	f__Dolo_23	MBTA seat	4.62e-05	2.36e-05	32	18	0.0607295	0.178223
Collection	g__Acidovorax	MBTA seat	0.000179001	9.15e-05	32	28	0.0608433	0.178251
DNA.or.cDNA	f__Methylocystaceae	RNA	0.00566107	0.00289629	32	32	0.0610583	0.178269
Collection	g__Actinomycetospora	MBTA wall	0.000991987	0.000507459	32	32	0.0610316	0.178269
DNA.or.cDNA	f__Erythrobacteraceae	RNA	0.000324099	0.00016617	32	28	0.0615793	0.178401
DNA.or.cDNA	f__Pirellulaceae	RNA	0.000116994	6e-05	32	26	0.0615149	0.178401
Collection	g__Arthrobacter	MBTA seat	0.000759112	0.000388746	32	32	0.0612915	0.178401
Collection	g__Ochrobactrum	MBTA seat	-0.00014865	7.62e-05	32	23	0.0614723	0.178401
Collection	g__Pediococcus	MBTA seat	0.000339302	0.000173997	32	28	0.0616256	0.178401
Collection	g__Rhodobacter	MBTA seat	0.000307727	0.0001579	32	30	0.061772	0.178522
Collection	g__Segetibacter	MBTA seat	0.000374861	0.000192714	32	28	0.0622367	0.17936
Collection	o__BD7-3	MBTA seat	-0.0001164	5.98e-05	32	20	0.062272	0.17936
DNA.or.cDNA	f__C111	RNA	0.000613374	0.000315805	32	30	0.0626054	0.180017
Collection	f__AKIW874	MBTA touchscreen	9.46e-05	4.88e-05	32	18	0.0632186	0.180867
DNA.or.cDNA	f__Neisseriaceae	RNA	-0.00475031	0.00245089	32	32	0.0631214	0.180867
Collection	g__Alkanindiges	MBTA touchscreen	0.0102462	0.00528725	32	32	0.063159	0.180867
Collection	c__ML635J-21	MBTA seat	0.000110696	5.73e-05	32	21	0.063959	0.181325
Collection	c__ML635J-21	MBTA touchscreen	0.000110865	5.73e-05	32	21	0.0635778	0.181325
Collection	g__Actinobacillus	MBTA wall	-0.000214939	0.000111298	32	28	0.0640199	0.181325
Collection	g__Candidatus Koribacter	MBTA wall	-0.000108015	5.6e-05	32	20	0.0644188	0.181325
Collection	g__Janthinobacterium	MBTA wall	0.00145397	0.000754118	32	31	0.0644281	0.181325
Collection	g__Opitutus	MBTA wall	0.000122864	6.37e-05	32	24	0.0644405	0.181325
Collection	g__Sneathia	MBTA wall	0.000334028	0.000172847	32	29	0.0638511	0.181325
Collection	g__Sutterella	MBTA wall	0.000161372	8.35e-05	32	23	0.0637285	0.181325
Collection	g__Varibaculum	MBTA seat	-0.000860093	0.000445701	32	32	0.0642063	0.181325
Collection	o__Gaiellales	MBTA touchscreen	0.000167762	8.69e-05	32	27	0.0641563	0.181325
DNA.or.cDNA	g__Sphingomonas	RNA	0.00849149	0.0044142	32	32	0.0649979	0.182593
Collection	g__Gemmatimonas	MBTA seat	4.52e-05	2.35e-05	32	16	0.0652374	0.182665
Collection	g__Psychrobacter	MBTA seat	0.0217477	0.0113149	32	30	0.0652126	0.182665
DNA.or.cDNA	g__Oligella	RNA	-0.000173347	9.04e-05	32	24	0.0659112	0.183681
Collection	g__Phycicoccus	MBTA seat	0.000917463	0.00047868	32	32	0.0659231	0.183681
DNA.or.cDNA	g__Planifilum	RNA	-4.77e-05	2.49e-05	32	16	0.065844	0.183681
Collection	f__Rikenellaceae	MBTA seat	0.00012501	6.53e-05	32	21	0.0660957	0.183862
DNA.or.cDNA	f__Hyphomicrobiaceae	RNA	8.51e-05	4.45e-05	32	25	0.0664015	0.184413
Collection	f__[Chthoniobacteraceae]	MBTA wall	0.000647862	0.000339666	32	29	0.0671657	0.185672
Collection	f__Gemmataceae	MBTA wall	-9.61e-05	5.04e-05	32	23	0.0671812	0.185672
Collection	g__Treponema	MBTA touchscreen	-0.000230767	0.000120914	32	27	0.0670088	0.185672
Collection	f__S24-7	MBTA wall	0.000201934	0.000105942	32	18	0.0673374	0.185803
DNA.or.cDNA	f__Dermabacteraceae	RNA	0.000120971	6.36e-05	32	28	0.0680406	0.187441
Collection	f__Sporichthyaceae	MBTA seat	0.000566933	0.000299158	32	30	0.0688339	0.189321
DNA.or.cDNA	f__Frankiaceae	RNA	0.000423	0.000223783	32	30	0.0695077	0.190867
Collection	g__Staphylococcus	MBTA wall	-0.0555659	0.0294153	32	32	0.0696754	0.19102
Collection	f__Cyclobacteriaceae	MBTA touchscreen	9.11e-05	4.82e-05	32	20	0.0699304	0.191412
Collection	g__Limnohabitans	MBTA seat	0.000105631	5.6e-05	32	24	0.0700914	0.191546
Collection	g__Azospirillum	MBTA wall	0.000200523	0.000106393	32	18	0.0702727	0.191734
Collection	g__Rothia	MBTA wall	-0.0087545	0.00464831	32	32	0.070464	0.19195
Collection	g__Geodermatophilus	MBTA seat	0.00039625	0.000210601	32	29	0.070724	0.192351
DNA.or.cDNA	g__Dermabacter	RNA	-0.000326164	0.000173762	32	32	0.0713529	0.193753
DNA.or.cDNA	g__Balneimonas	RNA	0.000148485	7.92e-05	32	29	0.0716277	0.194191
DNA.or.cDNA	f__RB40	RNA	-3.89e-05	2.08e-05	32	23	0.07245	0.196109
Collection	g__Aggregatibacter	MBTA touchscreen	-0.00140648	0.000752975	32	29	0.0726656	0.196381
DNA.or.cDNA	g__Alloiococcus	RNA	0.00146367	0.000784989	32	32	0.0731472	0.196439
Collection	g__Candidatus Nitrososphaera	MBTA touchscreen	0.000219556	0.000117717	32	28	0.0730689	0.196439
DNA.or.cDNA	g__Selenomonas	RNA	-0.000287714	0.000154215	32	27	0.0729879	0.196439
Collection	g__Truepera	MBTA wall	0.00418926	0.00224547	32	28	0.0729913	0.196439
Collection	g__Deinococcus	MBTA touchscreen	0.00432194	0.0023215	32	32	0.0735642	0.197058
Collection	g__Prevotella	MBTA wall	-0.00470321	0.0025267	32	32	0.0736083	0.197058
Collection	f__Verrucomicrobiaceae	MBTA touchscreen	0.000127735	6.87e-05	32	27	0.0737697	0.197181
Collection	f__Conexibacteraceae	MBTA seat	0.000344401	0.00018538	32	30	0.074133	0.197536
Collection	f__Ellin5301	MBTA touchscreen	7.44e-05	4.01e-05	32	20	0.0741337	0.197536
Collection	f__[Exiguobacteraceae]	MBTA touchscreen	0.000287116	0.000154662	32	28	0.0743393	0.197775
Collection	g__Acidovorax	MBTA wall	0.000169451	9.15e-05	32	28	0.0749962	0.198595
DNA.or.cDNA	g__Afifella	RNA	2.36e-05	1.27e-05	32	14	0.0748492	0.198595
Collection	g__Macrococcus	MBTA wall	-0.000132722	7.16e-05	32	28	0.07492	0.198595
DNA.or.cDNA	g__Catonella	RNA	-0.000113399	6.13e-05	32	23	0.0751242	0.198625
Collection	g__Brachybacterium	MBTA wall	-0.000882621	0.000478054	32	32	0.075842	0.200213
DNA.or.cDNA	g__Treponema	RNA	-0.000157761	8.55e-05	32	27	0.0760071	0.20034
Collection	f__Gaiellaceae	MBTA wall	0.000382507	0.000207535	32	31	0.0763196	0.200853
DNA.or.cDNA	g__Roseomonas	RNA	0.00472418	0.00258325	32	32	0.0785013	0.20596
DNA.or.cDNA	o__Chlorophyta	RNA	0.0068542	0.00374639	32	30	0.0783818	0.20596
DNA.or.cDNA	g__Brochothrix	RNA	-0.000328452	0.000179769	32	27	0.0787634	0.206331
Collection	g__Finegoldia	MBTA seat	-0.00402886	0.00221464	32	32	0.079989	0.209221
Collection	g__Cupriavidus	MBTA wall	4.87e-05	2.68e-05	32	15	0.0803573	0.209542
DNA.or.cDNA	g__Peptoniphilus	RNA	-0.00178163	0.000980525	32	32	0.0803306	0.209542
DNA.or.cDNA	g__Rothia	RNA	0.00596858	0.00328685	32	32	0.0805077	0.209615
Collection	o__WD2101	MBTA seat	0.00032609	0.000179781	32	28	0.0808363	0.21015
Collection	g__[Prevotella]	MBTA wall	-0.00127323	0.000702631	32	32	0.0811089	0.210538
Collection	f__Conexibacteraceae	MBTA touchscreen	0.000335384	0.00018538	32	30	0.0815721	0.211099
Collection	g__Bifidobacterium	MBTA touchscreen	0.000726214	0.000401325	32	30	0.0815138	0.211099
DNA.or.cDNA	f__Armatimonadaceae	RNA	8.11e-05	4.49e-05	32	23	0.0819892	0.211581
Collection	f__Erythrobacteraceae	MBTA seat	0.000424516	0.000234999	32	28	0.0820063	0.211581
Collection	g__Candidatus Xiphinematobacter	MBTA wall	0.000157764	8.76e-05	32	27	0.0827353	0.21314
Collection	g__Flavobacterium	MBTA wall	0.0031458	0.00174896	32	32	0.0832601	0.213884
Collection	g__Paucibacter	MBTA seat	0.000341644	0.000189952	32	28	0.0832745	0.213884
DNA.or.cDNA	f__Caulobacteraceae	RNA	0.000929695	0.000518042	32	32	0.0839173	0.21494
Collection	g__Azohydromonas	MBTA wall	0.00130061	0.000724771	32	26	0.0839375	0.21494
Collection	g__Bulleidia	MBTA wall	-0.000157599	8.79e-05	32	23	0.084176	0.215228
Collection	f__Cystobacterineae	MBTA seat	0.00024885	0.000138849	32	25	0.08431	0.215249
Collection	g__Bulleidia	MBTA seat	-0.000157214	8.79e-05	32	23	0.0848961	0.216099
Collection	g__Megamonas	MBTA wall	0.000985521	0.00055079	32	18	0.0847936	0.216099
Collection	f__AK1AB1_02E	MBTA wall	5.17e-05	2.9e-05	32	23	0.08543	0.217135
Collection	f__Pirellulaceae	MBTA seat	0.000151344	8.48e-05	32	26	0.085576	0.217183
DNA.or.cDNA	g__[Prevotella]	RNA	-0.000885662	0.000496835	32	32	0.0858991	0.217357
DNA.or.cDNA	g__Oscillospira	RNA	0.000236365	0.000132545	32	28	0.0857868	0.217357
DNA.or.cDNA	f__Bacteriovoracaceae	RNA	7.29e-05	4.1e-05	32	28	0.0867883	0.219282
Collection	g__Geodermatophilus	MBTA wall	0.000373559	0.000210601	32	29	0.0873798	0.22045
Collection	c__Alphaproteobacteria	MBTA touchscreen	0.000262876	0.000148428	32	26	0.0878397	0.220994
Collection	g__Eikenella	MBTA wall	0.000392607	0.000221689	32	22	0.0878542	0.220994
Collection	g__Brevibacterium	MBTA wall	-0.0017328	0.000979307	32	32	0.0881194	0.221335
Collection	f__Bradyrhizobiaceae	MBTA seat	0.000986778	0.000558271	32	31	0.088436	0.221773
Collection	g__Beijerinckia	MBTA touchscreen	0.000595811	0.000337212	32	30	0.0885533	0.221773
Collection	g__Verrucosispora	MBTA seat	0.000162899	9.23e-05	32	25	0.088765	0.221977
Collection	g__Alicycliphilus	MBTA wall	0.000140838	7.99e-05	32	28	0.0893461	0.222867
DNA.or.cDNA	g__Gordonia	RNA	-0.00011967	6.79e-05	32	27	0.0893817	0.222867
Collection	o__SC-I-84	MBTA wall	0.000144523	8.22e-05	32	24	0.0900076	0.2241
DNA.or.cDNA	f__Saprospiraceae	RNA	5.64e-05	3.22e-05	32	20	0.0910913	0.226194
DNA.or.cDNA	g__Candidatus Solibacter	RNA	0.000116564	6.65e-05	32	25	0.0911135	0.226194
Collection	g__Ellin506	MBTA seat	0.000213787	0.000122537	32	26	0.0924147	0.229092
Collection	f__Bradyrhizobiaceae	MBTA touchscreen	0.000970015	0.000558271	32	31	0.0936891	0.231914
DNA.or.cDNA	g__Rhodocytophaga	RNA	0.000199557	0.000114975	32	22	0.0940274	0.232415
Collection	g__Blautia	MBTA seat	0.00194902	0.00112871	32	31	0.0956361	0.235726
Collection	g__Novosphingobium	MBTA touchscreen	0.00241624	0.00139931	32	32	0.0956431	0.235726
Collection	f__Coriobacteriaceae	MBTA touchscreen	-0.000172612	0.000100069	32	28	0.0959702	0.236192
Collection	g__Pantoea	MBTA wall	0.00552763	0.00321021	32	32	0.0965286	0.237224
DNA.or.cDNA	g__Roseateles	RNA	0.000670413	0.000389726	32	28	0.0968368	0.23764
DNA.or.cDNA	f__EB1017	RNA	-8.9e-05	5.18e-05	32	29	0.0970642	0.237856
Collection	f__Sphingomonadaceae	MBTA wall	0.00181318	0.00105538	32	32	0.097239	0.237896
DNA.or.cDNA	g__Lactococcus	RNA	-0.00563066	0.00327861	32	32	0.0973591	0.237896
Collection	g__Amaricoccus	MBTA wall	0.00174402	0.00101648	32	32	0.0976648	0.238302
Collection	g__Turicibacter	MBTA wall	0.000542219	0.00031665	32	28	0.0982947	0.239497
Collection	g__Gemmata	MBTA touchscreen	0.000379462	0.000221882	32	31	0.0986992	0.24014
Collection	g__Amaricoccus	MBTA seat	0.00173494	0.00101648	32	32	0.0993345	0.240787
DNA.or.cDNA	g__Exiguobacterium	RNA	-0.000101799	5.97e-05	32	28	0.0994745	0.240787
Collection	g__Photobacterium	MBTA seat	-0.000667093	0.000391078	32	31	0.0995292	0.240787
Collection	g__Treponema	MBTA seat	-0.000206341	0.000120914	32	27	0.0993929	0.240787
Collection	g__Anaeromyxobacter	MBTA wall	0.00014985	8.81e-05	32	22	0.100283	0.242268
Collection	g__Planctomyces	MBTA seat	9.79e-05	5.76e-05	32	25	0.100702	0.242937
DNA.or.cDNA	c__C0119	RNA	6.74e-05	3.97e-05	32	12	0.101104	0.243039
DNA.or.cDNA	f__A4b	RNA	8.77e-05	5.16e-05	32	21	0.100966	0.243039
Collection	g__Aggregatibacter	MBTA seat	-0.00127734	0.000752975	32	29	0.101314	0.243039
Collection	g__Ralstonia	MBTA touchscreen	-0.00103911	0.000612413	32	18	0.101245	0.243039
DNA.or.cDNA	g__Nesterenkonia	RNA	-0.000234384	0.000138247	32	29	0.101504	0.243153
DNA.or.cDNA	f__Actinomycetaceae	RNA	-0.000143736	8.5e-05	32	28	0.102487	0.244521
Collection	f__Sinobacteraceae	MBTA touchscreen	0.000626965	0.000371103	32	28	0.102647	0.244521
Collection	g__Coprococcus	MBTA touchscreen	0.000336141	0.000198881	32	32	0.102512	0.244521
DNA.or.cDNA	g__Planomicrobium	RNA	-0.000733771	0.000434059	32	31	0.10245	0.244521
Collection	g__Veillonella	MBTA wall	-0.00370916	0.00220406	32	32	0.103929	0.24723
Collection	g__Candidatus Koribacter	MBTA seat	-9.41e-05	5.6e-05	32	20	0.104494	0.247884
Collection	g__Rhodovulum	MBTA touchscreen	0.000238723	0.000142039	32	24	0.104358	0.247884
DNA.or.cDNA	f__Intrasporangiaceae	RNA	-0.000243625	0.0001453	32	29	0.105143	0.249076
Collection	f__Sphingobacteriaceae	MBTA touchscreen	0.000826417	0.000493186	32	32	0.105347	0.249215
DNA.or.cDNA	o__FW68	RNA	0.000264573	0.000157984	32	18	0.105544	0.249334
DNA.or.cDNA	g__Leptolyngbya	RNA	0.000252399	0.000150847	32	18	0.105835	0.249481
DNA.or.cDNA	g__Porphyromonas	RNA	-0.00158136	0.000945286	32	32	0.105898	0.249481
Collection	f__Kineosporiaceae	MBTA wall	0.000386638	0.000231562	32	28	0.106535	0.250358
Collection	g__Lactococcus	MBTA seat	0.00774115	0.00463666	32	32	0.106563	0.250358
Collection	f__Armatimonadaceae	MBTA seat	0.000105819	6.35e-05	32	23	0.106944	0.250675
Collection	g__Rheinheimera	MBTA wall	0.000201221	0.000120679	32	31	0.106992	0.250675
Collection	f__Comamonadaceae	MBTA wall	0.00649686	0.00389855	32	32	0.107178	0.250768
DNA.or.cDNA	f__Sporichthyaceae	RNA	0.000351524	0.000211536	32	30	0.108129	0.252646
Collection	f__Pseudanabaenaceae	MBTA wall	0.000615706	0.000371941	32	17	0.109425	0.25463
DNA.or.cDNA	g__Macrococcus	RNA	-8.39e-05	5.07e-05	32	28	0.109305	0.25463
Collection	g__Mycobacterium	MBTA wall	0.000855691	0.000516478	32	32	0.109141	0.25463
Collection	c__Gemm-1	MBTA wall	4.61e-05	2.79e-05	32	25	0.109601	0.254692
Collection	f__Armatimonadaceae	MBTA touchscreen	0.000104784	6.35e-05	32	23	0.110254	0.255169
DNA.or.cDNA	g__Novosphingobium	RNA	0.00163484	0.000989465	32	32	0.110069	0.255169
Collection	g__Prosthecobacter	MBTA wall	5.84e-05	3.54e-05	32	17	0.110251	0.255169
Collection	g__Sphingobacterium	MBTA seat	0.000210478	0.000127548	32	29	0.110492	0.255374
Collection	f__Pirellulaceae	MBTA touchscreen	0.000139701	8.48e-05	32	26	0.111096	0.25573
Collection	g__Coprococcus	MBTA seat	0.000327884	0.000198881	32	32	0.110809	0.25573
Collection	g__Selenomonas	MBTA touchscreen	-0.000359314	0.000218092	32	27	0.11104	0.25573
Collection	f__Xanthomonadaceae	MBTA seat	0.0006443	0.00039148	32	31	0.111397	0.256078
Collection	g__Aquamicrobium	MBTA touchscreen	0.00011374	6.93e-05	32	19	0.112314	0.25784
Collection	g__Mycetocola	MBTA wall	0.00111945	0.000684352	32	32	0.113492	0.260138
DNA.or.cDNA	o__Gemmatimonadales	RNA	0.000439587	0.000268832	32	28	0.11362	0.260138
Collection	g__Rhodocytophaga	MBTA wall	0.000265443	0.0001626	32	22	0.114185	0.260732
Collection	o__Actinomycetales	MBTA wall	0.00192586	0.00117948	32	32	0.114119	0.260732
Collection	g__Mogibacterium	MBTA wall	-0.000160785	9.86e-05	32	25	0.114665	0.261479
Collection	g__Bdellovibrio	MBTA touchscreen	0.000259694	0.00015957	32	26	0.115255	0.262064
Collection	g__Elizabethkingia	MBTA wall	-4.3e-05	2.65e-05	32	15	0.115382	0.262064
Collection	g__Ralstonia	MBTA seat	-0.000996813	0.000612413	32	18	0.115208	0.262064
Collection	f__Pasteurellaceae	MBTA touchscreen	-0.000169592	0.000104362	32	28	0.115772	0.262601
Collection	g__Gemmata	MBTA seat	0.00035996	0.000221882	32	31	0.116359	0.263234
Collection	g__Macrococcus	MBTA seat	0.000116275	7.16e-05	32	28	0.116229	0.263234
Collection	g__Leucobacter	MBTA wall	0.000130612	8.06e-05	32	29	0.116772	0.263819
Collection	g__Shewanella	MBTA wall	-0.00117374	0.000724738	32	28	0.116955	0.263883
Collection	g__1-68	MBTA seat	0.000140264	8.67e-05	32	22	0.117205	0.264097
DNA.or.cDNA	c__Alphaproteobacteria	RNA	0.000169702	0.000104955	32	26	0.117524	0.264468
Collection	g__Mobiluncus	MBTA touchscreen	-0.000180126	0.000111587	32	25	0.118108	0.264736
Collection	o__Ellin6067	MBTA wall	5.72e-05	3.54e-05	32	29	0.118086	0.264736
Collection	o__Synergistales	MBTA touchscreen	-0.000337943	0.000209251	32	30	0.117936	0.264736
DNA.or.cDNA	g__Rhizobium	RNA	0.000103609	6.42e-05	32	24	0.11839	0.26502
Collection	g__[Prevotella]	MBTA touchscreen	-0.00113251	0.000702631	32	32	0.11863	0.265047
Collection	g__Fluviicola	MBTA wall	7.93e-05	4.92e-05	32	21	0.118868	0.265047
Collection	g__Peredibacter	MBTA seat	6.18e-05	3.84e-05	32	24	0.11883	0.265047
Collection	g__Nitrospira	MBTA touchscreen	6.82e-05	4.24e-05	32	23	0.119092	0.265201
DNA.or.cDNA	g__Lachnospira	RNA	-0.000115789	7.2e-05	32	22	0.119321	0.265364
DNA.or.cDNA	g__Hydrogenophaga	RNA	0.000113003	7.04e-05	32	25	0.120002	0.266533
Collection	g__Brochothrix	MBTA seat	-0.000407599	0.000254232	32	27	0.120515	0.267324
DNA.or.cDNA	c__Gemm-3	RNA	7.89e-05	4.93e-05	32	27	0.121097	0.267583
Collection	g__Burkholderia	MBTA touchscreen	0.000280737	0.000175551	32	29	0.12142	0.267583
Collection	g__Dietzia	MBTA seat	-0.000519431	0.00032499	32	32	0.121615	0.267583
Collection	g__Flavisolibacter	MBTA wall	0.000508124	0.00031789	32	31	0.121586	0.267583
DNA.or.cDNA	g__Jeotgalicoccus	RNA	-0.00422415	0.00264374	32	32	0.121728	0.267583
Collection	g__Steroidobacter	MBTA touchscreen	-0.00076269	0.000476389	32	24	0.121019	0.267583
DNA.or.cDNA	o__Burkholderiales	RNA	0.00292663	0.00182866	32	31	0.121142	0.267583
Collection	f__[Mogibacteriaceae]	MBTA wall	-0.000219379	0.000137634	32	26	0.122591	0.268549
Collection	f__Leptotrichiaceae	MBTA seat	-0.000105829	6.64e-05	32	24	0.122674	0.268549
Collection	g__Terriglobus	MBTA seat	0.000735781	0.000461877	32	28	0.122796	0.268549
Collection	o__Ellin329	MBTA touchscreen	7.67e-05	4.81e-05	32	22	0.12245	0.268549
DNA.or.cDNA	o__Lactobacillales	RNA	4.45e-05	2.79e-05	32	16	0.123184	0.269052
Collection	f__Rikenellaceae	MBTA wall	0.000103758	6.53e-05	32	21	0.123535	0.269473
Collection	g__Paenisporosarcina	MBTA wall	-0.000222103	0.000139847	32	31	0.123888	0.269899
Collection	g__Cellvibrio	MBTA wall	0.00074445	0.00046984	32	25	0.12473	0.271387
Collection	g__Cellulomonas	MBTA wall	0.000561319	0.000355215	32	31	0.125701	0.273152
Collection	f__Methylocystaceae	MBTA touchscreen	0.00644738	0.00409597	32	32	0.127115	0.274789
Collection	g__Asticcacaulis	MBTA seat	5.96e-05	3.79e-05	32	17	0.127192	0.274789
Collection	g__Ramlibacter	MBTA wall	0.000156861	9.96e-05	32	23	0.127006	0.274789
Collection	g__Streptomyces	MBTA touchscreen	4.8e-05	3.05e-05	32	27	0.127259	0.274789
DNA.or.cDNA	o__B07_WMSP1	RNA	4.1e-05	2.6e-05	32	18	0.126917	0.274789
Collection	f__Nocardioidaceae	MBTA wall	0.00102267	0.000651741	32	32	0.128262	0.276605
DNA.or.cDNA	f__Halomonadaceae	RNA	-0.000178657	0.000113973	32	25	0.128634	0.277059
Collection	f__Sinobacteraceae	MBTA wall	0.000581067	0.000371103	32	28	0.129046	0.277595
DNA.or.cDNA	f__Nocardiaceae	RNA	9.96e-05	6.38e-05	32	27	0.12998	0.279252
Collection	f__Saprospiraceae	MBTA touchscreen	7.1e-05	4.55e-05	32	20	0.130757	0.279866
Collection	g__Limnohabitans	MBTA wall	8.74e-05	5.6e-05	32	24	0.130493	0.279866
Collection	g__Macrococcus	MBTA touchscreen	-0.00011171	7.16e-05	32	28	0.130597	0.279866
Collection	g__Steroidobacter	MBTA seat	-0.000741097	0.000476389	32	24	0.131435	0.280966
DNA.or.cDNA	g__Rathayibacter	RNA	0.000415596	0.000267372	32	30	0.131741	0.281266
Collection	g__Chryseobacterium	MBTA seat	0.00226653	0.0014594	32	32	0.132055	0.281332
DNA.or.cDNA	g__Rhodovulum	RNA	0.000155964	0.000100436	32	24	0.132101	0.281332
Collection	f__Xenococcaceae	MBTA seat	0.0128458	0.00828382	32	30	0.132616	0.282077
Collection	g__Candidatus Koribacter	MBTA touchscreen	-8.65e-05	5.6e-05	32	20	0.134225	0.285144
Collection	g__Cloacibacterium	MBTA touchscreen	0.000255547	0.000165763	32	24	0.1348	0.28601
Collection	f__Cellulomonadaceae	MBTA seat	0.000134287	8.74e-05	32	26	0.135858	0.286704
Collection	f__Solibacteraceae	MBTA seat	0.000152299	9.91e-05	32	23	0.135966	0.286704
Collection	g__Mycoplana	MBTA touchscreen	7.62e-05	4.96e-05	32	19	0.135642	0.286704
Collection	g__Oscillospira	MBTA touchscreen	0.000288528	0.000187447	32	28	0.13538	0.286704
Collection	g__Rhodocytophaga	MBTA seat	0.00024997	0.0001626	32	22	0.135849	0.286704
Collection	f__Aeromonadaceae	MBTA touchscreen	0.00096698	0.00062956	32	31	0.136185	0.28681
Collection	f__Enterobacteriaceae	MBTA wall	0.0125183	0.00815796	32	32	0.136544	0.287214
Collection	g__Opitutus	MBTA touchscreen	9.75e-05	6.37e-05	32	24	0.137722	0.289334
DNA.or.cDNA	g__Mycobacterium	RNA	-0.000557955	0.000365205	32	32	0.138197	0.289976
DNA.or.cDNA	g__Roseococcus	RNA	0.00111177	0.000728194	32	30	0.138453	0.290156
DNA.or.cDNA	g__Megasphaera	RNA	-0.000399207	0.000261596	32	30	0.138628	0.290168
Collection	g__Peptoniphilus	MBTA seat	-0.0021101	0.00138667	32	32	0.139711	0.292077
Collection	f__[Chthoniobacteraceae]	MBTA touchscreen	0.000516012	0.000339666	32	29	0.140342	0.292856
Collection	o__FW68	MBTA wall	0.000339344	0.000223423	32	18	0.140427	0.292856
DNA.or.cDNA	g__Finegoldia	RNA	-0.00237634	0.00156599	32	32	0.14077	0.293027
DNA.or.cDNA	g__Luteolibacter	RNA	5.67e-05	3.74e-05	32	22	0.140888	0.293027
Collection	g__Segetibacter	MBTA wall	0.000292243	0.000192714	32	28	0.141024	0.293027
DNA.or.cDNA	g__Photobacterium	RNA	-0.000417489	0.000276534	32	31	0.14273	0.296211
Collection	g__Collinsella	MBTA touchscreen	0.000273118	0.000181299	32	28	0.143563	0.297479
Collection	g__Salinibacterium	MBTA seat	0.000525055	0.000348652	32	30	0.143689	0.297479
Collection	c__Gemmatimonadetes	MBTA touchscreen	8.62e-05	5.73e-05	32	25	0.144283	0.298347
Collection	f__Piscirickettsiaceae	MBTA touchscreen	6.97e-05	4.66e-05	32	21	0.146022	0.301579
Collection	g__Luteolibacter	MBTA wall	7.91e-05	5.29e-05	32	22	0.146605	0.302417
Collection	g__Arcobacter	MBTA touchscreen	6.53e-05	4.37e-05	32	23	0.147252	0.30302
Collection	g__Deinococcus	MBTA seat	0.00346445	0.0023215	32	32	0.147205	0.30302
Collection	f__Fusobacteriaceae	MBTA wall	0.000421335	0.000282631	32	21	0.147616	0.303402
Collection	g__Erwinia	MBTA seat	0.00108399	0.000727576	32	31	0.147848	0.303515
Collection	o__Sva0725	MBTA touchscreen	0.000103104	6.94e-05	32	27	0.148857	0.30522
Collection	g__Pedomicrobium	MBTA touchscreen	4.89e-05	3.29e-05	32	23	0.149352	0.305867
Collection	f__Patulibacteraceae	MBTA wall	0.000198166	0.000133695	32	29	0.149859	0.305891
Collection	g__Pseudochrobactrum	MBTA wall	-8.84e-05	5.96e-05	32	24	0.149699	0.305891
DNA.or.cDNA	o__Acidimicrobiales	RNA	0.00184506	0.00124493	32	31	0.149901	0.305891
Collection	g__Rothia	MBTA touchscreen	-0.00686775	0.00464831	32	32	0.15112	0.307737
DNA.or.cDNA	g__Rudanella	RNA	0.000266246	0.000180225	32	23	0.151166	0.307737
Collection	f__Isosphaeraceae	MBTA seat	0.00103984	0.000705766	32	29	0.152219	0.308591
Collection	g__Actinomycetospora	MBTA seat	0.000747821	0.000507459	32	32	0.152138	0.308591
Collection	g__Cellvibrio	MBTA touchscreen	0.000692086	0.00046984	32	25	0.152308	0.308591
Collection	o__Spirobacillales	MBTA seat	0.000114252	7.75e-05	32	26	0.151781	0.308591
Collection	f__0319-6G20	MBTA seat	2.96e-05	2.01e-05	32	15	0.152802	0.309225
DNA.or.cDNA	f__Patulibacteraceae	RNA	0.000138903	9.45e-05	32	29	0.153306	0.309878
Collection	f__Isosphaeraceae	MBTA wall	0.00103488	0.000705766	32	29	0.154112	0.310556
Collection	g__Erwinia	MBTA touchscreen	0.00106666	0.000727576	32	31	0.154187	0.310556
Collection	g__Mesorhizobium	MBTA wall	0.000165041	0.000112504	32	28	0.153935	0.310556
Collection	f__C111	MBTA touchscreen	0.000653825	0.000446616	32	30	0.154754	0.310958
DNA.or.cDNA	g__Microbispora	RNA	0.000641402	0.000438226	32	31	0.15484	0.310958
Collection	g__Prauseria	MBTA touchscreen	-0.000249356	0.000170408	32	26	0.154933	0.310958
Collection	g__Chroococcidiopsis	MBTA wall	-0.0141236	0.0096571	32	31	0.155145	0.311019
Collection	o__Synergistales	MBTA wall	-0.000305665	0.000209251	32	30	0.155623	0.311611
Collection	f__EB1017	MBTA wall	0.000106646	7.32e-05	32	29	0.156695	0.313389
DNA.or.cDNA	c__Ellin6529	RNA	-0.000120613	8.29e-05	32	28	0.15742	0.314472
Collection	f__Enterobacteriaceae	MBTA touchscreen	0.0118228	0.00815796	32	32	0.158789	0.316097
Collection	o__B07_WMSP1	MBTA touchscreen	5.34e-05	3.68e-05	32	18	0.15863	0.316097
Collection	o__Gaiellales	MBTA seat	0.000125969	8.69e-05	32	27	0.158769	0.316097
Collection	f__[Mogibacteriaceae]	MBTA touchscreen	-0.000199022	0.000137634	32	26	0.159679	0.317188
Collection	g__Mycoplana	MBTA seat	7.17e-05	4.96e-05	32	19	0.159708	0.317188
Collection	g__Quadrisphaera	MBTA wall	0.00027188	0.000188485	32	25	0.160677	0.318741
Collection	g__Pedobacter	MBTA seat	0.00122584	0.000851198	32	31	0.161326	0.319658
DNA.or.cDNA	g__Carnobacterium	RNA	-5.52e-05	3.84e-05	32	28	0.162275	0.320618
DNA.or.cDNA	g__Collinsella	RNA	-0.000184286	0.000128198	32	28	0.162062	0.320618
DNA.or.cDNA	o__BD7-3	RNA	-6.08e-05	4.23e-05	32	20	0.162374	0.320618
Collection	g__Planctomyces	MBTA touchscreen	8.26e-05	5.76e-05	32	25	0.163208	0.321894
Collection	g__Steroidobacter	MBTA wall	-0.000680857	0.000476389	32	24	0.164415	0.323899
Collection	f__Rikenellaceae	MBTA touchscreen	9.32e-05	6.53e-05	32	21	0.164671	0.324029
Collection	g__Methylosinus	MBTA touchscreen	8.27e-05	5.79e-05	32	21	0.164958	0.324065
Collection	g__Pedobacter	MBTA touchscreen	0.00121458	0.000851198	32	31	0.165068	0.324065
Collection	f__Paenibacillaceae	MBTA wall	-0.000167981	0.000118079	32	32	0.1663	0.326109
DNA.or.cDNA	f__Aurantimonadaceae	RNA	0.000312229	0.000220114	32	29	0.167488	0.327862
Collection	o__Rhodospirillales	MBTA touchscreen	0.000269448	0.000189996	32	29	0.167578	0.327862
DNA.or.cDNA	c__Gemm-1	RNA	-2.79e-05	1.97e-05	32	25	0.169007	0.328718
Collection	f__Streptomycetaceae	MBTA touchscreen	0.000105892	7.48e-05	32	30	0.168453	0.328718
Collection	g__Abies	MBTA wall	0.000234783	0.000165967	32	20	0.168604	0.328718
DNA.or.cDNA	g__Aggregatibacter	RNA	-0.000752087	0.000532434	32	29	0.169213	0.328718
Collection	g__Hylemonella	MBTA seat	0.000705767	0.000498846	32	30	0.168558	0.328718
Collection	g__Rhodovulum	MBTA seat	0.000200563	0.000142039	32	24	0.169363	0.328718
Collection	o__Myxococcales	MBTA wall	-0.0177823	0.0125795	32	30	0.168908	0.328718
Collection	g__Ensifer	MBTA wall	0.000248631	0.00017643	32	28	0.170181	0.329556
DNA.or.cDNA	g__Modestobacter	RNA	0.00271964	0.00192923	32	32	0.170043	0.329556
Collection	g__Achromobacter	MBTA touchscreen	-7.54e-05	5.36e-05	32	26	0.170955	0.330583
Collection	g__Dermabacter	MBTA touchscreen	-0.00034553	0.000245736	32	32	0.171098	0.330583
Collection	f__Pasteurellaceae	MBTA seat	-0.000146612	0.000104362	32	28	0.171471	0.330929
Collection	g__WAL_1855D	MBTA seat	0.000459657	0.000328304	32	31	0.172871	0.333255
Collection	f__Piscirickettsiaceae	MBTA seat	6.5e-05	4.66e-05	32	21	0.174047	0.334766
Collection	g__Rhizobium	MBTA wall	0.000126872	9.08e-05	32	24	0.173913	0.334766
Collection	o__JG30-KF-CM45	MBTA seat	0.000265084	0.00019031	32	28	0.175013	0.336245
Collection	g__Flavisolibacter	MBTA seat	0.000441978	0.00031789	32	31	0.175778	0.337337
Collection	o__JG30-KF-CM45	MBTA wall	0.00026442	0.00019031	32	28	0.176059	0.337496
DNA.or.cDNA	f__AK1AB1_02E	RNA	2.84e-05	2.05e-05	32	23	0.17634	0.337656
Collection	g__Dialister	MBTA touchscreen	-0.000389552	0.000281413	32	32	0.177611	0.339329
Collection	g__Shewanella	MBTA touchscreen	-0.0010034	0.000724738	32	28	0.177544	0.339329
Collection	g__Rubrobacter	MBTA seat	-0.00139228	0.00100717	32	32	0.178189	0.340053
Collection	c__S085	MBTA wall	2.49e-05	1.8e-05	32	9	0.178736	0.340575
Collection	o__Ellin6067	MBTA seat	4.89e-05	3.54e-05	32	29	0.178862	0.340575
Collection	g__Adhaeribacter	MBTA touchscreen	0.00029264	0.000212719	32	25	0.180217	0.342774
Collection	g__Paracoccus	MBTA wall	0.00514002	0.00374646	32	32	0.181366	0.344576
Collection	g__Caulobacter	MBTA wall	0.000133133	9.72e-05	32	29	0.181926	0.344584
DNA.or.cDNA	g__Paenisporosarcina	RNA	0.000135548	9.89e-05	32	31	0.181744	0.344584
Collection	o__Caulobacterales	MBTA touchscreen	7.59e-05	5.54e-05	32	22	0.181976	0.344584
Collection	g__Buchnera	MBTA wall	-0.00016939	0.000123852	32	25	0.182692	0.345062
Collection	o__DS-18	MBTA seat	4.15e-05	3.04e-05	32	21	0.182834	0.345062
Collection	o__Myxococcales	MBTA seat	-0.0172125	0.0125795	32	30	0.182498	0.345062
Collection	g__Flavobacterium	MBTA seat	0.00238456	0.00174896	32	32	0.184011	0.346518
DNA.or.cDNA	g__Haemophilus	RNA	-0.012605	0.00924451	32	32	0.183983	0.346518
Collection	g__Bacillus	MBTA seat	-0.00110698	0.000813321	32	32	0.184747	0.347041
Collection	g__Chthoniobacter	MBTA wall	8.51e-05	6.25e-05	32	22	0.184899	0.347041
Collection	g__Sphingopyxis	MBTA seat	-0.000151481	0.000111327	32	16	0.184865	0.347041
Collection	g__Janthinobacterium	MBTA seat	0.00102235	0.000754118	32	31	0.186432	0.349534
Collection	g__Arthrobacter	MBTA touchscreen	0.000526461	0.000388746	32	32	0.186882	0.349993
Collection	g__Actinomycetospora	MBTA touchscreen	0.000685974	0.000507459	32	32	0.187662	0.351069
Collection	g__Micromonospora	MBTA wall	-0.000101174	7.49e-05	32	26	0.187919	0.351167
Collection	g__Bulleidia	MBTA touchscreen	-0.000118363	8.79e-05	32	23	0.18929	0.352186
DNA.or.cDNA	g__Mycetocola	RNA	-0.000651796	0.00048391	32	32	0.189198	0.352186
Collection	g__Tannerella	MBTA touchscreen	-0.000121152	9e-05	32	23	0.189277	0.352186
Collection	o__BD7-3	MBTA touchscreen	-8.06e-05	5.98e-05	32	20	0.189046	0.352186
Collection	f__Hyphomonadaceae	MBTA wall	6.68e-05	4.98e-05	32	20	0.190795	0.354601
DNA.or.cDNA	g__Terriglobus	RNA	0.000436446	0.000326597	32	28	0.19259	0.357547
Collection	o__Sva0725	MBTA wall	9.26e-05	6.94e-05	32	27	0.192948	0.357823
Collection	g__Nesterenkonia	MBTA seat	-0.000260793	0.000195511	32	29	0.193378	0.358232
Collection	g__Selenomonas	MBTA seat	-0.000289565	0.000218092	32	27	0.195388	0.361563
DNA.or.cDNA	g__Lutibacterium	RNA	5.82e-05	4.39e-05	32	21	0.195628	0.361616
Collection	f__Isosphaeraceae	MBTA touchscreen	0.000935326	0.000705766	32	29	0.19619	0.362231
Collection	g__Prauseria	MBTA seat	-0.000225733	0.000170408	32	26	0.196385	0.362231
DNA.or.cDNA	f__Pseudonocardiaceae	RNA	-3.28e-05	2.48e-05	32	19	0.197779	0.364408
Collection	g__Pediococcus	MBTA wall	-0.000229355	0.000173997	32	28	0.198527	0.365393
DNA.or.cDNA	g__Azohydromonas	RNA	0.00067482	0.000512491	32	26	0.198992	0.36546
Collection	o__Myxococcales	MBTA touchscreen	-0.0165664	0.0125795	32	30	0.198928	0.36546
Collection	f__Frankiaceae	MBTA wall	0.000414974	0.000316477	32	30	0.200822	0.36803
Collection	f__Pirellulaceae	MBTA wall	0.000111221	8.48e-05	32	26	0.20075	0.36803
DNA.or.cDNA	f__Pseudanabaenaceae	RNA	0.000344251	0.000263002	32	17	0.201589	0.368219
Collection	g__Lautropia	MBTA wall	0.00180768	0.00138316	32	31	0.202262	0.368219
DNA.or.cDNA	g__Micrococcus	RNA	0.00237376	0.00181291	32	32	0.201445	0.368219
Collection	g__Nitrospira	MBTA wall	5.54e-05	4.24e-05	32	23	0.202147	0.368219
DNA.or.cDNA	g__Shewanella	RNA	-0.000670889	0.000512467	32	28	0.201521	0.368219
Collection	g__Streptococcus	MBTA wall	-0.017043	0.0130295	32	32	0.201889	0.368219
Collection	o__[Pedosphaerales]	MBTA touchscreen	4.01e-05	3.07e-05	32	19	0.202434	0.368219
Collection	c__Alphaproteobacteria	MBTA seat	0.000193634	0.000148428	32	26	0.203053	0.368952
Collection	g__Brevibacterium	MBTA seat	0.00127645	0.000979307	32	32	0.203438	0.369258
Collection	f__Methylobacteriaceae	MBTA touchscreen	0.00275571	0.0021198	32	32	0.204594	0.370177
DNA.or.cDNA	g__Delftia	RNA	0.000356165	0.000273958	32	31	0.204566	0.370177
Collection	o__MIZ46	MBTA touchscreen	0.000136172	0.000104736	32	29	0.20454	0.370177
DNA.or.cDNA	f__Coriobacteriaceae	RNA	-9.17e-05	7.08e-05	32	28	0.206112	0.371912
Collection	g__Gemmatimonas	MBTA wall	3.05e-05	2.35e-05	32	16	0.206	0.371912
Collection	g__Psychromonas	MBTA wall	-5.48e-05	4.23e-05	32	22	0.206206	0.371912
Collection	o__FW68	MBTA seat	0.000289224	0.000223423	32	18	0.206451	0.37196
Collection	f__Bradyrhizobiaceae	MBTA wall	0.00072223	0.000558271	32	31	0.206731	0.371995
Collection	g__Dickeya	MBTA seat	0.00152395	0.00117845	32	20	0.206906	0.371995
Collection	f__Clostridiaceae	MBTA seat	-0.00050851	0.000395048	32	31	0.208946	0.375113
Collection	g__Sphingobacterium	MBTA wall	0.000164132	0.000127548	32	29	0.209079	0.375113
Collection	f__Ellin6075	MBTA seat	0.000605254	0.000471636	32	31	0.21029	0.376888
Collection	g__Skermanella	MBTA seat	0.00164719	0.00128665	32	30	0.211358	0.378407
Collection	f__Solirubrobacteraceae	MBTA wall	0.000256695	0.000200914	32	32	0.212254	0.379612
Collection	g__Hydrogenophaga	MBTA seat	0.000127077	9.95e-05	32	25	0.21258	0.379797
Collection	f__Phyllobacteriaceae	MBTA seat	7.09e-05	5.56e-05	32	20	0.213034	0.380211
Collection	g__Sphingopyxis	MBTA wall	-0.000141653	0.000111327	32	16	0.214079	0.381678
Collection	g__Amaricoccus	MBTA touchscreen	0.00128795	0.00101648	32	32	0.215953	0.384617
Collection	g__Cardiobacterium	MBTA wall	0.000584399	0.000462043	32	20	0.216746	0.385628
DNA.or.cDNA	f__Geodermatophilaceae	RNA	0.000466695	0.000369933	32	31	0.217895	0.387269
Collection	g__Exiguobacterium	MBTA touchscreen	0.000106321	8.44e-05	32	28	0.218465	0.387877
Collection	f__Beijerinckiaceae	MBTA wall	0.000657288	0.000522211	32	32	0.218927	0.388062
DNA.or.cDNA	g__Cellvibrio	RNA	0.000418072	0.000332227	32	25	0.219023	0.388062
Collection	o__Gemmatimonadales	MBTA seat	0.000476542	0.000380186	32	28	0.22079	0.390786
Collection	g__Aquamicrobium	MBTA seat	8.68e-05	6.93e-05	32	19	0.221195	0.391069
Collection	g__Leucobacter	MBTA seat	0.000100896	8.06e-05	32	29	0.221408	0.391069
DNA.or.cDNA	g__Calothrix	RNA	0.000552765	0.000443191	32	15	0.223021	0.393169
DNA.or.cDNA	g__Streptomyces	RNA	-2.69e-05	2.16e-05	32	27	0.223057	0.393169
Collection	g__Cloacibacterium	MBTA wall	0.000206482	0.000165763	32	24	0.223596	0.39366
DNA.or.cDNA	o__Myxococcales	RNA	0.0110751	0.00889503	32	30	0.223796	0.39366
DNA.or.cDNA	g__Cupriavidus	RNA	-2.36e-05	1.9e-05	32	15	0.22434	0.394211
Collection	g__Planifilum	MBTA touchscreen	4.37e-05	3.52e-05	32	16	0.224773	0.394386
DNA.or.cDNA	g__Truepera	RNA	0.0019721	0.00158779	32	28	0.224902	0.394386
Collection	f__[Exiguobacteraceae]	MBTA wall	0.00019064	0.000154662	32	28	0.228342	0.400009
Collection	g__Devosia	MBTA wall	0.000433504	0.000353093	32	30	0.230144	0.402752
Collection	f__Hyphomonadaceae	MBTA seat	6.11e-05	4.98e-05	32	20	0.230669	0.403257
DNA.or.cDNA	g__Conexibacter	RNA	-3.98e-05	3.25e-05	32	25	0.231351	0.404036
Collection	g__Arthrobacter	MBTA wall	0.00047523	0.000388746	32	32	0.232095	0.404922
DNA.or.cDNA	f__Pasteurellaceae	RNA	-9e-05	7.38e-05	32	28	0.233307	0.406206
Collection	g__Nocardioides	MBTA wall	0.00054764	0.000449056	32	29	0.233188	0.406206
Collection	o__Burkholderiales	MBTA wall	0.00314736	0.00258611	32	31	0.234126	0.407217
DNA.or.cDNA	g__Candidatus Koribacter	RNA	4.81e-05	3.96e-05	32	20	0.234964	0.408258
DNA.or.cDNA	g__Aquamicrobium	RNA	5.94e-05	4.9e-05	32	19	0.23587	0.409127
Collection	g__Lysobacter	MBTA wall	0.000216509	0.00017861	32	28	0.235942	0.409127
Collection	f__Comamonadaceae	MBTA seat	0.00471954	0.00389855	32	32	0.236544	0.409338
Collection	o__Rhizobiales	MBTA seat	0.000745327	0.000615443	32	32	0.236374	0.409338
Collection	g__Thauera	MBTA wall	5.41e-05	4.48e-05	32	19	0.237978	0.411403
Collection	g__Capnocytophaga	MBTA seat	0.00239123	0.00199129	32	31	0.24024	0.414894
Collection	g__Delftia	MBTA touchscreen	0.000464342	0.000387435	32	31	0.241136	0.416021
Collection	g__Parvimonas	MBTA wall	-0.000229013	0.000191311	32	32	0.241683	0.416544
Collection	f__Beijerinckiaceae	MBTA seat	0.000624166	0.000522211	32	32	0.242387	0.417336
Collection	g__Flavobacterium	MBTA touchscreen	0.002089	0.00174896	32	32	0.242699	0.417452
DNA.or.cDNA	o__Gaiellales	RNA	7.33e-05	6.15e-05	32	27	0.243446	0.417956
DNA.or.cDNA	o__iii1-15	RNA	0.000687146	0.000576581	32	32	0.243726	0.417956
Collection	o__Stramenopiles	MBTA touchscreen	0.000338935	0.000284364	32	27	0.243669	0.417956
Collection	g__Peptostreptococcus	MBTA seat	-0.000157555	0.000132644	32	28	0.245253	0.420153
DNA.or.cDNA	f__0319-6G20	RNA	1.69e-05	1.42e-05	32	15	0.246507	0.421771
Collection	o__B07_WMSP1	MBTA wall	4.36e-05	3.68e-05	32	18	0.246692	0.421771
DNA.or.cDNA	g__Comamonas	RNA	-0.000323293	0.000273512	32	32	0.247509	0.422745
Collection	f__Streptococcaceae	MBTA wall	-0.00242788	0.00205647	32	32	0.248055	0.423254
Collection	g__Pseudonocardia	MBTA wall	0.000601343	0.00051034	32	30	0.248951	0.424091
Collection	o__Streptophyta	MBTA wall	0.0139613	0.0118508	32	32	0.249041	0.424091
Collection	f__Pseudonocardiaceae	MBTA wall	4.12e-05	3.51e-05	32	19	0.250719	0.426522
Collection	f__Burkholderiaceae	MBTA touchscreen	0.000347774	0.000296462	32	32	0.251008	0.426588
Collection	g__Kocuria	MBTA touchscreen	-0.00361687	0.00308574	32	32	0.251387	0.426808
DNA.or.cDNA	f__Micrococcaceae	RNA	-0.00215115	0.00183634	32	32	0.251657	0.426843
DNA.or.cDNA	g__Cellulomonas	RNA	0.000293396	0.000251175	32	31	0.25298	0.428661
Collection	o__Solibacterales	MBTA wall	0.000142623	0.000122361	32	26	0.253974	0.429919
DNA.or.cDNA	o__Caulobacterales	RNA	4.55e-05	3.92e-05	32	22	0.255158	0.430643
Collection	o__DS-18	MBTA touchscreen	3.53e-05	3.04e-05	32	21	0.255148	0.430643
Collection	o__Solirubrobacterales	MBTA wall	0.000381522	0.000328136	32	31	0.255127	0.430643
DNA.or.cDNA	f__Erysipelotrichaceae	RNA	-0.000134032	0.000115851	32	25	0.257434	0.433643
Collection	g__Kocuria	MBTA wall	-0.00356992	0.00308574	32	32	0.257444	0.433643
DNA.or.cDNA	f__Flavobacteriaceae	RNA	-6.02e-05	5.22e-05	32	24	0.258876	0.434366
DNA.or.cDNA	f__Sphingobacteriaceae	RNA	0.000402551	0.000348735	32	32	0.258486	0.434366
Collection	g__[Eubacterium]	MBTA touchscreen	0.000183415	0.00015887	32	22	0.258411	0.434366
DNA.or.cDNA	g__Cloacibacterium	RNA	0.000135108	0.000117212	32	24	0.259144	0.434366
Collection	g__Fimbriimonas	MBTA touchscreen	0.000151317	0.000131234	32	23	0.259001	0.434366
Collection	c__Gemm-1	MBTA seat	3.21e-05	2.79e-05	32	25	0.260414	0.436065
Collection	g__Erwinia	MBTA wall	0.000834663	0.000727576	32	31	0.26137	0.437103
Collection	g__Roseomonas	MBTA wall	-0.0041894	0.00365327	32	32	0.261545	0.437103
DNA.or.cDNA	g__Dickeya	RNA	-0.00094843	0.000833294	32	20	0.265049	0.442525
DNA.or.cDNA	g__SMB53	RNA	0.000531403	0.000467417	32	32	0.265572	0.442966
Collection	f__AK1AB1_02E	MBTA seat	3.29e-05	2.9e-05	32	23	0.266598	0.444244
DNA.or.cDNA	g__Catenibacterium	RNA	-0.000182835	0.000161952	32	23	0.26885	0.447042
DNA.or.cDNA	g__Flavobacterium	RNA	0.00139554	0.0012367	32	32	0.269063	0.447042
DNA.or.cDNA	g__Nitrospira	RNA	3.39e-05	3e-05	32	23	0.268551	0.447042
DNA.or.cDNA	g__[Eubacterium]	RNA	-0.000126352	0.000112338	32	22	0.270597	0.449058
Collection	g__Haemophilus	MBTA seat	-0.0146982	0.0130737	32	32	0.270802	0.449058
Collection	g__Dermabacter	MBTA seat	-0.000275969	0.000245736	32	32	0.271312	0.449385
Collection	g__Shewanella	MBTA seat	-0.000813532	0.000724738	32	28	0.271525	0.449385
Collection	c__Gemm-3	MBTA seat	7.82e-05	6.97e-05	32	27	0.272068	0.449847
DNA.or.cDNA	g__Acetobacter	RNA	3.24e-05	2.9e-05	32	21	0.273257	0.451377
Collection	g__Oribacterium	MBTA touchscreen	0.000325796	0.000291671	32	19	0.273838	0.451898
Collection	g__Burkholderia	MBTA wall	0.000195224	0.000175551	32	29	0.275914	0.454886
Collection	g__Dokdonella	MBTA wall	5.4e-05	4.88e-05	32	24	0.27825	0.458294
Collection	f__C111	MBTA seat	0.000493354	0.000446616	32	30	0.279059	0.458742
Collection	g__Fimbriimonas	MBTA wall	0.000145033	0.000131234	32	23	0.278846	0.458742
Collection	g__SMB53	MBTA wall	0.000729241	0.000661027	32	32	0.279679	0.459319
DNA.or.cDNA	g__Candidatus Nitrososphaera	RNA	-9.17e-05	8.32e-05	32	28	0.280194	0.459723
Collection	g__Sutterella	MBTA touchscreen	9.19e-05	8.35e-05	32	23	0.280523	0.459821
DNA.or.cDNA	f__Micromonosporaceae	RNA	0.000162931	0.000148246	32	28	0.281446	0.460706
Collection	g__Asticcacaulis	MBTA wall	4.16e-05	3.79e-05	32	17	0.281755	0.460706
Collection	g__Mycobacterium	MBTA touchscreen	0.00056683	0.000516478	32	32	0.282118	0.460706
Collection	o__Bacillales	MBTA touchscreen	6.38e-05	5.81e-05	32	28	0.282142	0.460706
DNA.or.cDNA	g__Acinetobacter	RNA	-0.00534561	0.00487847	32	32	0.282864	0.461443
Collection	o__Ellin5290	MBTA touchscreen	2.42e-05	2.21e-05	32	22	0.28334	0.46178
Collection	f__Fusobacteriaceae	MBTA seat	0.000309191	0.000282631	32	21	0.28363	0.461812
Collection	g__Fluviicola	MBTA seat	5.38e-05	4.92e-05	32	21	0.28426	0.462396
DNA.or.cDNA	g__Burkholderia	RNA	0.000135337	0.000124133	32	29	0.285237	0.463545
Collection	g__Ensifer	MBTA touchscreen	0.000191995	0.00017643	32	28	0.286116	0.464531
Collection	g__Labrys	MBTA touchscreen	4.46e-05	4.1e-05	32	15	0.286626	0.464917
Collection	f__Bartonellaceae	MBTA seat	0.00173887	0.0016017	32	22	0.287238	0.465467
Collection	g__[Ruminococcus]	MBTA touchscreen	0.000155379	0.000143783	32	28	0.289413	0.468547
Collection	g__Campylobacter	MBTA seat	-0.000272754	0.000252819	32	31	0.290199	0.469374
Collection	o__Clostridiales	MBTA touchscreen	0.00133779	0.00124371	32	32	0.291602	0.471198
Collection	g__Propionibacterium	MBTA wall	-0.00055194	0.00051601	32	24	0.294256	0.475037
Collection	g__Rhodobacter	MBTA wall	0.000168673	0.0001579	32	30	0.294878	0.475591
DNA.or.cDNA	g__Paludibacter	RNA	-5.08e-05	4.76e-05	32	26	0.295345	0.475896
Collection	g__Paracoccus	MBTA seat	0.00399394	0.00374646	32	32	0.295838	0.47624
Collection	g__Planifilum	MBTA wall	-3.74e-05	3.52e-05	32	16	0.296778	0.477305
Collection	f__Methylocystaceae	MBTA wall	0.00432147	0.00409597	32	32	0.30075	0.483201
Collection	g__Acetobacter	MBTA touchscreen	4.32e-05	4.1e-05	32	21	0.301011	0.483201
Collection	g__Psychromonas	MBTA seat	4.44e-05	4.23e-05	32	22	0.302581	0.485266
Collection	g__Rubrobacter	MBTA touchscreen	-0.00105461	0.00100717	32	32	0.304335	0.487165
Collection	g__Sphingopyxis	MBTA touchscreen	-0.000116622	0.000111327	32	16	0.304128	0.487165
Collection	g__Azohydromonas	MBTA touchscreen	0.000755539	0.000724771	32	26	0.306447	0.489827
DNA.or.cDNA	g__Enterococcus	RNA	-0.000107526	0.000103174	32	22	0.306572	0.489827
Collection	g__Georgenia	MBTA wall	0.000114047	0.0001096	32	23	0.3073	0.490073
Collection	g__Kineococcus	MBTA seat	0.000839266	0.000806217	32	31	0.307111	0.490073
Collection	o__[Pedosphaerales]	MBTA wall	3.18e-05	3.07e-05	32	19	0.30882	0.492039
Collection	g__Acinetobacter	MBTA wall	0.00714464	0.0068992	32	32	0.309587	0.492341
Collection	g__Cellvibrio	MBTA seat	0.000486698	0.00046984	32	25	0.309447	0.492341
DNA.or.cDNA	g__Veillonella	RNA	-0.0016122	0.00155851	32	32	0.310101	0.492701
Collection	g__Chroococcidiopsis	MBTA seat	-0.00996115	0.0096571	32	31	0.311465	0.494408
Collection	g__Luteimonas	MBTA wall	8.98e-05	8.72e-05	32	29	0.312172	0.49461
Collection	g__Pseudomonas	MBTA seat	0.0115841	0.0112414	32	32	0.311924	0.49461
DNA.or.cDNA	g__Achromobacter	RNA	-3.88e-05	3.79e-05	32	26	0.314728	0.497776
Collection	g__Stenotrophomonas	MBTA touchscreen	-0.000194458	0.000189833	32	32	0.314753	0.497776
Collection	g__Gordonia	MBTA wall	9.83e-05	9.6e-05	32	27	0.315411	0.498356
DNA.or.cDNA	f__Chitinophagaceae	RNA	0.00108938	0.00106619	32	32	0.315967	0.498773
Collection	c__Ellin6529	MBTA wall	0.000119332	0.000117297	32	28	0.318016	0.499808
DNA.or.cDNA	f__Conexibacteraceae	RNA	0.000133497	0.000131083	32	30	0.31752	0.499808
Collection	f__Xanthomonadaceae	MBTA touchscreen	0.000398214	0.00039148	32	31	0.318086	0.499808
DNA.or.cDNA	g__Megamonas	RNA	0.000396814	0.000389468	32	18	0.317312	0.499808
Collection	o__Rhodospirillales	MBTA wall	0.000193425	0.000189996	32	29	0.317691	0.499808
DNA.or.cDNA	g__Sediminibacterium	RNA	2.29e-05	2.27e-05	32	19	0.320395	0.502511
DNA.or.cDNA	o__[Pedosphaerales]	RNA	2.2e-05	2.17e-05	32	19	0.320319	0.502511
Collection	o__Lactobacillales	MBTA seat	3.99e-05	3.95e-05	32	16	0.321432	0.503675
DNA.or.cDNA	g__Ruminococcus	RNA	0.000574546	0.000570456	32	32	0.322794	0.505346
Collection	g__Adhaeribacter	MBTA seat	0.000214031	0.000212719	32	25	0.323269	0.505608
Collection	g__Oligella	MBTA wall	-0.000128611	0.000127899	32	24	0.323553	0.505608
Collection	g__Balneimonas	MBTA seat	0.000112433	0.000111986	32	29	0.324296	0.506164
Collection	g__Sediminibacterium	MBTA touchscreen	3.22e-05	3.21e-05	32	19	0.324502	0.506164
Collection	g__Catenibacterium	MBTA touchscreen	0.000229684	0.000229034	32	23	0.324843	0.506234
Collection	g__Porphyromonas	MBTA touchscreen	0.00133788	0.00133684	32	32	0.325817	0.507289
Collection	g__Granulicatella	MBTA touchscreen	-0.000236481	0.000237019	32	31	0.327267	0.508619
Collection	g__Leptotrichia	MBTA touchscreen	-0.00247664	0.00248074	32	32	0.326974	0.508619
Collection	f__S24-7	MBTA seat	0.000105631	0.000105942	32	18	0.327589	0.508657
Collection	g__Candidatus Solibacter	MBTA wall	9.37e-05	9.41e-05	32	25	0.327979	0.508799
Collection	o__MIZ46	MBTA seat	0.000104043	0.000104736	32	29	0.32934	0.510448
Collection	f__Moraxellaceae	MBTA wall	0.004229	0.00426842	32	32	0.330597	0.510745
Collection	g__Candidatus Solibacter	MBTA touchscreen	9.31e-05	9.41e-05	32	25	0.331027	0.510745
DNA.or.cDNA	g__Desemzia	RNA	-5.64e-05	5.69e-05	32	22	0.330288	0.510745
Collection	o__iii1-15	MBTA touchscreen	0.000807186	0.000815409	32	32	0.331004	0.510745
Collection	o__Spirobacillales	MBTA wall	7.68e-05	7.75e-05	32	26	0.330375	0.510745
Collection	g__Mycetocola	MBTA seat	0.000674155	0.000684352	32	32	0.333321	0.51382
DNA.or.cDNA	g__Methylotenera	RNA	6.03e-05	6.13e-05	32	21	0.334689	0.515376
DNA.or.cDNA	g__Segetibacter	RNA	-0.000133784	0.000136269	32	28	0.334934	0.515376
DNA.or.cDNA	f__Ectothiorhodospiraceae	RNA	3.96e-05	4.04e-05	32	23	0.335926	0.516249
Collection	g__Carnobacterium	MBTA touchscreen	-5.32e-05	5.43e-05	32	28	0.336106	0.516249
DNA.or.cDNA	g__Kocuria	RNA	0.00213132	0.00218195	32	32	0.337341	0.517234
Collection	o__Ellin329	MBTA wall	4.7e-05	4.81e-05	32	22	0.337353	0.517234
DNA.or.cDNA	f__Sinobacteraceae	RNA	0.00025588	0.000262409	32	28	0.338158	0.517539
Collection	g__Kingella	MBTA wall	-0.000112052	0.000114857	32	25	0.337936	0.517539
DNA.or.cDNA	g__Opitutus	RNA	4.38e-05	4.51e-05	32	24	0.339623	0.519317
Collection	c__Gemmatimonadetes	MBTA wall	5.55e-05	5.73e-05	32	25	0.341245	0.519935
Collection	f__Leuconostocaceae	MBTA wall	-0.000787959	0.000812899	32	31	0.340989	0.519935
Collection	g__Pontibacter	MBTA wall	6.04e-05	6.23e-05	32	25	0.340912	0.519935
DNA.or.cDNA	g__Sphingopyxis	RNA	7.64e-05	7.87e-05	32	16	0.340568	0.519935
Collection	g__Chryseobacterium	MBTA touchscreen	0.001408	0.0014594	32	32	0.343217	0.522473
Collection	g__Luteibacter	MBTA seat	6.69e-05	6.95e-05	32	19	0.343983	0.523173
Collection	o__Acidimicrobiales	MBTA seat	-0.00169466	0.00176059	32	31	0.344314	0.52321
Collection	f__Lachnospiraceae	MBTA seat	0.000778637	0.000813101	32	31	0.346754	0.524245
Collection	f__Streptococcaceae	MBTA touchscreen	0.00197126	0.00205647	32	32	0.346282	0.524245
DNA.or.cDNA	g__Dorea	RNA	-4.76e-05	4.97e-05	32	22	0.346602	0.524245
DNA.or.cDNA	g__Geodermatophilus	RNA	0.000142604	0.000148917	32	29	0.346759	0.524245
Collection	g__Oligella	MBTA touchscreen	0.000122457	0.000127899	32	24	0.346836	0.524245
Collection	o__Bacteroidales	MBTA wall	9.52e-05	9.92e-05	32	28	0.345784	0.524245
Collection	g__1-68	MBTA touchscreen	8.27e-05	8.67e-05	32	22	0.348733	0.526645
DNA.or.cDNA	f__Acidobacteriaceae	RNA	0.000402704	0.000423636	32	29	0.350245	0.527995
Collection	g__Carnobacterium	MBTA seat	5.17e-05	5.43e-05	32	28	0.350057	0.527995
Collection	c__Gemmatimonadetes	MBTA seat	5.43e-05	5.73e-05	32	25	0.351514	0.528974
Collection	o__Lactobacillales	MBTA touchscreen	3.75e-05	3.95e-05	32	16	0.351431	0.528974
Collection	f__Hyphomonadaceae	MBTA touchscreen	4.7e-05	4.98e-05	32	20	0.353935	0.531726
Collection	g__Ensifer	MBTA seat	0.000166401	0.00017643	32	28	0.353965	0.531726
Collection	g__Moraxella	MBTA seat	-0.000106986	0.000113593	32	28	0.354631	0.531792
DNA.or.cDNA	o__Bacteroidales	RNA	6.61e-05	7.01e-05	32	28	0.354428	0.531792
DNA.or.cDNA	g__Leuconostoc	RNA	-0.000261982	0.000278465	32	31	0.355145	0.532095
Collection	g__Cryocola	MBTA touchscreen	1.27e-05	1.35e-05	32	17	0.35625	0.533282
DNA.or.cDNA	g__Pleomorphomonas	RNA	3.85e-05	4.1e-05	32	15	0.356606	0.533348
Collection	g__Kocuria	MBTA seat	-0.00289221	0.00308574	32	32	0.356923	0.533355
Collection	o__Gemmatimonadales	MBTA touchscreen	0.000355573	0.000380186	32	28	0.357945	0.534414
Collection	g__Opitutus	MBTA seat	5.95e-05	6.37e-05	32	24	0.358513	0.534795
DNA.or.cDNA	g__Agrobacterium	RNA	0.000480009	0.000514982	32	32	0.359551	0.535409
DNA.or.cDNA	g__Brachybacterium	RNA	-0.000315176	0.000338035	32	32	0.359405	0.535409
Collection	g__Acinetobacter	MBTA touchscreen	0.00640061	0.0068992	32	32	0.361766	0.538237
DNA.or.cDNA	g__Staphylococcus	RNA	-0.0192033	0.0207997	32	32	0.364055	0.541172
DNA.or.cDNA	f__[Exiguobacteraceae]	RNA	-0.000100756	0.000109362	32	28	0.365051	0.54218
Collection	g__Campylobacter	MBTA wall	-0.000230106	0.000252819	32	31	0.370792	0.550228
DNA.or.cDNA	g__[Ruminococcus]	RNA	9.23e-05	0.00010167	32	28	0.372212	0.551856
DNA.or.cDNA	g__Cardiobacterium	RNA	0.000295785	0.000326714	32	20	0.373296	0.552984
Collection	g__Brevundimonas	MBTA wall	-0.000106306	0.000117686	32	29	0.374353	0.554068
Collection	g__Afifella	MBTA touchscreen	1.63e-05	1.8e-05	32	14	0.375141	0.554753
Collection	f__RB40	MBTA wall	2.65e-05	2.95e-05	32	23	0.376406	0.556143
Collection	f__Xenococcaceae	MBTA touchscreen	0.00742654	0.00828382	32	30	0.377904	0.557668
Collection	g__Roseateles	MBTA seat	0.00049392	0.000551156	32	28	0.378091	0.557668
Collection	f__Ectothiorhodospiraceae	MBTA seat	5.1e-05	5.71e-05	32	23	0.379745	0.559161
Collection	o__[Saprospirales]	MBTA touchscreen	2.71e-05	3.03e-05	32	13	0.379758	0.559161
Collection	g__Phenylobacterium	MBTA touchscreen	0.000186245	0.000209159	32	29	0.38109	0.560639
Collection	f__AKIW874	MBTA wall	4.34e-05	4.88e-05	32	18	0.381837	0.561254
Collection	g__Rudanella	MBTA touchscreen	0.000225823	0.000254877	32	23	0.383436	0.56312
Collection	f__Cytophagaceae	MBTA wall	0.000141096	0.000159585	32	28	0.384423	0.564085
Collection	g__Leuconostoc	MBTA seat	0.000347869	0.00039381	32	31	0.384849	0.564094
Collection	g__Roseomonas	MBTA seat	-0.00322543	0.00365327	32	32	0.38509	0.564094
Collection	o__Gemmatimonadales	MBTA wall	0.000335078	0.000380186	32	28	0.385906	0.564805
Collection	o__Acidimicrobiales	MBTA wall	-0.00154946	0.00176059	32	31	0.386583	0.565311
Collection	g__Brachybacterium	MBTA touchscreen	0.000418528	0.000478054	32	32	0.389033	0.567633
Collection	g__Jeotgalicoccus	MBTA touchscreen	0.00327007	0.00373882	32	32	0.38949	0.567633
Collection	g__Pedomicrobium	MBTA seat	2.88e-05	3.29e-05	32	23	0.389433	0.567633
DNA.or.cDNA	o__Clostridiales	RNA	-0.000769162	0.000879434	32	32	0.3895	0.567633
Collection	g__Comamonas	MBTA touchscreen	0.000337596	0.000386805	32	32	0.390479	0.568574
DNA.or.cDNA	c__Gemmatimonadetes	RNA	-3.52e-05	4.05e-05	32	25	0.3925	0.570204
DNA.or.cDNA	f__Leuconostocaceae	RNA	-0.000499794	0.000574806	32	31	0.392239	0.570204
Collection	g__Gardnerella	MBTA seat	0.00148106	0.00170711	32	32	0.393267	0.570204
Collection	g__Pseudoxanthomonas	MBTA wall	8.18e-05	9.42e-05	32	24	0.393045	0.570204
Collection	o__Ellin329	MBTA seat	4.17e-05	4.81e-05	32	22	0.393187	0.570204
DNA.or.cDNA	g__Coprococcus	RNA	-0.00012186	0.00014063	32	32	0.393836	0.570544
Collection	g__Leptolyngbya	MBTA seat	0.000183417	0.00021333	32	18	0.39748	0.57522
Collection	g__Sporosarcina	MBTA seat	0.000247591	0.000288129	32	29	0.397737	0.57522
Collection	g__Deinococcus	MBTA wall	-0.00198137	0.0023215	32	32	0.400897	0.5793
Collection	g__Skermanella	MBTA wall	0.00109466	0.00128665	32	30	0.402371	0.580938
Collection	g__Pontibacter	MBTA seat	5.29e-05	6.23e-05	32	25	0.403016	0.581378
Collection	g__Tannerella	MBTA seat	-7.63e-05	9e-05	32	23	0.403568	0.581683
Collection	g__Aeromicrobium	MBTA wall	0.000126745	0.000149634	32	32	0.40442	0.582419
Collection	g__Cryocola	MBTA seat	1.15e-05	1.35e-05	32	17	0.405237	0.583104
Collection	c__Gemm-3	MBTA wall	5.88e-05	6.97e-05	32	27	0.406481	0.584402
Collection	f__[Exiguobacteraceae]	MBTA seat	0.00013003	0.000154662	32	28	0.407878	0.585425
Collection	g__Faecalibacterium	MBTA touchscreen	0.000762877	0.000907117	32	31	0.40774	0.585425
Collection	f__[Weeksellaceae]	MBTA wall	0.000528856	0.000631254	32	31	0.409506	0.586786
Collection	g__SMB53	MBTA touchscreen	-0.00055379	0.000661027	32	32	0.409513	0.586786
Collection	f__Koribacteraceae	MBTA wall	-5.19e-05	6.21e-05	32	24	0.410938	0.588333
DNA.or.cDNA	g__Alkanindiges	RNA	0.00310386	0.00373865	32	32	0.413701	0.591794
Collection	g__Enterococcus	MBTA touchscreen	0.000119857	0.00014591	32	22	0.418588	0.597369
Collection	g__Modestobacter	MBTA wall	0.00224202	0.00272834	32	32	0.418416	0.597369
DNA.or.cDNA	g__Pseudoxanthomonas	RNA	-5.47e-05	6.66e-05	32	24	0.418648	0.597369
Collection	f__Pseudonocardiaceae	MBTA seat	2.87e-05	3.51e-05	32	19	0.420558	0.598306
DNA.or.cDNA	g__Methylosinus	RNA	3.35e-05	4.1e-05	32	21	0.420706	0.598306
DNA.or.cDNA	g__Mycoplana	RNA	2.87e-05	3.5e-05	32	19	0.420272	0.598306
DNA.or.cDNA	g__Pediococcus	RNA	-0.000100607	0.000123035	32	28	0.420679	0.598306
Collection	f__Lachnospiraceae	MBTA touchscreen	0.000664022	0.000813101	32	31	0.421274	0.598616
Collection	g__Arsenicicoccus	MBTA wall	0.0011298	0.00138452	32	30	0.421628	0.59862
Collection	o__iii1-15	MBTA seat	0.000663816	0.000815409	32	32	0.422716	0.599667
Collection	g__Conexibacter	MBTA touchscreen	3.74e-05	4.6e-05	32	25	0.423478	0.60025
Collection	f__Enterobacteriaceae	MBTA seat	0.00661251	0.00815796	32	32	0.424706	0.600495
Collection	g__Desemzia	MBTA wall	6.53e-05	8.05e-05	32	22	0.424423	0.600495
Collection	g__Sporosarcina	MBTA wall	-0.000233761	0.000288129	32	29	0.424284	0.600495
Collection	g__Mobiluncus	MBTA wall	-9.03e-05	0.000111587	32	25	0.425666	0.601342
Collection	g__Peptococcus	MBTA seat	-4.77e-05	5.9e-05	32	26	0.426009	0.601342
DNA.or.cDNA	f__Bartonellaceae	RNA	-0.000914691	0.00113258	32	22	0.426368	0.601351
Collection	g__Citromicrobium	MBTA seat	8.97e-05	0.000111653	32	23	0.428693	0.603658
Collection	g__Thermus	MBTA seat	5.99e-05	7.46e-05	32	13	0.42871	0.603658
Collection	g__Actinobacillus	MBTA seat	-8.9e-05	0.000111298	32	28	0.430696	0.605437
DNA.or.cDNA	g__Pseudochrobactrum	RNA	-3.37e-05	4.21e-05	32	24	0.431037	0.605437
Collection	g__Stenotrophomonas	MBTA wall	-0.000151851	0.000189833	32	32	0.430738	0.605437
Collection	g__Oribacterium	MBTA seat	-0.000232222	0.000291671	32	19	0.432874	0.607517
Collection	g__Planomicrobium	MBTA wall	0.000487639	0.000613852	32	31	0.433895	0.60845
Collection	f__Armatimonadaceae	MBTA wall	5.02e-05	6.35e-05	32	23	0.436058	0.609981
Collection	g__Gallicola	MBTA touchscreen	0.000193769	0.000244899	32	21	0.435711	0.609981
DNA.or.cDNA	g__Lautropia	RNA	0.000773558	0.000978042	32	31	0.435881	0.609981
Collection	g__Clostridium	MBTA seat	0.000215403	0.000273191	32	32	0.437291	0.611205
Collection	g__Pantoea	MBTA touchscreen	-0.00252337	0.00321021	32	32	0.438685	0.612526
Collection	g__Prevotella	MBTA seat	-0.00198493	0.0025267	32	32	0.438953	0.612526
Collection	g__Lachnospira	MBTA touchscreen	-7.96e-05	0.000101792	32	22	0.440814	0.614621
Collection	f__Acidobacteriaceae	MBTA wall	0.000467348	0.000599111	32	29	0.442136	0.615636
Collection	g__Fusobacterium	MBTA seat	-0.0030152	0.00386728	32	32	0.442367	0.615636
Collection	g__Streptomyces	MBTA seat	2.38e-05	3.05e-05	32	27	0.442623	0.615636
Collection	g__Brevundimonas	MBTA touchscreen	9.1e-05	0.000117686	32	29	0.445881	0.619662
Collection	g__Azospirillum	MBTA seat	8.19e-05	0.000106393	32	18	0.447961	0.622046
Collection	g__Hyphomicrobium	MBTA wall	-5.18e-05	6.78e-05	32	27	0.450924	0.625144
DNA.or.cDNA	g__Steroidobacter	RNA	0.000257858	0.000336858	32	24	0.450626	0.625144
Collection	g__Cloacibacterium	MBTA seat	0.000126518	0.000165763	32	24	0.451935	0.626039
Collection	f__Saprospiraceae	MBTA wall	3.46e-05	4.55e-05	32	20	0.454325	0.628838
Collection	g__Planifilum	MBTA seat	-2.66e-05	3.52e-05	32	16	0.45581	0.630383
Collection	f__Verrucomicrobiaceae	MBTA wall	5.19e-05	6.87e-05	32	27	0.456196	0.630407
DNA.or.cDNA	g__Capnocytophaga	RNA	0.0010626	0.00140806	32	31	0.456988	0.630991
Collection	f__0319-6G20	MBTA wall	1.51e-05	2.01e-05	32	15	0.459404	0.633815
DNA.or.cDNA	f__Piscirickettsiaceae	RNA	2.46e-05	3.29e-05	32	21	0.460816	0.63504
Collection	o__Gaiellales	MBTA wall	6.5e-05	8.69e-05	32	27	0.461036	0.63504
Collection	g__Roseococcus	MBTA touchscreen	0.000768977	0.00102982	32	30	0.461693	0.635432
Collection	f__Flavobacteriaceae	MBTA wall	5.5e-05	7.38e-05	32	24	0.462646	0.635976
Collection	g__Fusobacterium	MBTA touchscreen	0.00288032	0.00386728	32	32	0.462833	0.635976
Collection	f__Geodermatophilaceae	MBTA seat	0.00038886	0.000523164	32	31	0.463729	0.636675
Collection	p__WPS-2	MBTA seat	0.000102494	0.000138005	32	27	0.464087	0.636675
Collection	g__Micromonospora	MBTA seat	5.52e-05	7.49e-05	32	26	0.467599	0.640465
Collection	g__Terriglobus	MBTA touchscreen	0.000340334	0.000461877	32	28	0.467569	0.640465
Collection	g__Anaeromyxobacter	MBTA touchscreen	6.48e-05	8.81e-05	32	22	0.468414	0.641066
Collection	g__Rathayibacter	MBTA seat	0.000277722	0.000378121	32	30	0.468989	0.64134
DNA.or.cDNA	g__Nocardioides	RNA	-0.000233003	0.000317531	32	29	0.469397	0.641385
Collection	g__Catonella	MBTA touchscreen	6.34e-05	8.66e-05	32	23	0.470488	0.642361
Collection	g__Campylobacter	MBTA touchscreen	-0.000184669	0.000252819	32	31	0.471413	0.64311
Collection	g__Tannerella	MBTA wall	-6.56e-05	9e-05	32	23	0.472249	0.643736
Collection	f__[Weeksellaceae]	MBTA seat	-0.000452851	0.000631254	32	31	0.479299	0.652826
Collection	g__Pseudoxanthomonas	MBTA seat	6.73e-05	9.42e-05	32	24	0.481234	0.654939
Collection	g__Psychromonas	MBTA touchscreen	-3.01e-05	4.23e-05	32	22	0.482813	0.656565
DNA.or.cDNA	f__Peptostreptococcaceae	RNA	5.54e-05	7.81e-05	32	30	0.483698	0.657245
DNA.or.cDNA	f__Nakamurellaceae	RNA	0.000441915	0.000624046	32	31	0.484925	0.65811
Collection	g__Rubricoccus	MBTA seat	4.76e-05	6.72e-05	32	24	0.485207	0.65811
Collection	o__Streptophyta	MBTA touchscreen	0.00838112	0.0118508	32	32	0.485491	0.65811
DNA.or.cDNA	f__Streptomycetaceae	RNA	-3.74e-05	5.29e-05	32	30	0.48601	0.658291
Collection	g__Lutibacterium	MBTA wall	4.38e-05	6.21e-05	32	21	0.486836	0.658888
DNA.or.cDNA	f__Aeromonadaceae	RNA	-0.000313343	0.000445166	32	31	0.487535	0.659311
Collection	g__Neisseria	MBTA touchscreen	0.00455759	0.00648902	32	32	0.48847	0.660052
DNA.or.cDNA	c__S085	RNA	8.92e-06	1.27e-05	32	9	0.489962	0.661546
Collection	f__S24-7	MBTA touchscreen	7.36e-05	0.000105942	32	18	0.492897	0.664982
Collection	c__C0119	MBTA seat	-3.89e-05	5.62e-05	32	12	0.494657	0.66683
Collection	g__Rhodovulum	MBTA wall	9.81e-05	0.000142039	32	24	0.495631	0.667617
Collection	f__Nocardiaceae	MBTA seat	6.2e-05	9.02e-05	32	27	0.497672	0.668832
Collection	f__Xanthomonadaceae	MBTA wall	0.000269094	0.00039148	32	31	0.497708	0.668832
Collection	o__Bacillales	MBTA seat	3.99e-05	5.81e-05	32	28	0.497704	0.668832
Collection	f__Actinomycetaceae	MBTA wall	-8.25e-05	0.000120259	32	28	0.498534	0.669415
Collection	f__Acidobacteriaceae	MBTA touchscreen	0.000410562	0.000599111	32	29	0.499006	0.669522
Collection	g__Agrobacterium	MBTA seat	0.000496238	0.000728295	32	32	0.50144	0.671778
Collection	g__Gallicola	MBTA wall	0.000166717	0.000244899	32	21	0.501821	0.671778
Collection	g__Micromonospora	MBTA touchscreen	-5.09e-05	7.49e-05	32	26	0.50226	0.671778
Collection	g__Paenisporosarcina	MBTA seat	-9.51e-05	0.000139847	32	31	0.502062	0.671778
Collection	g__Lautropia	MBTA seat	-0.000934324	0.00138316	32	31	0.505103	0.675052
Collection	g__Cupriavidus	MBTA touchscreen	-1.81e-05	2.68e-05	32	15	0.505574	0.675153
Collection	f__Syntrophobacteraceae	MBTA seat	5.14e-05	7.67e-05	32	27	0.508737	0.678846
Collection	f__Koribacteraceae	MBTA seat	-4.14e-05	6.21e-05	32	24	0.51065	0.680867
Collection	f__Streptomycetaceae	MBTA wall	4.97e-05	7.48e-05	32	30	0.512131	0.682309
DNA.or.cDNA	g__Anaerococcus	RNA	-0.00112826	0.0017073	32	32	0.514312	0.684147
Collection	g__Roseomonas	MBTA touchscreen	-0.00241494	0.00365327	32	32	0.514191	0.684147
Collection	g__Citrullus	MBTA wall	0.000326785	0.000503073	32	29	0.521454	0.692093
DNA.or.cDNA	g__Ensifer	RNA	8.11e-05	0.000124755	32	28	0.521075	0.692093
Collection	g__Megamonas	MBTA seat	0.000357187	0.00055079	32	18	0.52214	0.692093
DNA.or.cDNA	g__Mobiluncus	RNA	-5.11e-05	7.89e-05	32	25	0.522311	0.692093
Collection	o__Acidimicrobiales	MBTA touchscreen	-0.0011423	0.00176059	32	31	0.521937	0.692093
DNA.or.cDNA	g__Planctomyces	RNA	2.61e-05	4.07e-05	32	25	0.527414	0.697772
Collection	g__Porphyromonas	MBTA wall	-0.00085598	0.00133684	32	32	0.527372	0.697772
Collection	f__Ruminococcaceae	MBTA touchscreen	0.000639318	0.00100151	32	32	0.52862	0.698826
DNA.or.cDNA	g__Clostridium	RNA	-0.000123025	0.000193175	32	32	0.529582	0.699556
Collection	g__Abies	MBTA touchscreen	0.000104893	0.000165967	32	20	0.532695	0.703125
Collection	g__Mycoplana	MBTA wall	3.12e-05	4.96e-05	32	19	0.534342	0.703698
Collection	g__Nesterenkonia	MBTA touchscreen	-0.000123058	0.000195511	32	29	0.534365	0.703698
Collection	g__Streptomyces	MBTA wall	-1.92e-05	3.05e-05	32	27	0.533619	0.703698
Collection	g__Methylopila	MBTA wall	3.05e-05	4.85e-05	32	19	0.535249	0.703776
Collection	o__DS-18	MBTA wall	1.91e-05	3.04e-05	32	21	0.535019	0.703776
Collection	f__Halomonadaceae	MBTA touchscreen	0.000101018	0.000161182	32	25	0.536099	0.704351
Collection	o__RB41	MBTA touchscreen	0.00029184	0.000467302	32	27	0.537528	0.705686
Collection	g__Parvimonas	MBTA seat	0.000119351	0.000191311	32	32	0.537957	0.705707
Collection	g__Leptotrichia	MBTA seat	-0.00154024	0.00248074	32	32	0.539884	0.707149
Collection	o__Clostridiales	MBTA wall	0.000772198	0.00124371	32	32	0.539883	0.707149
Collection	g__Facklamia	MBTA touchscreen	0.000355405	0.000573343	32	31	0.540532	0.707454
Collection	g__Streptococcus	MBTA touchscreen	-0.00804984	0.0130295	32	32	0.541873	0.708667
Collection	g__Exiguobacterium	MBTA wall	-5.19e-05	8.44e-05	32	28	0.5439	0.710773
DNA.or.cDNA	g__Aeromicrobium	RNA	6.44e-05	0.000105807	32	32	0.547628	0.715099
Collection	g__Sporosarcina	MBTA touchscreen	-0.000174822	0.000288129	32	29	0.549086	0.716455
DNA.or.cDNA	g__Pedobacter	RNA	0.000363312	0.000601888	32	31	0.551134	0.718577
DNA.or.cDNA	g__Sphingobium	RNA	5.84e-05	9.75e-05	32	32	0.554222	0.722052
Collection	f__Solibacteraceae	MBTA touchscreen	5.9e-05	9.91e-05	32	23	0.556573	0.724563
Collection	f__Gemmataceae	MBTA touchscreen	2.98e-05	5.04e-05	32	23	0.559167	0.725571
Collection	g__Candidatus Nitrososphaera	MBTA wall	6.95e-05	0.000117717	32	28	0.559896	0.725571
DNA.or.cDNA	g__Fusobacterium	RNA	0.00161443	0.00273458	32	32	0.559849	0.725571
DNA.or.cDNA	g__Kytococcus	RNA	-9.05e-05	0.000152751	32	30	0.558255	0.725571
Collection	g__Neisseria	MBTA seat	-0.0038376	0.00648902	32	32	0.559172	0.725571
Collection	g__Nesterenkonia	MBTA wall	-0.00011587	0.000195511	32	29	0.558344	0.725571
Collection	g__Actinoplanes	MBTA wall	6e-05	0.000102037	32	23	0.561191	0.725598
Collection	g__Roseateles	MBTA wall	0.000324775	0.000551156	32	28	0.560585	0.725598
Collection	o__Ellin5290	MBTA wall	1.3e-05	2.21e-05	32	22	0.560935	0.725598
Collection	f__Erythrobacteraceae	MBTA wall	0.000137881	0.000234999	32	28	0.56226	0.726429
DNA.or.cDNA	f__Alcaligenaceae	RNA	-5.84e-05	0.000100322	32	23	0.565015	0.729437
DNA.or.cDNA	g__Psychrobacter	RNA	-0.0046542	0.00800087	32	30	0.565586	0.729623
Collection	g__Thermus	MBTA touchscreen	-4.33e-05	7.46e-05	32	13	0.566023	0.729636
DNA.or.cDNA	g__Tannerella	RNA	3.66e-05	6.36e-05	32	23	0.569763	0.733903
Collection	g__Prauseria	MBTA wall	-9.76e-05	0.000170408	32	26	0.571647	0.735774
Collection	g__Ruminococcus	MBTA touchscreen	0.000459892	0.000806746	32	32	0.573352	0.737414
Collection	f__Bartonellaceae	MBTA wall	-0.000907277	0.0016017	32	22	0.57577	0.7383
Collection	g__Lactococcus	MBTA wall	-0.00262934	0.00463666	32	32	0.575347	0.7383
Collection	g__Rubellimicrobium	MBTA wall	-0.00119263	0.00210016	32	31	0.574812	0.7383
DNA.or.cDNA	o__Ellin5290	RNA	-8.89e-06	1.57e-05	32	22	0.575101	0.7383
Collection	f__Dermabacteraceae	MBTA wall	-5.05e-05	9e-05	32	28	0.579065	0.741967
Collection	g__Dorea	MBTA touchscreen	3.93e-05	7.03e-05	32	22	0.580337	0.74304
Collection	f__Coriobacteriaceae	MBTA wall	-5.58e-05	0.000100069	32	28	0.582023	0.743935
DNA.or.cDNA	f__Kineosporiaceae	RNA	-9.13e-05	0.000163739	32	28	0.581828	0.743935
Collection	g__Arcobacter	MBTA wall	-2.43e-05	4.37e-05	32	23	0.583214	0.743935
DNA.or.cDNA	g__Dermacoccus	RNA	-0.000653229	0.00117495	32	32	0.582813	0.743935
DNA.or.cDNA	g__Neisseria	RNA	0.00255008	0.00458843	32	32	0.582949	0.743935
Collection	g__Lachnospira	MBTA wall	-5.64e-05	0.000101792	32	22	0.584358	0.744658
DNA.or.cDNA	g__Luteimonas	RNA	-3.41e-05	6.16e-05	32	29	0.584653	0.744658
Collection	g__Phenylobacterium	MBTA seat	0.000115272	0.000209159	32	29	0.586083	0.745924
Collection	g__Atopobium	MBTA wall	-0.000252506	0.000461427	32	32	0.588717	0.748718
Collection	g__Dorea	MBTA wall	3.83e-05	7.03e-05	32	22	0.590652	0.748948
Collection	g__Georgenia	MBTA seat	5.97e-05	0.0001096	32	23	0.590485	0.748948
Collection	g__Novosphingobium	MBTA seat	0.000761769	0.00139931	32	32	0.590643	0.748948
Collection	p__WPS-2	MBTA touchscreen	7.53e-05	0.000138005	32	27	0.589566	0.748948
Collection	g__Marinilactibacillus	MBTA seat	3.65e-05	6.73e-05	32	26	0.592392	0.750598
Collection	g__Pleomorphomonas	MBTA seat	-3.14e-05	5.8e-05	32	15	0.593364	0.751271
Collection	g__Salinicoccus	MBTA wall	-0.0002569	0.00047724	32	31	0.594778	0.752504
Collection	g__Quadrisphaera	MBTA seat	0.000101062	0.000188485	32	25	0.596222	0.753773
Collection	g__Rubrobacter	MBTA wall	0.000526933	0.00100717	32	32	0.605115	0.764451
Collection	c__Gitt-GS-136	MBTA wall	2.24e-05	4.31e-05	32	21	0.607551	0.764905
Collection	f__Phyllobacteriaceae	MBTA wall	2.9e-05	5.56e-05	32	20	0.606258	0.764905
DNA.or.cDNA	g__Peredibacter	RNA	-1.41e-05	2.71e-05	32	24	0.607267	0.764905
Collection	g__Pleomorphomonas	MBTA wall	3.01e-05	5.8e-05	32	15	0.607715	0.764905
DNA.or.cDNA	o__Rickettsiales	RNA	0.000381009	0.000731805	32	14	0.606859	0.764905
Collection	f__Erysipelotrichaceae	MBTA wall	8.45e-05	0.000163838	32	25	0.610145	0.766854
DNA.or.cDNA	g__Kingella	RNA	-4.17e-05	8.12e-05	32	25	0.611508	0.766854
DNA.or.cDNA	g__Leptotrichia	RNA	0.000904605	0.00175415	32	32	0.610265	0.766854
Collection	g__Ralstonia	MBTA wall	-0.000314924	0.000612413	32	18	0.611272	0.766854
DNA.or.cDNA	g__Turicibacter	RNA	-0.000115194	0.000223906	32	28	0.611105	0.766854
Collection	f__Pseudanabaenaceae	MBTA seat	0.000190491	0.000371941	32	17	0.612707	0.767794
Collection	g__Salinicoccus	MBTA seat	0.000244012	0.00047724	32	31	0.613299	0.767973
Collection	g__Dietzia	MBTA touchscreen	0.000165829	0.00032499	32	32	0.614015	0.768306
Collection	g__Rhodococcus	MBTA touchscreen	0.00115315	0.00231989	32	32	0.623162	0.77918
Collection	g__Comamonas	MBTA seat	0.000191778	0.000386805	32	32	0.624047	0.779716
Collection	f__Fusobacteriaceae	MBTA touchscreen	0.000139907	0.000282631	32	21	0.624593	0.779829
Collection	f__Moraxellaceae	MBTA touchscreen	-0.00209475	0.00426842	32	32	0.627565	0.782408
Collection	g__Capnocytophaga	MBTA touchscreen	-0.000977205	0.00199129	32	31	0.627576	0.782408
DNA.or.cDNA	f__Gemellaceae	RNA	-0.000690425	0.00140975	32	32	0.628267	0.782699
Collection	f__Burkholderiaceae	MBTA wall	0.000144181	0.000296462	32	32	0.63065	0.784787
Collection	o__Burkholderiales	MBTA seat	0.00125695	0.00258611	32	31	0.630862	0.784787
Collection	f__Lachnospiraceae	MBTA wall	-0.000393438	0.000813101	32	31	0.632378	0.7861
Collection	f__Cyclobacteriaceae	MBTA seat	2.29e-05	4.82e-05	32	20	0.63857	0.792068
DNA.or.cDNA	g__Moraxella	RNA	3.82e-05	8.03e-05	32	28	0.638424	0.792068
Collection	g__Oenothera	MBTA wall	-0.000750737	0.00157876	32	30	0.638238	0.792068
DNA.or.cDNA	f__S24-7	RNA	-3.55e-05	7.49e-05	32	18	0.639377	0.792493
Collection	f__Leuconostocaceae	MBTA touchscreen	-0.00038411	0.000812899	32	31	0.640354	0.792764
Collection	g__Bacteroides	MBTA wall	0.000345066	0.000730642	32	32	0.640523	0.792764
DNA.or.cDNA	g__Piscicoccus	RNA	0.000716926	0.00152588	32	26	0.642239	0.794312
Collection	g__Mycobacterium	MBTA seat	0.00024229	0.000516478	32	32	0.642751	0.794369
Collection	g__Rudanella	MBTA wall	-0.000118085	0.000254877	32	23	0.646862	0.798872
DNA.or.cDNA	g__Brevibacillus	RNA	1.61e-05	3.49e-05	32	19	0.647901	0.799577
Collection	g__Bacteroides	MBTA touchscreen	0.00033635	0.000730642	32	32	0.648952	0.800296
Collection	g__Cupriavidus	MBTA seat	-1.23e-05	2.68e-05	32	15	0.649678	0.800613
Collection	g__Afifella	MBTA wall	8.23e-06	1.8e-05	32	14	0.651425	0.801609
Collection	g__Mogibacterium	MBTA seat	4.51e-05	9.86e-05	32	25	0.651149	0.801609
DNA.or.cDNA	g__Blastococcus	RNA	0.000401724	0.000882194	32	32	0.652485	0.801856
Collection	g__Pleomorphomonas	MBTA touchscreen	2.64e-05	5.8e-05	32	15	0.652564	0.801856
Collection	g__Labrys	MBTA wall	-1.86e-05	4.1e-05	32	15	0.653881	0.802896
DNA.or.cDNA	g__Arsenicicoccus	RNA	-0.000441156	0.000979006	32	30	0.655864	0.804753
DNA.or.cDNA	g__Aerococcus	RNA	-0.00167286	0.00372194	32	32	0.656688	0.805186
Collection	g__Lactococcus	MBTA touchscreen	-0.00206482	0.00463666	32	32	0.659635	0.808216
Collection	g__Oligella	MBTA seat	-5.69e-05	0.000127899	32	24	0.660106	0.808216
Collection	c__Gitt-GS-136	MBTA seat	1.9e-05	4.31e-05	32	21	0.662756	0.808563
DNA.or.cDNA	f__Ellin517	RNA	-1.05e-05	2.38e-05	32	20	0.661874	0.808563
Collection	f__Xenococcaceae	MBTA wall	-0.00365892	0.00828382	32	30	0.662228	0.808563
Collection	g__Clostridium	MBTA wall	0.000121022	0.000273191	32	32	0.661301	0.808563
DNA.or.cDNA	g__Lysobacter	RNA	-5.58e-05	0.000126296	32	28	0.662349	0.808563
DNA.or.cDNA	f__Ruminococcaceae	RNA	0.000309492	0.000708172	32	32	0.665566	0.809
Collection	g__Blastococcus	MBTA seat	0.000548177	0.00124761	32	32	0.663882	0.809
Collection	g__Conexibacter	MBTA seat	2.02e-05	4.6e-05	32	25	0.66453	0.809
Collection	g__Dermacoccus	MBTA seat	-0.000726758	0.00166162	32	32	0.665316	0.809
Collection	g__Granulicatella	MBTA seat	-0.000103521	0.000237019	32	31	0.665755	0.809
DNA.or.cDNA	o__Bacillales	RNA	-1.79e-05	4.11e-05	32	28	0.665957	0.809
Collection	g__Paludibacter	MBTA seat	-2.93e-05	6.73e-05	32	26	0.666448	0.809021
Collection	g__Facklamia	MBTA wall	0.000249241	0.000573343	32	31	0.667223	0.809387
Collection	g__Pigmentiphaga	MBTA touchscreen	9.95e-05	0.000229307	32	22	0.667783	0.809492
Collection	g__Fusobacterium	MBTA wall	-0.00167199	0.00386728	32	32	0.668926	0.810302
Collection	g__Brevibacterium	MBTA touchscreen	0.000420083	0.000979307	32	32	0.671356	0.811519
DNA.or.cDNA	g__DA101	RNA	-3.91e-05	9.09e-05	32	30	0.670685	0.811519
DNA.or.cDNA	g__Quadrisphaera	RNA	-5.72e-05	0.000133279	32	25	0.670961	0.811519
Collection	g__Prevotella	MBTA touchscreen	-0.00107587	0.0025267	32	32	0.67363	0.813691
Collection	f__Rhizobiaceae	MBTA seat	0.00124562	0.00293716	32	32	0.67486	0.814602
Collection	f__Rhodospirillaceae	MBTA wall	-8.54e-05	0.000203076	32	31	0.67734	0.815838
Collection	g__Azospirillum	MBTA touchscreen	4.47e-05	0.000106393	32	18	0.677795	0.815838
Collection	g__SMB53	MBTA seat	-0.000278857	0.000661027	32	32	0.676472	0.815838
DNA.or.cDNA	o__Actinomycetales	RNA	-0.000351287	0.000834016	32	32	0.676944	0.815838
Collection	f__[Mogibacteriaceae]	MBTA seat	5.73e-05	0.000137634	32	26	0.68072	0.816303
Collection	f__Coriobacteriaceae	MBTA seat	4.17e-05	0.000100069	32	28	0.680455	0.816303
DNA.or.cDNA	f__Nocardioidaceae	RNA	-0.000191839	0.00046085	32	32	0.680502	0.816303
Collection	f__Nostocaceae	MBTA wall	0.000116801	0.000278931	32	20	0.678714	0.816303
DNA.or.cDNA	g__Sutterella	RNA	-2.46e-05	5.9e-05	32	23	0.679568	0.816303
Collection	g__Verrucosispora	MBTA wall	3.83e-05	9.23e-05	32	25	0.681049	0.816303
DNA.or.cDNA	f__Solibacteraceae	RNA	2.9e-05	7.01e-05	32	23	0.682332	0.816588
Collection	g__Buchnera	MBTA touchscreen	5.13e-05	0.000123852	32	25	0.681951	0.816588
Collection	o__Bacteroidales	MBTA seat	4.1e-05	9.92e-05	32	28	0.682721	0.816588
Collection	g__Helcococcus	MBTA wall	2.32e-05	5.64e-05	32	26	0.68401	0.817557
DNA.or.cDNA	f__Methylobacteriaceae	RNA	0.000615165	0.00149892	32	32	0.684748	0.817867
Collection	f__Ruminococcaceae	MBTA wall	0.000408135	0.00100151	32	32	0.686839	0.819791
Collection	g__Citrullus	MBTA seat	-0.000203974	0.000503073	32	29	0.688338	0.820433
DNA.or.cDNA	g__Kineococcus	RNA	0.000231376	0.000570081	32	31	0.68804	0.820433
Collection	f__Intrasporangiaceae	MBTA wall	8.3e-05	0.000205485	32	29	0.689468	0.820683
Collection	g__Arsenicicoccus	MBTA seat	-0.000559131	0.00138452	32	30	0.689509	0.820683
Collection	g__Paludibacter	MBTA touchscreen	2.68e-05	6.73e-05	32	26	0.693384	0.824721
Collection	g__Oscillospira	MBTA wall	7.41e-05	0.000187447	32	28	0.695855	0.827084
Collection	f__Bartonellaceae	MBTA touchscreen	-0.000626675	0.0016017	32	22	0.698679	0.828825
Collection	g__Cardiobacterium	MBTA touchscreen	-0.000181042	0.000462043	32	20	0.69826	0.828825
Collection	g__Stenotrophomonas	MBTA seat	-7.42e-05	0.000189833	32	32	0.698776	0.828825
Collection	g__Aggregatibacter	MBTA wall	-0.000293528	0.000752975	32	29	0.699725	0.829361
Collection	g__Sediminibacterium	MBTA wall	1.25e-05	3.21e-05	32	19	0.700198	0.829361
Collection	o__FW68	MBTA touchscreen	8.66e-05	0.000223423	32	18	0.701436	0.830251
Collection	g__Arsenicicoccus	MBTA touchscreen	0.000535469	0.00138452	32	30	0.70197	0.830308
DNA.or.cDNA	o__[Saprospirales]	RNA	8.26e-06	2.15e-05	32	13	0.703393	0.831415
Collection	g__Pedomicrobium	MBTA wall	-1.26e-05	3.29e-05	32	23	0.705419	0.833233
Collection	o__Caulobacterales	MBTA wall	2.11e-05	5.54e-05	32	22	0.706777	0.83426
Collection	g__Pilimelia	MBTA wall	-9.9e-06	2.62e-05	32	21	0.708204	0.835368
DNA.or.cDNA	g__Cryocola	RNA	-3.61e-06	9.58e-06	32	17	0.709169	0.835929
Collection	g__Cardiobacterium	MBTA seat	-0.000173669	0.000462043	32	20	0.70995	0.836272
DNA.or.cDNA	g__Hyphomicrobium	RNA	-1.8e-05	4.79e-05	32	27	0.710838	0.836742
DNA.or.cDNA	g__Verrucosispora	RNA	2.44e-05	6.52e-05	32	25	0.711708	0.837189
Collection	g__Veillonella	MBTA touchscreen	-0.000821471	0.00220406	32	32	0.712276	0.837279
Collection	g__Pigmentiphaga	MBTA seat	8.39e-05	0.000229307	32	22	0.717189	0.842475
Collection	g__Haemophilus	MBTA touchscreen	0.0047649	0.0130737	32	32	0.718351	0.84326
DNA.or.cDNA	g__Oribacterium	RNA	-7.44e-05	0.000206243	32	19	0.720974	0.845758
Collection	f__A4b	MBTA touchscreen	2.63e-05	7.3e-05	32	21	0.721993	0.846372
Collection	g__Ruminococcus	MBTA wall	0.000289473	0.000806746	32	32	0.722524	0.846413
Collection	g__Sneathia	MBTA touchscreen	6.18e-05	0.000172847	32	29	0.723254	0.846689
Collection	f__Solibacteraceae	MBTA wall	3.53e-05	9.91e-05	32	23	0.724513	0.84758
Collection	g__Dokdonella	MBTA seat	-1.71e-05	4.88e-05	32	24	0.729306	0.852021
DNA.or.cDNA	g__Prauseria	RNA	-4.22e-05	0.000120497	32	26	0.729143	0.852021
Collection	g__Neisseria	MBTA wall	-0.00225084	0.00648902	32	32	0.731379	0.853275
DNA.or.cDNA	g__Vibrio	RNA	-0.000221224	0.000637101	32	21	0.731107	0.853275
Collection	o__Stramenopiles	MBTA wall	9.79e-05	0.000284364	32	27	0.733268	0.854895
Collection	g__Catonella	MBTA seat	-2.97e-05	8.66e-05	32	23	0.734275	0.855485
Collection	g__Microbispora	MBTA seat	-0.000209767	0.000619745	32	31	0.737625	0.858218
Collection	g__Oribacterium	MBTA wall	-9.88e-05	0.000291671	32	19	0.737328	0.858218
Collection	g__Acetobacter	MBTA wall	-1.38e-05	4.1e-05	32	21	0.739174	0.859001
DNA.or.cDNA	g__Pedomicrobium	RNA	7.83e-06	2.33e-05	32	23	0.739304	0.859001
DNA.or.cDNA	g__Asticcacaulis	RNA	8.96e-06	2.68e-05	32	17	0.740601	0.859923
Collection	f__Pseudanabaenaceae	MBTA touchscreen	0.000120927	0.000371941	32	17	0.747594	0.865716
Collection	f__Pseudomonadaceae	MBTA touchscreen	-0.000949505	0.00292074	32	32	0.747618	0.865716
Collection	g__Catenibacterium	MBTA wall	7.45e-05	0.000229034	32	23	0.747611	0.865716
DNA.or.cDNA	g__Erwinia	RNA	0.000167652	0.000514474	32	31	0.747034	0.865716
Collection	g__Bifidobacterium	MBTA wall	0.00013007	0.000401325	32	30	0.748358	0.8659
DNA.or.cDNA	g__Micromonospora	RNA	1.71e-05	5.3e-05	32	26	0.74879	0.8659
DNA.or.cDNA	f__Pseudomonadaceae	RNA	0.000661326	0.00206527	32	32	0.751272	0.867932
DNA.or.cDNA	g__Wautersiella	RNA	-8.66e-05	0.000270687	32	32	0.751564	0.867932
Collection	g__Blautia	MBTA touchscreen	0.000359957	0.00112871	32	31	0.752249	0.868136
Collection	g__Eikenella	MBTA touchscreen	-7.05e-05	0.000221689	32	22	0.752894	0.868294
Collection	f__Streptococcaceae	MBTA seat	-0.000645741	0.00205647	32	32	0.755931	0.870757
Collection	g__Rudanella	MBTA seat	-8e-05	0.000254877	32	23	0.756057	0.870757
Collection	o__Bacteroidales	MBTA touchscreen	3.11e-05	9.92e-05	32	28	0.75656	0.870757
DNA.or.cDNA	g__Parabacteroides	RNA	3.08e-05	9.88e-05	32	19	0.757549	0.871309
Collection	g__Vibrio	MBTA wall	-0.000280151	0.000900997	32	21	0.758238	0.871515
DNA.or.cDNA	c__Betaproteobacteria	RNA	0.000437282	0.0014432	32	32	0.764216	0.872232
Collection	f__AKIW874	MBTA seat	-1.47e-05	4.88e-05	32	18	0.765996	0.872232
Collection	f__Gemmataceae	MBTA seat	1.54e-05	5.04e-05	32	23	0.762775	0.872232
DNA.or.cDNA	f__Moraxellaceae	RNA	-0.00092368	0.00301823	32	32	0.761926	0.872232
Collection	f__Pseudomonadaceae	MBTA wall	-0.000900168	0.00292074	32	32	0.760296	0.872232
DNA.or.cDNA	g__Alicycliphilus	RNA	-1.73e-05	5.65e-05	32	28	0.76183	0.872232
Collection	g__Arcobacter	MBTA seat	1.34e-05	4.37e-05	32	23	0.761842	0.872232
Collection	g__Delftia	MBTA seat	0.000116663	0.000387435	32	31	0.765633	0.872232
Collection	g__Parabacteroides	MBTA wall	4.2e-05	0.000139694	32	19	0.766012	0.872232
Collection	g__Pseudochrobactrum	MBTA touchscreen	-1.8e-05	5.96e-05	32	24	0.765158	0.872232
DNA.or.cDNA	g__Pseudomonas	RNA	0.00239678	0.00794884	32	32	0.765324	0.872232
Collection	g__Williamsia	MBTA touchscreen	0.0001687	0.000557184	32	24	0.764384	0.872232
Collection	o__B07_WMSP1	MBTA seat	1.11e-05	3.68e-05	32	18	0.764834	0.872232
Collection	o__Sphingobacteriales	MBTA wall	3.59e-05	0.000118091	32	25	0.763286	0.872232
Collection	g__Luteibacter	MBTA wall	2.03e-05	6.95e-05	32	19	0.772801	0.879377
Collection	f__Erysipelotrichaceae	MBTA touchscreen	4.71e-05	0.000163838	32	25	0.775798	0.880047
Collection	g__Azohydromonas	MBTA seat	0.000210152	0.000724771	32	26	0.774065	0.880047
DNA.or.cDNA	g__Bifidobacterium	RNA	-8.15e-05	0.00028378	32	30	0.776198	0.880047
Collection	g__Dialister	MBTA seat	8.03e-05	0.000281413	32	32	0.777482	0.880047
DNA.or.cDNA	g__Dokdonella	RNA	9.84e-06	3.45e-05	32	24	0.777457	0.880047
Collection	g__Parabacteroides	MBTA touchscreen	4.04e-05	0.000139694	32	19	0.774431	0.880047
Collection	g__Phormidium	MBTA wall	-6.61e-05	0.000231506	32	25	0.777379	0.880047
Collection	g__Solirubrobacter	MBTA wall	4.82e-05	0.000169025	32	28	0.777512	0.880047
Collection	f__Aurantimonadaceae	MBTA seat	8.7e-05	0.000311288	32	29	0.781915	0.880332
DNA.or.cDNA	f__Microbacteriaceae	RNA	0.000111739	0.000397543	32	32	0.780796	0.880332
Collection	g__[Eubacterium]	MBTA wall	4.44e-05	0.00015887	32	22	0.781984	0.880332
Collection	g__Citrullus	MBTA touchscreen	0.000141914	0.000503073	32	29	0.780022	0.880332
DNA.or.cDNA	g__Janthinobacterium	RNA	0.000149756	0.000533242	32	31	0.780974	0.880332
Collection	g__Lautropia	MBTA touchscreen	-0.000390177	0.00138316	32	31	0.780025	0.880332
DNA.or.cDNA	g__Pigmentiphaga	RNA	4.59e-05	0.000162144	32	22	0.779147	0.880332
Collection	g__Rubricoccus	MBTA wall	-1.89e-05	6.72e-05	32	24	0.780719	0.880332
DNA.or.cDNA	g__Salinibacterium	RNA	6.88e-05	0.000246534	32	30	0.782403	0.880332
Collection	f__Sinobacteraceae	MBTA seat	0.000102865	0.000371103	32	28	0.783748	0.881124
DNA.or.cDNA	f__Syntrophobacteraceae	RNA	1.48e-05	5.42e-05	32	27	0.786403	0.881124
Collection	g__Alicycliphilus	MBTA touchscreen	-2.18e-05	7.99e-05	32	28	0.787234	0.881124
Collection	g__Megasphaera	MBTA touchscreen	0.000100854	0.000369952	32	30	0.787224	0.881124
Collection	g__Methylotenera	MBTA wall	-2.37e-05	8.68e-05	32	21	0.786923	0.881124
DNA.or.cDNA	o__DS-18	RNA	5.9e-06	2.15e-05	32	21	0.785635	0.881124
Collection	o__Rhizobiales	MBTA wall	-0.000168733	0.000615443	32	32	0.786045	0.881124
DNA.or.cDNA	o__Stramenopiles	RNA	5.51e-05	0.000201075	32	27	0.786293	0.881124
Collection	c__S085	MBTA seat	-4.85e-06	1.8e-05	32	9	0.789731	0.882781
Collection	g__Marinilactibacillus	MBTA wall	-1.81e-05	6.73e-05	32	26	0.789748	0.882781
Collection	g__Oenothera	MBTA touchscreen	-0.000421813	0.00157876	32	30	0.791361	0.884005
DNA.or.cDNA	f__[Weeksellaceae]	RNA	0.000118573	0.000446364	32	31	0.792533	0.884736
Collection	f__Ellin5301	MBTA wall	1.06e-05	4.01e-05	32	20	0.793734	0.885498
Collection	f__Erysipelotrichaceae	MBTA seat	4.21e-05	0.000163838	32	25	0.799104	0.889744
DNA.or.cDNA	g__Dyadobacter	RNA	-3.76e-05	0.000146762	32	31	0.799623	0.889744
Collection	g__Labrys	MBTA seat	1.06e-05	4.1e-05	32	15	0.798094	0.889744
Collection	g__WAL_1855D	MBTA touchscreen	-8.46e-05	0.000328304	32	31	0.798663	0.889744
Collection	g__Enterococcus	MBTA wall	3.71e-05	0.00014591	32	22	0.80112	0.890829
Collection	g__Hydrogenophaga	MBTA wall	2.5e-05	9.95e-05	32	25	0.80381	0.892077
Collection	g__Kineosporia	MBTA touchscreen	0.000258925	0.00103177	32	21	0.803752	0.892077
Collection	g__Megamonas	MBTA touchscreen	0.000138428	0.00055079	32	18	0.803464	0.892077
Collection	g__Clostridium	MBTA touchscreen	6.76e-05	0.000273191	32	32	0.806525	0.894509
Collection	g__Afifella	MBTA seat	4.43e-06	1.8e-05	32	14	0.807604	0.895125
Collection	f__Intrasporangiaceae	MBTA seat	5.01e-05	0.000205485	32	29	0.809266	0.896386
DNA.or.cDNA	f__Phyllobacteriaceae	RNA	9.48e-06	3.93e-05	32	20	0.811171	0.897332
Collection	g__Wautersiella	MBTA wall	-9.24e-05	0.00038281	32	32	0.811103	0.897332
Collection	g__Alicyclobacillus	MBTA seat	0.000313393	0.00130727	32	26	0.81235	0.898054
DNA.or.cDNA	g__Pontibacter	RNA	1.04e-05	4.4e-05	32	25	0.814644	0.900007
Collection	g__Truepera	MBTA seat	-0.000529499	0.00224547	32	28	0.815362	0.900218
Collection	g__Selenomonas	MBTA wall	-5.11e-05	0.000218092	32	27	0.816515	0.900909
Collection	f__Paenibacillaceae	MBTA touchscreen	-2.73e-05	0.000118079	32	32	0.818842	0.902523
Collection	g__Rubellimicrobium	MBTA seat	0.000485195	0.00210016	32	31	0.819035	0.902523
Collection	g__Vibrio	MBTA touchscreen	-0.000207449	0.000900997	32	21	0.819638	0.902606
Collection	g__Achromobacter	MBTA wall	1.23e-05	5.36e-05	32	26	0.820467	0.902937
DNA.or.cDNA	o__JG30-KF-CM45	RNA	-3.07e-05	0.00013457	32	28	0.821472	0.903461
Collection	g__Phycicoccus	MBTA wall	0.000108081	0.00047868	32	32	0.823065	0.90463
DNA.or.cDNA	f__Koribacteraceae	RNA	9.79e-06	4.39e-05	32	24	0.825408	0.904986
Collection	g__Anaeromyxobacter	MBTA seat	1.97e-05	8.81e-05	32	22	0.825013	0.904986
Collection	g__Collinsella	MBTA wall	-4.04e-05	0.000181299	32	28	0.825509	0.904986
Collection	g__Turicibacter	MBTA touchscreen	7.06e-05	0.00031665	32	28	0.825189	0.904986
DNA.or.cDNA	g__Chryseobacterium	RNA	0.000227177	0.00103195	32	32	0.827416	0.906496
DNA.or.cDNA	p__WPS-2	RNA	2.11e-05	9.76e-05	32	27	0.830099	0.908852
DNA.or.cDNA	g__Actinomycetospora	RNA	7.69e-05	0.000358828	32	32	0.831927	0.909688
Collection	g__Catonella	MBTA wall	1.86e-05	8.66e-05	32	23	0.831923	0.909688
Collection	g__Pseudomonas	MBTA touchscreen	0.00239007	0.0112414	32	32	0.833225	0.910524
DNA.or.cDNA	f__AKIW874	RNA	-7.26e-06	3.45e-05	32	18	0.835034	0.910905
Collection	g__1-68	MBTA wall	1.82e-05	8.67e-05	32	22	0.835174	0.910905
Collection	g__Atopobium	MBTA touchscreen	-9.7e-05	0.000461427	32	32	0.835121	0.910905
Collection	c__C0119	MBTA touchscreen	-1.15e-05	5.62e-05	32	12	0.839828	0.913065
Collection	g__Capnocytophaga	MBTA wall	0.000407159	0.00199129	32	31	0.83952	0.913065
Collection	g__Citromicrobium	MBTA wall	2.31e-05	0.000111653	32	23	0.837863	0.913065
DNA.or.cDNA	g__Enhydrobacter	RNA	-0.000306177	0.00148753	32	32	0.838469	0.913065
Collection	g__Pseudoxanthomonas	MBTA touchscreen	1.92e-05	9.42e-05	32	24	0.839671	0.913065
Collection	f__Nostocaceae	MBTA touchscreen	5.67e-05	0.000278931	32	20	0.84053	0.913247
DNA.or.cDNA	g__Sporosarcina	RNA	-4.12e-05	0.000203738	32	29	0.841081	0.913266
Collection	g__Eikenella	MBTA seat	-4.44e-05	0.000221689	32	22	0.842882	0.914332
DNA.or.cDNA	g__Fluviicola	RNA	-6.95e-06	3.48e-05	32	21	0.843134	0.914332
DNA.or.cDNA	f__Paenibacillaceae	RNA	1.65e-05	8.35e-05	32	32	0.844401	0.914658
DNA.or.cDNA	g__Azospirillum	RNA	1.49e-05	7.52e-05	32	18	0.844506	0.914658
Collection	g__Pilimelia	MBTA seat	5.12e-06	2.62e-05	32	21	0.846343	0.916067
Collection	o__Synergistales	MBTA seat	-4.05e-05	0.000209251	32	30	0.847974	0.917251
Collection	g__Alkanindiges	MBTA seat	0.00101708	0.00528725	32	32	0.848896	0.917416
Collection	g__Candidatus Nitrososphaera	MBTA seat	-2.26e-05	0.000117717	32	28	0.849213	0.917416
Collection	g__Conexibacter	MBTA wall	8.8e-06	4.6e-05	32	25	0.849738	0.917416
Collection	f__Syntrophobacteraceae	MBTA touchscreen	1.46e-05	7.67e-05	32	27	0.850961	0.917577
Collection	g__Haemophilus	MBTA wall	-0.00248189	0.0130737	32	32	0.850856	0.917577
Collection	f__Cellulomonadaceae	MBTA wall	-1.64e-05	8.74e-05	32	26	0.852791	0.91794
Collection	f__Rhizobiaceae	MBTA touchscreen	0.000547779	0.00293716	32	32	0.853447	0.91794
Collection	g__Leptolyngbya	MBTA wall	4e-05	0.00021333	32	18	0.852633	0.91794
DNA.or.cDNA	o__SC-I-84	RNA	-1.08e-05	5.81e-05	32	24	0.853401	0.91794
Collection	g__Methylosinus	MBTA wall	1.08e-05	5.79e-05	32	21	0.853987	0.917942
Collection	g__Buchnera	MBTA seat	-2.25e-05	0.000123852	32	25	0.857119	0.920151
Collection	g__Paenisporosarcina	MBTA touchscreen	-2.55e-05	0.000139847	32	31	0.856768	0.920151
Collection	f__Burkholderiaceae	MBTA seat	5.28e-05	0.000296462	32	32	0.859965	0.922626
Collection	g__Dickeya	MBTA wall	-0.000208418	0.00117845	32	20	0.860941	0.923093
Collection	o__Bacillales	MBTA wall	-1.02e-05	5.81e-05	32	28	0.862127	0.923785
Collection	g__Kineosporia	MBTA seat	0.000178386	0.00103177	32	21	0.864026	0.924103
Collection	g__Pilimelia	MBTA touchscreen	4.52e-06	2.62e-05	32	21	0.864023	0.924103
Collection	g__Piscicoccus	MBTA touchscreen	0.000373028	0.00215792	32	26	0.864047	0.924103
Collection	c__ML635J-21	MBTA wall	9.65e-06	5.73e-05	32	21	0.867479	0.926403
Collection	f__Streptomycetaceae	MBTA seat	-1.26e-05	7.48e-05	32	30	0.86775	0.926403
Collection	g__Truepera	MBTA touchscreen	0.000375708	0.00224547	32	28	0.868367	0.926403
DNA.or.cDNA	o__Sva0725	RNA	8.23e-06	4.91e-05	32	27	0.868057	0.926403
Collection	f__Cyclobacteriaceae	MBTA wall	7.98e-06	4.82e-05	32	20	0.869832	0.927386
Collection	g__Cryocola	MBTA wall	-2.22e-06	1.35e-05	32	17	0.87097	0.928021
Collection	g__Aerococcus	MBTA touchscreen	0.000856796	0.00526362	32	32	0.871906	0.928439
Collection	f__Pseudonocardiaceae	MBTA touchscreen	5.64e-06	3.51e-05	32	19	0.87354	0.929102
Collection	g__Rhodococcus	MBTA seat	0.000372537	0.00231989	32	32	0.873617	0.929102
DNA.or.cDNA	f__Lachnospiraceae	RNA	9.18e-05	0.000574949	32	31	0.874362	0.929315
Collection	g__Peredibacter	MBTA wall	6.1e-06	3.84e-05	32	24	0.874954	0.929367
DNA.or.cDNA	g__Gardnerella	RNA	-0.000190424	0.00120711	32	32	0.875826	0.929714
Collection	f__Alcaligenaceae	MBTA wall	-2.21e-05	0.000141876	32	23	0.877416	0.930824
Collection	f__A4b	MBTA wall	-1.12e-05	7.3e-05	32	21	0.878722	0.931631
Collection	o__Caulobacterales	MBTA seat	8.44e-06	5.54e-05	32	22	0.880024	0.932433
Collection	f__Micrococcaceae	MBTA wall	0.00038999	0.00259697	32	32	0.881746	0.933677
Collection	f__Syntrophobacteraceae	MBTA wall	1.15e-05	7.67e-05	32	27	0.882391	0.933782
Collection	g__Elizabethkingia	MBTA seat	-3.88e-06	2.65e-05	32	15	0.884399	0.934748
Collection	o__Chlorophyta	MBTA wall	0.000777875	0.0052982	32	30	0.884366	0.934748
DNA.or.cDNA	g__Brevundimonas	RNA	1.2e-05	8.32e-05	32	29	0.886826	0.936734
DNA.or.cDNA	g__Williamsia	RNA	5.56e-05	0.000393988	32	24	0.888814	0.938253
Collection	c__C0119	MBTA wall	7.73e-06	5.62e-05	32	12	0.891586	0.940085
Collection	g__Microbispora	MBTA wall	8.52e-05	0.000619745	32	31	0.89165	0.940085
Collection	g__Atopobium	MBTA seat	6.23e-05	0.000461427	32	32	0.893621	0.941001
Collection	g__Weissella	MBTA wall	-0.000173003	0.00128036	32	26	0.893519	0.941001
DNA.or.cDNA	g__Eikenella	RNA	-2.08e-05	0.000156758	32	22	0.895186	0.942069
Collection	g__Phenylobacterium	MBTA wall	2.71e-05	0.000209159	32	29	0.897926	0.943558
Collection	g__Psychrobacter	MBTA wall	-0.00146627	0.0113149	32	30	0.897854	0.943558
Collection	g__Wautersiella	MBTA touchscreen	-4.94e-05	0.00038281	32	32	0.898259	0.943558
DNA.or.cDNA	g__Bacillus	RNA	-7.34e-05	0.000575105	32	32	0.899373	0.944148
Collection	f__Hyphomicrobiaceae	MBTA wall	7.64e-06	6.29e-05	32	25	0.904188	0.946875
Collection	f__Sporichthyaceae	MBTA wall	-3.67e-05	0.000299158	32	30	0.903284	0.946875
DNA.or.cDNA	g__Rhodococcus	RNA	-0.00019959	0.00164041	32	32	0.904061	0.946875
Collection	g__WAL_1855D	MBTA wall	-4.02e-05	0.000328304	32	31	0.903422	0.946875
DNA.or.cDNA	f__Rhizobiaceae	RNA	0.00024867	0.00207689	32	32	0.905582	0.947754
Collection	g__Alicyclobacillus	MBTA wall	-0.000151894	0.00130727	32	26	0.908361	0.95008
DNA.or.cDNA	g__Alicyclobacillus	RNA	0.000106209	0.00092438	32	26	0.909377	0.95056
Collection	g__Calothrix	MBTA touchscreen	6.98e-05	0.000626767	32	15	0.912136	0.952861
DNA.or.cDNA	g__Lactobacillus	RNA	-0.00064752	0.0059653	32	32	0.914364	0.954605
Collection	f__Halomonadaceae	MBTA wall	-1.69e-05	0.000161182	32	25	0.917304	0.957089
Collection	g__Turicibacter	MBTA seat	3.28e-05	0.00031665	32	28	0.918259	0.957501
DNA.or.cDNA	g__Actinomyces	RNA	0.000221168	0.00219155	32	32	0.920361	0.959087
DNA.or.cDNA	g__Weissella	RNA	-9.07e-05	0.000905353	32	26	0.920904	0.959087
DNA.or.cDNA	o__Sphingomonadales	RNA	1.39e-05	0.000142478	32	29	0.923252	0.960947
DNA.or.cDNA	f__Cyclobacteriaceae	RNA	3.27e-06	3.41e-05	32	20	0.924272	0.961423
Collection	f__Aeromonadaceae	MBTA wall	5.82e-05	0.00062956	32	31	0.927038	0.961851
Collection	f__Piscirickettsiaceae	MBTA wall	-4.14e-06	4.66e-05	32	21	0.929752	0.961851
Collection	g__Aerococcus	MBTA wall	0.000483392	0.00526362	32	32	0.927506	0.961851
Collection	g__Bdellovibrio	MBTA seat	-1.48e-05	0.00015957	32	26	0.927007	0.961851
Collection	g__Dickeya	MBTA touchscreen	-0.000106116	0.00117845	32	20	0.928915	0.961851
DNA.or.cDNA	g__Kineosporia	RNA	6.54e-05	0.000729574	32	21	0.929196	0.961851
DNA.or.cDNA	g__Luteibacter	RNA	4.42e-06	4.91e-05	32	19	0.92903	0.961851
Collection	g__Mobiluncus	MBTA seat	-1.03e-05	0.000111587	32	25	0.926811	0.961851
DNA.or.cDNA	o__MIZ46	RNA	6.71e-06	7.41e-05	32	29	0.928519	0.961851
Collection	g__Gordonia	MBTA seat	-8.44e-06	9.6e-05	32	27	0.930645	0.962121
Collection	g__Weissella	MBTA touchscreen	0.000111675	0.00128036	32	26	0.931139	0.962121
DNA.or.cDNA	f__Ellin6075	RNA	2.65e-05	0.000333497	32	31	0.937332	0.967349
Collection	g__Pseudochrobactrum	MBTA seat	4.75e-06	5.96e-05	32	24	0.937114	0.967349
DNA.or.cDNA	f__Oxalobacteraceae	RNA	6.27e-05	0.000814193	32	32	0.939211	0.968703
Collection	o__Rickettsiales	MBTA touchscreen	7.85e-05	0.00103493	32	14	0.940104	0.969039
DNA.or.cDNA	g__Pantoea	RNA	-0.000170167	0.00226996	32	32	0.940795	0.969167
Collection	o__RB41	MBTA seat	3.41e-05	0.000467302	32	27	0.942363	0.970197
Collection	g__Planomicrobium	MBTA seat	-4.35e-05	0.000613852	32	31	0.944085	0.971384
Collection	g__Psychrobacter	MBTA touchscreen	-0.000786956	0.0113149	32	30	0.945064	0.97151
DNA.or.cDNA	o__RB41	RNA	2.29e-05	0.000330433	32	27	0.945345	0.97151
DNA.or.cDNA	g__Blautia	RNA	-5.18e-05	0.00079812	32	31	0.948745	0.973943
Collection	o__Lactobacillales	MBTA wall	2.56e-06	3.95e-05	32	16	0.948853	0.973943
Collection	f__Moraxellaceae	MBTA seat	-0.000271277	0.00426842	32	32	0.949793	0.974322
DNA.or.cDNA	f__Hyphomonadaceae	RNA	-2.16e-06	3.52e-05	32	20	0.951475	0.97526
DNA.or.cDNA	g__Faecalibacterium	RNA	-3.91e-05	0.000641429	32	31	0.951849	0.97526
Collection	g__Megasphaera	MBTA wall	-2.19e-05	0.000369952	32	30	0.953261	0.976121
Collection	g__Gordonia	MBTA touchscreen	-5.6e-06	9.6e-05	32	27	0.953971	0.976262
Collection	g__Porphyromonas	MBTA seat	-7.67e-05	0.00133684	32	32	0.954647	0.97637
Collection	f__A4b	MBTA seat	-4.02e-06	7.3e-05	32	21	0.956455	0.976465
DNA.or.cDNA	f__Rikenellaceae	RNA	2.54e-06	4.62e-05	32	21	0.956445	0.976465
Collection	o__[Saprospirales]	MBTA wall	-1.68e-06	3.03e-05	32	13	0.95633	0.976465
Collection	f__[Weeksellaceae]	MBTA touchscreen	3.35e-05	0.000631254	32	31	0.958076	0.977042
DNA.or.cDNA	f__Bacillaceae	RNA	-1.69e-05	0.000347321	32	32	0.961597	0.977042
Collection	f__Methylobacteriaceae	MBTA seat	-0.000103674	0.0021198	32	32	0.961353	0.977042
Collection	f__Micromonosporaceae	MBTA wall	-1.06e-05	0.000209651	32	28	0.96003	0.977042
Collection	g__Chroococcidiopsis	MBTA touchscreen	0.000474382	0.0096571	32	31	0.961183	0.977042
Collection	g__Pantoea	MBTA seat	0.000161943	0.00321021	32	32	0.960138	0.977042
Collection	g__Roseococcus	MBTA seat	5.18e-05	0.00102982	32	30	0.960242	0.977042
DNA.or.cDNA	o__Gemellales	RNA	-3.88e-06	7.67e-05	32	29	0.959994	0.977042
DNA.or.cDNA	g__Flavisolibacter	RNA	-9.85e-06	0.000224782	32	31	0.965375	0.979954
Collection	g__Williamsia	MBTA seat	-2.42e-05	0.000557184	32	24	0.965611	0.979954
DNA.or.cDNA	g__Rheinheimera	RNA	3.63e-06	8.53e-05	32	31	0.966417	0.980191
Collection	g__Parvimonas	MBTA touchscreen	7.96e-06	0.000191311	32	32	0.967098	0.980299
Collection	f__Dolo_23	MBTA wall	-9.09e-07	2.36e-05	32	18	0.969563	0.982102
Collection	g__Leptotrichia	MBTA wall	-9.41e-05	0.00248074	32	32	0.970027	0.982102
Collection	g__Bdellovibrio	MBTA wall	-5.83e-06	0.00015957	32	26	0.97114	0.982293
Collection	g__Coprococcus	MBTA wall	7.21e-06	0.000198881	32	32	0.971366	0.982293
DNA.or.cDNA	g__Pseudonocardia	RNA	1.27e-05	0.000360865	32	30	0.972219	0.982574
Collection	f__Dermabacteraceae	MBTA touchscreen	2.75e-06	9e-05	32	28	0.975824	0.984535
Collection	g__Brachybacterium	MBTA seat	1.46e-05	0.000478054	32	32	0.975889	0.984535
Collection	g__Pediococcus	MBTA touchscreen	-5.43e-06	0.000173997	32	28	0.975317	0.984535
DNA.or.cDNA	g__Bdellovibrio	RNA	3.33e-06	0.000112833	32	26	0.97666	0.984732
Collection	f__Koribacteraceae	MBTA touchscreen	1.54e-06	6.21e-05	32	24	0.980368	0.987463
DNA.or.cDNA	g__Bacteroides	RNA	1.26e-05	0.000516642	32	32	0.98071	0.987463
Collection	g__Jeotgalicoccus	MBTA wall	-8.94e-05	0.00373882	32	32	0.981103	0.987463
DNA.or.cDNA	g__Actinoplanes	RNA	-1.5e-06	7.22e-05	32	23	0.983574	0.988863
Collection	g__Faecalibacterium	MBTA wall	-1.88e-05	0.000907117	32	31	0.983652	0.988863
Collection	f__Dermabacteraceae	MBTA seat	-1.32e-06	9e-05	32	28	0.988369	0.992701
Collection	g__Blautia	MBTA wall	-1.54e-05	0.00112871	32	31	0.989214	0.992701
Collection	o__Chlorophyta	MBTA touchscreen	7.58e-05	0.0052982	32	30	0.988683	0.992701
Collection	g__Sphingobacterium	MBTA touchscreen	-1.59e-06	0.000127548	32	29	0.990152	0.993059
Collection	g__Gardnerella	MBTA wall	1.49e-05	0.00170711	32	32	0.993094	0.994841
Collection	g__Piscicoccus	MBTA wall	-1.89e-05	0.00215792	32	26	0.993087	0.994841
Collection	g__Alicycliphilus	MBTA seat	6.12e-07	7.99e-05	32	28	0.993943	0.995108
Collection	g__Calothrix	MBTA wall	-3.51e-06	0.000626767	32	15	0.995567	0.99615
Collection	o__Rickettsiales	MBTA seat	3.63e-06	0.00103493	32	14	0.997227	0.997227

## Sheet: significant_results_part4
metadata	feature	value	coef	stderr	N	N.not.0	pval	qval
library	g__Adlercreutzia	RNA	-1.10254	0.105297	376	0	1.42638e-19	3.81646e-17
library	g__Roseburia	RNA	0.400278	0.0500213	376	0	6.85798e-14	6.11646e-12
library	g__Collinsella	RNA	-0.95239	0.117306	376	0	1.06503e-13	8.93998e-12
library	f__S24.7	RNA	-1.07443	0.144046	376	0	7.25939e-11	3.84749e-09
library	g__Zea	RNA	-0.945861	0.125475	376	0	6.8699e-10	2.85534e-08
library	g__Sutterella	RNA	-0.428634	0.0714045	376	0	7.00799e-09	2.5001e-07
library	g__Coprobacillus	RNA	-0.427572	0.0721948	376	0	1.85975e-08	6.12429e-07
library	g__Phormidium	RNA	0.925893	0.127226	376	0	1.99406e-08	6.41849e-07
library	f__Coriobacteriaceae	RNA	-0.434825	0.0759673	376	0	3.508e-08	1.08824e-06
library	g__Oenothera	RNA	-0.72044	0.114406	376	0	3.89645e-08	1.18303e-06
library	g__.Ruminococcus.	RNA	0.267507	0.0479466	376	0	6.2005e-08	1.73492e-06
library	g__WAL_1855D	RNA	-0.617968	0.109087	376	0	5.29773e-07	1.10632e-05
library	f__Christensenellaceae	RNA	-0.403662	0.07899	376	0	7.54973e-07	1.47134e-05
library	g__Gemmata	RNA	0.547695	0.0995842	376	0	1.01863e-06	1.91261e-05
library	g__Desulfovibrio	RNA	0.525097	0.103934	376	0	1.04761e-06	1.95844e-05
library	g__Dorea	RNA	0.192131	0.0429191	376	0	1.15706e-05	0.000145576
library	f__Isosphaeraceae	RNA	0.560212	0.118664	376	0	1.48892e-05	0.000180843
library	f__Enterobacteriaceae	RNA	0.330766	0.0767175	376	0	2.16771e-05	0.000243568
library	g__Holdemania	RNA	0.223781	0.0515657	376	0	2.29379e-05	0.000254397
library	g__Amaricoccus	RNA	0.60864	0.135621	376	0	2.38533e-05	0.000259837
library	g__Roseococcus	RNA	0.542367	0.117229	376	0	2.43408e-05	0.000264475
library	f__Xanthomonadaceae	RNA	-0.557141	0.133643	376	0	7.20746e-05	0.000628819
library	g__Oscillospira	RNA	0.156434	0.0392305	376	0	8.65604e-05	0.00073671
library	g__Dietzia	RNA	-0.450665	0.109268	376	0	0.000112556	0.000933824
library	g__Planifilum	RNA	-0.62828	0.145196	376	0	0.000131785	0.00106048
library	o__Myxococcales	RNA	0.429446	0.107597	376	0	0.000146128	0.00114574
library	o__Streptophyta	RNA	-0.486431	0.125179	376	0	0.000173841	0.00132658
library	o__RF39	RNA	-0.90088	0.228656	376	0	0.000177934	0.0013506
library	f__.Exiguobacteraceae.	RNA	-0.456537	0.114321	376	0	0.000232585	0.00169625
library	f__Intrasporangiaceae	RNA	-0.355796	0.0905106	376	0	0.000235101	0.00171168
library	g__Leucobacter	RNA	-0.413478	0.107639	376	0	0.000290254	0.00203483
library	f__Ellin5301	RNA	-0.435118	0.106642	376	0	0.000306208	0.00213846
library	g__Jeotgalicoccus	RNA	-0.389013	0.0999958	376	0	0.00032063	0.0022077
library	g__Brevibacterium	RNA	-0.448575	0.118979	376	0	0.000379634	0.00252362
library	g__rc4.4	RNA	0.451856	0.121718	376	0	0.000401825	0.00264372
library	f__Gemmataceae	RNA	0.399907	0.105862	376	0	0.000542986	0.00334946
library	g__Paracoccus	RNA	0.329933	0.0922711	376	0	0.00055395	0.00339264
library	g__Ellin506	RNA	0.393062	0.104144	376	0	0.000579426	0.00350851
library	g__Salinicoccus	RNA	-0.484169	0.132066	376	0	0.000596221	0.00359143
library	g__Pseudoclavibacter	RNA	-0.360722	0.0989931	376	0	0.000620165	0.0037236
library	f__Cystobacterineae	RNA	0.452604	0.123556	376	0	0.000678624	0.00399614
library	p__FBP	RNA	0.335208	0.0936794	376	0	0.000691971	0.00406355
library	g__Parvimonas	RNA	-0.334891	0.0941598	376	0	0.000748178	0.00432831
library	f__Beijerinckiaceae	RNA	0.4356	0.124039	376	0	0.0007727	0.00444614
library	g__Turicibacter	RNA	0.229038	0.0687637	376	0	0.00101991	0.00564844
library	g__Solirubrobacter	RNA	0.358748	0.103795	376	0	0.00103121	0.00568895
library	f__Neisseriaceae	RNA	-0.52743	0.153334	376	0	0.00103808	0.00571945
library	o__Chlorophyta	RNA	0.459815	0.135927	376	0	0.00126836	0.00684723
library	o__Solirubrobacterales	RNA	-0.366561	0.109575	376	0	0.00134989	0.00720557
library	g__Anaerotruncus	RNA	0.191453	0.0591371	376	0	0.00144713	0.00760143
library	g__Ramlibacter	RNA	0.291322	0.0860919	376	0	0.00155848	0.00808368
library	g__Corynebacterium	RNA	0.392598	0.122126	376	0	0.00159701	0.00819112
library	f__Xenococcaceae	RNA	0.568959	0.175061	376	0	0.00173742	0.00878148
library	o__SHA.98	RNA	-0.270153	0.0846114	376	0	0.00175569	0.00886335
library	f__Ruaniaceae	RNA	-0.325352	0.0984524	376	0	0.00198102	0.00965784
library	g__Geobacillus	RNA	-0.433152	0.132978	376	0	0.00202381	0.00977872
library	g__Actinobaculum	RNA	-0.495602	0.14778	376	0	0.00211568	0.0100973
library	g__Nesterenkonia	RNA	-0.370025	0.113633	376	0	0.00214871	0.0101871
library	g__Chroococcidiopsis	RNA	0.553048	0.17332	376	0	0.00236383	0.0109561
library	g__Ruminococcus	RNA	0.162844	0.0534558	376	0	0.00254496	0.0116275
library	g__Varibaculum	RNA	-0.442784	0.139604	376	0	0.00254259	0.0116275
library	g__Gordonia	RNA	-0.384734	0.124281	376	0	0.00282318	0.0126555
library	g__Faecalibacterium	RNA	0.169622	0.0567227	376	0	0.00304453	0.0133627
library	g__Methylibium	RNA	0.369102	0.120548	376	0	0.00318081	0.0138385
library	f__Pseudonocardiaceae	RNA	-0.372034	0.118566	376	0	0.00333425	0.0144181
library	g__Wautersiella	RNA	-0.389021	0.125431	376	0	0.00352279	0.0151113
library	g__Sphingobacterium	RNA	-0.373743	0.123626	376	0	0.00359574	0.0153473
library	o__RF32	RNA	0.519038	0.181319	376	0	0.00464741	0.0188762
library	g__Phascolarctobacterium	RNA	0.270844	0.0936688	376	0	0.00466899	0.0189459
library	f__Ruminococcaceae	RNA	0.128115	0.0450204	376	0	0.00474271	0.0191362
library	f__Planococcaceae	RNA	0.302261	0.104838	376	0	0.00476869	0.0192048
library	g__Adhaeribacter	RNA	0.248842	0.0841021	376	0	0.0051669	0.020481
library	o__WD2101	RNA	0.288719	0.0995004	376	0	0.00543096	0.0211555
library	g__Shewanella	RNA	-0.343984	0.118791	376	0	0.00545049	0.0211738
library	g__Coprococcus	RNA	0.130423	0.0466439	376	0	0.00552452	0.0213645
library	g__Atopobium	RNA	-0.347114	0.121923	376	0	0.00587626	0.0225213
library	f__Nostocaceae	RNA	0.47772	0.162488	376	0	0.00626385	0.0236333
library	o__Rhizobiales	RNA	0.399308	0.143228	376	0	0.00629842	0.0236938
library	f__Acetobacteraceae	RNA	0.384293	0.137549	376	0	0.00649848	0.0243337
library	g__Micrococcus	RNA	0.280059	0.1004	376	0	0.00651615	0.024363
library	g__Parabacteroides	RNA	-0.181091	0.066132	376	0	0.00662119	0.0246053
library	g__Cellulosimicrobium	RNA	-0.335109	0.11667	376	0	0.00687823	0.0252536
library	g__Dermabacter	RNA	-0.279822	0.10052	376	0	0.0073913	0.0267248
library	f__Methylocystaceae	RNA	0.342242	0.124841	376	0	0.00771088	0.0277164
library	g__Selenomonas	RNA	-0.347612	0.124772	376	0	0.00778406	0.0279092
library	g__Rubrobacter	RNA	0.372434	0.133899	376	0	0.00787704	0.0281248
library	g__Segetibacter	RNA	-0.271704	0.0985463	376	0	0.00802533	0.0285827
library	o__Rhodospirillales	RNA	0.336464	0.122555	376	0	0.00814929	0.0288307
library	g__Buchnera	RNA	0.473119	0.17207	376	0	0.00823496	0.0290539
library	g__Fimbriimonas	RNA	0.326801	0.118637	376	0	0.00905949	0.0313624
library	f__Armatimonadaceae	RNA	0.295766	0.107806	376	0	0.00931769	0.0321168
library	f__Rikenellaceae	RNA	-0.239975	0.0917055	376	0	0.00945888	0.0324988
library	g__Rothia	RNA	0.385428	0.145687	376	0	0.0095003	0.0325366
library	o__MND1	RNA	-0.363417	0.130499	376	0	0.00949548	0.0325366
library	g__Lactobacillus	RNA	0.208918	0.0799822	376	0	0.00960866	0.0328552
library	g__Comamonas	RNA	-0.465815	0.173473	376	0	0.0101128	0.0341425
library	g__Treponema	RNA	-0.337632	0.12812	376	0	0.0121013	0.0397586
library	f__Peptococcaceae	RNA	0.264468	0.103846	376	0	0.0126123	0.0411535
library	g__Phenylobacterium	RNA	0.335549	0.130929	376	0	0.0128655	0.0417784
library	g__Pseudomonas	RNA	0.219617	0.0881336	376	0	0.013733	0.0441043
library	f__Clostridiaceae	RNA	0.112273	0.0455133	376	0	0.014174	0.0451818
library	g__Bacteroides	RNA	-0.122929	0.0499091	376	0	0.014371	0.0456397
library	g__Mobiluncus	RNA	-0.368094	0.145768	376	0	0.0163927	0.0508531
library	g__Rubricoccus	RNA	0.262177	0.10396	376	0	0.0174195	0.0536882
library	g__Prevotella	RNA	-0.352549	0.147613	376	0	0.0175351	0.0540056
library	f__Haliangiaceae	RNA	0.339672	0.137859	376	0	0.0179204	0.0549549
library	o__Solibacterales	RNA	0.239261	0.0978313	376	0	0.0186279	0.0568396
library	g__Aerococcus	RNA	-0.256661	0.107141	376	0	0.0206309	0.06186
library	g__Butyricimonas	RNA	-0.174834	0.0759982	376	0	0.0224721	0.0665765
library	g__Megamonas	RNA	0.364363	0.159156	376	0	0.0234178	0.0687125
library	o__Ellin6067	RNA	-0.224676	0.095853	376	0	0.0236607	0.0692827
library	g__Anaeromyxobacter	RNA	0.276609	0.116942	376	0	0.0238581	0.0697576
library	g__Rhodovulum	RNA	0.370471	0.156712	376	0	0.0241169	0.07021
library	f__.Chthoniobacteraceae.	RNA	0.332733	0.142862	376	0	0.0244057	0.0709787
library	g__Blautia	RNA	0.0961456	0.0427664	376	0	0.0253671	0.0730306
library	g__Skermanella	RNA	0.378194	0.166462	376	0	0.0264056	0.0753114
library	f__C111	RNA	0.246228	0.107595	376	0	0.0265548	0.0755357
library	g__Nocardioides	RNA	-0.241353	0.106576	376	0	0.0266818	0.0756957
library	g__Aggregatibacter	RNA	-0.238223	0.105803	376	0	0.0270578	0.0765088
library	g__Beijerinckia	RNA	0.286914	0.125879	376	0	0.0270431	0.0765088
library	c__Gemm.1	RNA	-0.248529	0.109008	376	0	0.0284708	0.0795957
library	g__Staphylococcus	RNA	0.258921	0.11718	376	0	0.0285705	0.0797329
library	g__Lupinus	RNA	-0.355527	0.157561	376	0	0.0295776	0.0819558
library	g__Modestobacter	RNA	0.274533	0.123657	376	0	0.0296991	0.0822295
library	c__Gemmatimonadetes	RNA	-0.308506	0.136927	376	0	0.0304429	0.083596
library	g__Chthoniobacter	RNA	0.254221	0.113282	376	0	0.0304249	0.083596
library	f__.Mogibacteriaceae.	RNA	0.138127	0.0636988	376	0	0.0311558	0.0853893
library	c__ML635J.21	RNA	0.272487	0.122701	376	0	0.031333	0.0857103
library	g__Ochrobactrum	RNA	-0.258237	0.116797	376	0	0.0315466	0.0859907
library	g__Candidatus.Solibacter	RNA	0.277617	0.12506	376	0	0.0320171	0.086805
library	g__Stenotrophomonas	RNA	-0.28534	0.131273	376	0	0.032116	0.0870181
library	f__Sphingomonadaceae	RNA	0.154721	0.0711591	376	0	0.0322211	0.0872476
library	g__Catenibacterium	RNA	-0.29096	0.13476	376	0	0.0324437	0.0877948
library	g__Rheinheimera	RNA	-0.234905	0.106864	376	0	0.0336394	0.090588
library	g__Hylemonella	RNA	0.277131	0.129014	376	0	0.0352221	0.0940061
library	g__Epulopiscium	RNA	0.280326	0.132	376	0	0.0382937	0.100205
library	o__Synergistales	RNA	-0.329093	0.153959	376	0	0.0382811	0.100205
library	f__.Barnesiellaceae.	RNA	-0.234267	0.112515	376	0	0.0385566	0.100462
library	g__ph2	RNA	-0.369347	0.17159	376	0	0.0398136	0.102968
library	g__Dickeya	RNA	-0.429272	0.200545	376	0	0.0400329	0.1033
library	g__Roseomonas	RNA	0.25124	0.120762	376	0	0.0408102	0.104679
library	g__1.68	RNA	-0.290269	0.136409	376	0	0.0409009	0.104801
library	g__Peptostreptococcus	RNA	-0.219981	0.105834	376	0	0.0420933	0.107263
library	g__Novosphingobium	RNA	0.221877	0.107545	376	0	0.0422666	0.107512
library	g__Mesorhizobium	RNA	0.214219	0.103741	376	0	0.0434081	0.109829
library	g__Bilophila	RNA	-0.148229	0.0733542	376	0	0.0445372	0.112074
library	f__Actinomycetaceae	RNA	-0.298137	0.145045	376	0	0.0451827	0.113314
library	f__Erysipelotrichaceae	RNA	-0.123358	0.0618228	376	0	0.047086	0.1174
library	g__Flavobacterium	RNA	0.243189	0.120879	376	0	0.0472608	0.11763
library	g__Helcococcus	RNA	-0.232416	0.112312	376	0	0.0472187	0.11763
library	g__Hymenobacter	RNA	0.267505	0.133435	376	0	0.0485983	0.12026
library	f__EB1017	RNA	-0.178723	0.0882472	376	0	0.0486669	0.12036
library	g__Desemzia	RNA	-0.277137	0.135007	376	0	0.0492162	0.121298
library	o__Bacteroidales	RNA	-0.243307	0.123041	376	0	0.0498613	0.122324
library	g__Devosia	RNA	0.222597	0.112575	376	0	0.0516324	0.125876
library	f__Sporichthyaceae	RNA	-0.253787	0.129543	376	0	0.05446	0.131571
library	c__Gitt.GS.136	RNA	-0.258175	0.13131	376	0	0.0566181	0.135864
library	o__BD7.3	RNA	-0.225828	0.116036	376	0	0.0577563	0.1379
library	g__Dialister	RNA	-0.205092	0.107632	376	0	0.057943	0.138115
library	o__Burkholderiales	RNA	0.231191	0.119986	376	0	0.0580046	0.138164
library	g__Enhydrobacter	RNA	0.165709	0.0874846	376	0	0.0614895	0.144239
library	o__Bacillales	RNA	-0.225629	0.118602	376	0	0.0627715	0.146764
library	g__Curtobacterium	RNA	-0.181124	0.0963382	376	0	0.0639792	0.148694
library	g__Truepera	RNA	0.354929	0.187774	376	0	0.0645354	0.149743
library	g__Caulobacter	RNA	-0.28223	0.151902	376	0	0.0667622	0.153741
library	f__Rhodospirillaceae	RNA	0.224339	0.121125	376	0	0.0676053	0.155267
library	g__Methanosaeta	RNA	0.251787	0.135833	376	0	0.0719978	0.162479
library	g__Limnohabitans	RNA	0.1984	0.107375	376	0	0.0739042	0.166003
library	g__Sphingomonas	RNA	-0.177824	0.0985142	376	0	0.0739582	0.166028
library	f__Lachnospiraceae	RNA	0.0910835	0.0508221	376	0	0.0741116	0.166056
library	g__SMB53	RNA	0.194586	0.109014	376	0	0.0773946	0.170963
library	f__Gaiellaceae	RNA	-0.182419	0.101975	376	0	0.0780267	0.171916
library	g__Deinococcus	RNA	0.264985	0.148671	376	0	0.0781403	0.172077
library	o__Sphingomonadales	RNA	-0.205021	0.115164	376	0	0.0785271	0.172752
library	g__Sanguibacter	RNA	-0.236913	0.132991	376	0	0.0801717	0.175353
library	g__Rhodoplanes	RNA	0.195863	0.110652	376	0	0.0811966	0.176721
library	g__Peptococcus	RNA	0.181674	0.103562	376	0	0.0818974	0.17752
library	g__Facklamia	RNA	-0.169991	0.0957692	376	0	0.0822382	0.178079
library	g__Kingella	RNA	-0.288985	0.163105	376	0	0.0832042	0.179482
library	o__Ellin329	RNA	-0.177639	0.0998119	376	0	0.0843302	0.181325
library	g__Actinoplanes	RNA	-0.307178	0.175785	376	0	0.0882308	0.188387
library	g__Exiguobacterium	RNA	-0.199825	0.115918	376	0	0.0898012	0.190883
library	g__Bulleidia	RNA	-0.206488	0.119935	376	0	0.0901168	0.191201
library	f__Erythrobacteraceae	RNA	-0.226484	0.132012	376	0	0.0909194	0.19221
library	g__Lactococcus	RNA	-0.147989	0.0870345	376	0	0.091318	0.192862
library	f__Thermoactinomycetaceae	RNA	-0.290071	0.170224	376	0	0.0972351	0.202364
library	g__Quadrisphaera	RNA	-0.204618	0.12328	376	0	0.105412	0.215257
library	g__Azohydromonas	RNA	0.245674	0.150166	376	0	0.106457	0.216568
library	g__Ralstonia	RNA	-0.92612	0.562324	376	0	0.107213	0.217319
library	g__Leuconostoc	RNA	-0.139818	0.0871866	376	0	0.112542	0.225875
library	g__Vibrio	RNA	-0.298525	0.184451	376	0	0.113838	0.22773
library	g__Hydrogenophaga	RNA	0.219912	0.136292	376	0	0.115874	0.230939
library	g__Dermacoccus	RNA	-0.20927	0.131643	376	0	0.116171	0.231424
library	g__Pseudoxanthomonas	RNA	-0.240737	0.151381	376	0	0.116482	0.231827
library	f__RB40	RNA	-0.246513	0.154006	376	0	0.117521	0.233243
library	f__Rhizobiaceae	RNA	0.177833	0.115127	376	0	0.126375	0.246699
library	g__Macrococcus	RNA	-0.171005	0.109689	376	0	0.127508	0.248006
Collection	f__Planococcaceae	bathroom	-2.77799	0.222476	376	0	1.502e-22	5.35838e-20
Collection	g__Enhydrobacter	bathroom	1.58544	0.156214	376	0	1.77702e-16	2.37731e-14
Collection	f__Bacillaceae	bathroom	-1.48039	0.153833	376	0	2.13657e-15	2.54073e-13
Collection	f__Halomonadaceae	bathroom	-2.90873	0.269499	376	0	8.96705e-15	9.84307e-13
Collection	g__Paenibacillus	bathroom	-1.77384	0.213392	376	0	2.7727e-12	1.82614e-10
Collection	g__Microbispora	bathroom	-1.66364	0.20276	376	0	5.80059e-12	3.76247e-10
Collection	g__Micrococcus	bathroom	-1.59984	0.20199	376	0	8.18553e-12	5.15327e-10
Collection	o__Sphingomonadales	bathroom	-1.76225	0.239871	376	0	1.03158e-10	5.38273e-09
Collection	f__Intrasporangiaceae	bathroom	-1.68798	0.213315	376	0	1.07476e-10	5.47746e-09
Collection	g__Kytococcus	bathroom	-2.49536	0.307866	376	0	1.52708e-10	7.42888e-09
Collection	g__Mycobacterium	bathroom	-1.35468	0.188945	376	0	1.76518e-10	8.39639e-09
Collection	g__Planomicrobium	bathroom	-1.70707	0.238559	376	0	6.49023e-10	2.80653e-08
Collection	g__Brevibacterium	bathroom	-2.21225	0.300913	376	0	6.85865e-10	2.85534e-08
Collection	f__Erythrobacteraceae	bathroom	-2.40891	0.362528	376	0	6.90309e-09	2.48337e-07
Collection	f__Xanthomonadaceae	bathroom	-1.73901	0.276488	376	0	1.23748e-08	4.27232e-07
Collection	g__Dietzia	bathroom	-1.81615	0.281276	376	0	1.85553e-08	6.12429e-07
Collection	f__EB1017	bathroom	-2.92921	0.446416	376	0	4.15097e-08	1.24268e-06
Collection	c__Gemm.3	bathroom	-2.02102	0.300733	376	0	6.70479e-08	1.86384e-06
Collection	g__Nesterenkonia	bathroom	-2.09308	0.337296	376	0	1.54594e-07	3.7818e-06
Collection	g__Caulobacter	bathroom	-1.87346	0.344482	376	0	5.4259e-07	1.12702e-05
Collection	g__Halomonas	bathroom	-1.7308	0.310938	376	0	5.50216e-07	1.12702e-05
Collection	g__Kaistobacter	bathroom	-2.14636	0.380288	376	0	6.30436e-07	1.26709e-05
Collection	g__Arthrobacter	bathroom	-1.5789	0.29171	376	0	7.35499e-07	1.44434e-05
Collection	g__Nocardioides	bathroom	-1.35378	0.253322	376	0	1.10774e-06	2.06185e-05
Collection	g__Pseudoxanthomonas	bathroom	-1.59898	0.302178	376	0	1.44e-06	2.55793e-05
Collection	f__C111	bathroom	-2.00975	0.367696	376	0	1.62306e-06	2.83604e-05
Collection	g__Psychrobacter	bathroom	-1.85658	0.346465	376	0	1.85613e-06	3.17843e-05
Collection	g__Solirubrobacter	bathroom	-1.76717	0.334881	376	0	2.04293e-06	3.45683e-05
Collection	g__Brachybacterium	bathroom	-1.29768	0.252497	376	0	2.44848e-06	4.04709e-05
Collection	o__Bacillales	bathroom	-1.86147	0.351108	376	0	2.48502e-06	4.09168e-05
Collection	g__Brevibacillus	bathroom	-2.06503	0.383486	376	0	2.6798e-06	4.36206e-05
Collection	g__Methylotenera	bathroom	-1.99017	0.374305	376	0	3.01274e-06	4.74175e-05
Collection	c__Betaproteobacteria	bathroom	-1.2749	0.25548	376	0	3.21678e-06	5.02593e-05
Collection	g__Segetibacter	bathroom	-2.17615	0.424485	376	0	4.41629e-06	6.7043e-05
Collection	g__Blautia	bathroom	-1.76566	0.377095	376	0	4.48312e-06	6.78171e-05
Collection	g__Sanguibacter	bathroom	-1.72959	0.341463	376	0	4.58209e-06	6.90701e-05
Collection	f__Solirubrobacteraceae	bathroom	-1.3828	0.279119	376	0	5.46536e-06	8.04028e-05
Collection	g__Pseudonocardia	bathroom	-1.19069	0.245487	376	0	6.17726e-06	8.8741e-05
Collection	f__Comamonadaceae	bathroom	-1.06531	0.223819	376	0	6.28594e-06	8.97004e-05
Collection	g__Amaricoccus	bathroom	-1.55589	0.321758	376	0	6.32239e-06	8.99208e-05
Collection	g__Paracoccus	bathroom	0.862911	0.181223	376	0	6.95487e-06	9.66682e-05
Collection	g__Methylobacterium	bathroom	0.895853	0.192548	376	0	9.04164e-06	0.00012096
Collection	g__Prauseria	bathroom	-2.83644	0.566187	376	0	1.55782e-05	0.00018786
Collection	g__Acinetobacter	bathroom	-0.923106	0.205344	376	0	1.87167e-05	0.000216557
Collection	g__Tepidimonas	bathroom	1.19744	0.259113	376	0	1.93832e-05	0.000223063
Collection	o__Actinomycetales	bathroom	-1.19644	0.268216	376	0	2.45746e-05	0.000266339
Collection	g__Ellin506	bathroom	-2.27599	0.472573	376	0	2.63136e-05	0.000279525
Collection	g__Ruminococcus	bathroom	-1.91567	0.448441	376	0	2.68577e-05	0.000283197
Collection	g__Devosia	bathroom	-1.2408	0.277613	376	0	2.69431e-05	0.000283399
Collection	g__Planctomyces	bathroom	-1.15815	0.252805	376	0	2.76733e-05	0.00028895
Collection	o__MND1	bathroom	-2.25903	0.453732	376	0	2.93903e-05	0.000304648
Collection	g__Carnobacterium	bathroom	-1.4589	0.314106	376	0	3.34579e-05	0.000339409
Collection	f__Moraxellaceae	bathroom	-1.14539	0.260696	376	0	3.51723e-05	0.000350168
Collection	g__Acidovorax	bathroom	-1.34141	0.31063	376	0	4.07272e-05	0.000396257
Collection	f__Caulobacteraceae	bathroom	1.11983	0.262566	376	0	4.38553e-05	0.000423803
Collection	f__Phyllobacteriaceae	bathroom	-1.73211	0.383256	376	0	4.46906e-05	0.000427054
Collection	g__Cellvibrio	bathroom	-2.36291	0.530223	376	0	4.46187e-05	0.000427054
Collection	g__Staphylococcus	bathroom	1.15113	0.27734	376	0	5.40603e-05	0.000499854
Collection	o__Sphingobacteriales	bathroom	-2.00286	0.460836	376	0	5.77384e-05	0.000524795
Collection	g__Aeromicrobium	bathroom	-1.68849	0.391887	376	0	5.97201e-05	0.00053937
Collection	g__Brevundimonas	bathroom	-1.68676	0.391201	376	0	6.24209e-05	0.000560218
Collection	g__Rubrobacter	bathroom	-1.8396	0.418865	376	0	6.74786e-05	0.000598087
Collection	g__Sphingobacterium	bathroom	-1.24038	0.291012	376	0	6.78453e-05	0.000600095
Collection	f__Pirellulaceae	bathroom	-1.52909	0.358971	376	0	7.46153e-05	0.000646615
Collection	g__Faecalibacterium	bathroom	-1.44387	0.360792	376	0	8.12903e-05	0.000694618
Collection	g__Sporosarcina	bathroom	-1.83889	0.430221	376	0	9.04967e-05	0.000761132
Collection	g__Pseudoalteromonas	bathroom	-1.03198	0.239482	376	0	0.000103597	0.000862837
Collection	f__Gaiellaceae	bathroom	-1.31079	0.322067	376	0	0.000123335	0.00101538
Collection	g__Salinicoccus	bathroom	-1.65682	0.399123	376	0	0.000128571	0.00104641
Collection	g__Pseudoclavibacter	bathroom	-1.28768	0.316195	376	0	0.000159187	0.0012354
Collection	c__Ellin6529	bathroom	-1.9053	0.472902	376	0	0.000173539	0.00132658
Collection	g__Alicyclobacillus	bathroom	-2.34925	0.586716	376	0	0.000185134	0.00139781
Collection	f__Leuconostocaceae	bathroom	-1.76566	0.436564	376	0	0.00018935	0.00141963
Collection	g__Leucobacter	bathroom	-1.07867	0.272739	376	0	0.000199252	0.00148347
Collection	f__Micromonosporaceae	bathroom	-1.59473	0.400631	376	0	0.000210432	0.00155053
Collection	f__Bradyrhizobiaceae	bathroom	-1.09078	0.284564	376	0	0.000219041	0.00160568
Collection	f__Patulibacteraceae	bathroom	-1.9357	0.493168	376	0	0.000239702	0.00173338
Collection	g__Curtobacterium	bathroom	-0.999504	0.267128	376	0	0.000355603	0.00238611
Collection	g__Hyphomicrobium	bathroom	-1.02385	0.272423	376	0	0.000368534	0.00245364
Collection	g__Lysobacter	bathroom	-1.61492	0.424318	376	0	0.000393216	0.00260179
Collection	f__Rhizobiaceae	bathroom	-1.05062	0.286773	376	0	0.000445364	0.00286708
Collection	f__.Exiguobacteraceae.	bathroom	-1.14265	0.303053	376	0	0.000463495	0.00294395
Collection	g__Clostridium	bathroom	-1.01628	0.289781	376	0	0.000524879	0.00327075
Collection	g__Gardnerella	bathroom	-1.69776	0.454644	376	0	0.00052745	0.003282
Collection	f__Hyphomonadaceae	bathroom	-1.43256	0.373159	376	0	0.000530078	0.00328495
Collection	g__Blastococcus	bathroom	-1.01844	0.282767	376	0	0.000596475	0.00359143
Collection	g__Gordonia	bathroom	-1.1227	0.314632	376	0	0.000653749	0.00389791
Collection	g__Ornithinibacillus	bathroom	-2.02242	0.535102	376	0	0.000671523	0.00395977
Collection	f__Bacteriovoracaceae	bathroom	-1.44914	0.406769	376	0	0.000841788	0.00478578
Collection	g__Phormidium	bathroom	-1.72169	0.472991	376	0	0.000896478	0.00505642
Collection	o__WD2101	bathroom	-1.47081	0.424594	376	0	0.00107407	0.00589111
Collection	g__Cellulomonas	bathroom	-1.04717	0.307241	376	0	0.00108059	0.00590805
Collection	f__Pseudomonadaceae	bathroom	-1.05773	0.320871	376	0	0.00137792	0.00731873
Collection	f__Verrucomicrobiaceae	bathroom	-1.30451	0.386694	376	0	0.00144054	0.00758225
Collection	g__Roseococcus	bathroom	-2.07187	0.633778	376	0	0.00189824	0.00936218
Collection	g__Erwinia	bathroom	-0.770906	0.24292	376	0	0.00199102	0.00967488
Collection	g__Exiguobacterium	bathroom	-1.21128	0.374902	376	0	0.0019904	0.00967488
Collection	o__Rhodospirillales	bathroom	-1.3023	0.401973	376	0	0.00203194	0.00978487
Collection	f__Sporichthyaceae	bathroom	-1.11836	0.349593	376	0	0.00214554	0.0101871
Collection	g__Labrys	bathroom	-2.32715	0.698928	376	0	0.00214879	0.0101871
Collection	o__Streptophyta	bathroom	0.764123	0.244473	376	0	0.00226506	0.0106207
Collection	g__Lutibacterium	bathroom	-1.4248	0.433102	376	0	0.00233966	0.0109108
Collection	g__Roseomonas	bathroom	1.83981	0.585886	376	0	0.00239479	0.0110833
Collection	f__Methylobacteriaceae	bathroom	0.772788	0.250067	376	0	0.00271174	0.0122846
Collection	g__Dokdonella	bathroom	-1.16269	0.372457	376	0	0.00286487	0.0127559
Collection	g__Anaerococcus	bathroom	0.8843	0.290401	376	0	0.00297343	0.013128
Collection	o__Burkholderiales	bathroom	-0.885819	0.289185	376	0	0.00309359	0.0135416
Collection	f__Rhodospirillaceae	bathroom	-1.11289	0.365582	376	0	0.00313567	0.0136838
Collection	f__Coriobacteriaceae	bathroom	-1.94377	0.651106	376	0	0.00316391	0.0137789
Collection	g__Micromonospora	bathroom	-2.20029	0.707271	376	0	0.00319955	0.0139059
Collection	g__Ochrobactrum	bathroom	-1.04897	0.340352	376	0	0.00331236	0.0143379
Collection	f__Micrococcaceae	bathroom	-0.619411	0.207861	376	0	0.00357559	0.015281
Collection	g__Sphingobium	bathroom	-0.64185	0.214034	376	0	0.00357606	0.015281
Collection	g__Oscillospira	bathroom	-0.766395	0.263244	376	0	0.00390717	0.016447
Collection	f__Frankiaceae	bathroom	-1.02578	0.348431	376	0	0.00446929	0.0183091
Collection	g__Fluviicola	bathroom	-1.68908	0.553388	376	0	0.00454373	0.0185431
Collection	g__Sphingomonas	bathroom	0.54111	0.187251	376	0	0.00469294	0.0189979
Collection	g__Rhodoplanes	bathroom	-0.990546	0.340582	376	0	0.00490339	0.0196733
Collection	g__Sphingopyxis	bathroom	-1.11579	0.382544	376	0	0.00505129	0.0201726
Collection	g__Turicibacter	bathroom	-1.77177	0.626652	376	0	0.00513869	0.020407
Collection	o__Sva0725	bathroom	-1.53533	0.52114	376	0	0.00523072	0.0206385
Collection	o__Solirubrobacterales	bathroom	-0.894671	0.31066	376	0	0.00533647	0.0209834
Collection	g__Modestobacter	bathroom	-1.04955	0.364956	376	0	0.00535579	0.0210157
Collection	g__Rhodobacter	bathroom	-1.14465	0.398152	376	0	0.00539063	0.0210448
Collection	f__Erysipelotrichaceae	bathroom	-1.94109	0.702103	376	0	0.00612061	0.0231879
Collection	f__Haliangiaceae	bathroom	-1.56904	0.545164	376	0	0.00626578	0.0236333
Collection	o__ASSO.13	bathroom	1.02189	0.348766	376	0	0.00654317	0.0244214
Collection	c__Gemm.1	bathroom	-1.45038	0.504271	376	0	0.00664169	0.0246601
Collection	f__Sinobacteraceae	bathroom	-0.776057	0.277355	376	0	0.00668205	0.024767
Collection	g__Mesorhizobium	bathroom	-1.39062	0.494834	376	0	0.0067384	0.0249327
Collection	f__Microbacteriaceae	bathroom	-0.705189	0.254084	376	0	0.00679433	0.0250746
Collection	c__Gemmatimonadetes	bathroom	-1.85091	0.644534	376	0	0.00680104	0.0250777
Collection	f__Geodermatophilaceae	bathroom	-0.789085	0.281568	376	0	0.00681901	0.0251008
Collection	g__Bacillus	bathroom	-0.568983	0.206318	376	0	0.00695468	0.0254688
Collection	g__Finegoldia	bathroom	0.744405	0.271996	376	0	0.00725534	0.0263221
Collection	g__Porphyromonas	bathroom	0.825944	0.304602	376	0	0.00755504	0.0272708
Collection	g__Salinibacterium	bathroom	-0.679608	0.248018	376	0	0.00781095	0.0279588
Collection	f__Rhodocyclaceae	bathroom	-0.973056	0.342411	376	0	0.00799077	0.0284833
Collection	g__Dermacoccus	bathroom	-0.803281	0.297542	376	0	0.00859522	0.0300868
Collection	g__Candidatus.Xiphinematobacter	bathroom	-1.82743	0.670822	376	0	0.00935407	0.0322162
Collection	f__Ellin517	bathroom	-1.46989	0.534889	376	0	0.00952448	0.0325934
Collection	g__Brochothrix	bathroom	-1.05437	0.389032	376	0	0.00985423	0.0335075
Collection	f__Ruminococcaceae	bathroom	-0.614422	0.236778	376	0	0.00993563	0.0336506
Collection	g__Chryseobacterium	bathroom	0.69879	0.270308	376	0	0.0115491	0.0382972
Collection	g__Luteimonas	bathroom	-0.928028	0.361338	376	0	0.0125262	0.0409038
Collection	f__Isosphaeraceae	bathroom	-0.877485	0.341901	376	0	0.0128314	0.041741
Collection	f__Oxalobacteraceae	bathroom	-0.693093	0.276573	376	0	0.0137452	0.0441103
Collection	g__Vibrio	bathroom	-2.1922	0.857536	376	0	0.0146962	0.0463824
Collection	g__Lactobacillus	bathroom	0.564819	0.236613	376	0	0.0178131	0.0546752
Collection	g__Variovorax	bathroom	-1.03374	0.426909	376	0	0.0193721	0.0586921
Collection	f__Xenococcaceae	bathroom	-0.922865	0.397257	376	0	0.022925	0.0674979
Collection	g__Azohydromonas	bathroom	-0.875483	0.381984	376	0	0.0250113	0.0723468
Collection	f__Conexibacteraceae	bathroom	-0.944434	0.41249	376	0	0.0259794	0.0744429
Collection	g__Mycoplana	bathroom	-0.832247	0.366343	376	0	0.0262217	0.0749367
Collection	g__Sediminibacterium	bathroom	-1.04414	0.455003	376	0	0.0268097	0.0760082
Collection	f__.Chthoniobacteraceae.	bathroom	-1.19894	0.525141	376	0	0.0271999	0.0768091
Collection	o__RB41	bathroom	-1.63121	0.724525	376	0	0.0300672	0.0828461
Collection	g__Rubellimicrobium	bathroom	-0.794383	0.360165	376	0	0.0311894	0.0854268
Collection	g__Flavobacterium	bathroom	0.519686	0.240675	376	0	0.0335172	0.0904141
Collection	g__Peptoniphilus	bathroom	0.638357	0.300253	376	0	0.0359352	0.0953152
Collection	f__Enterobacteriaceae	bathroom	-0.526967	0.251084	376	0	0.0366279	0.0968524
Collection	f__Kineosporiaceae	bathroom	-1.13986	0.53815	376	0	0.0385383	0.100462
Collection	f__Alcaligenaceae	bathroom	-0.568402	0.278788	376	0	0.0457361	0.114501
Collection	g__Megamonas	bathroom	-2.43351	1.22844	376	0	0.0493755	0.121551
Collection	g__Agrobacterium	bathroom	-0.719258	0.360964	376	0	0.0498486	0.122324
Collection	g__Deinococcus	bathroom	0.618232	0.315051	376	0	0.0528846	0.128563
Collection	g__Campylobacter	bathroom	0.569033	0.293743	376	0	0.0552648	0.133214
Collection	g__Arcobacter	bathroom	-0.876484	0.445173	376	0	0.0571637	0.136943
Collection	g__Piscicoccus	bathroom	-1.3337	0.686793	376	0	0.0584229	0.138872
Collection	g__Phenylobacterium	bathroom	-0.809871	0.422598	376	0	0.0600013	0.141446
Collection	g__Atopobium	bathroom	-0.861209	0.451123	376	0	0.0606067	0.142581
Collection	g__Corynebacterium	bathroom	0.493275	0.263685	376	0	0.063322	0.147728
Collection	g__DA101	bathroom	0.666	0.352364	376	0	0.0643254	0.149337
Collection	g__Achromobacter	bathroom	-0.637819	0.343176	376	0	0.0675471	0.155217
Collection	f__Cytophagaceae	bathroom	-0.671203	0.360856	376	0	0.0681366	0.156236
Collection	o__iii1.15	bathroom	-0.635168	0.343747	376	0	0.0689847	0.15759
Collection	g__Oenothera	bathroom	-0.590013	0.319346	376	0	0.0695965	0.158733
Collection	f__Neisseriaceae	bathroom	-0.745958	0.413717	376	0	0.0761607	0.169286
Collection	g__Cardiobacterium	bathroom	0.741223	0.40802	376	0	0.076772	0.170026
Collection	g__Cellulosimicrobium	bathroom	-0.610196	0.335673	376	0	0.0776588	0.17137
Collection	f__Hyphomicrobiaceae	bathroom	-0.954734	0.534784	376	0	0.0800503	0.175202
Collection	f__Lachnospiraceae	bathroom	-0.404835	0.231337	376	0	0.0811475	0.176721
Collection	g__Cupriavidus	bathroom	-0.904245	0.513519	376	0	0.0872519	0.186763
Collection	c__Alphaproteobacteria	bathroom	-1.17385	0.676857	376	0	0.0873364	0.18685
Collection	f__Bartonellaceae	bathroom	-1.32326	0.760988	376	0	0.0897509	0.190871
Collection	g__Geodermatophilus	bathroom	-0.86874	0.505061	376	0	0.0918619	0.193816
Collection	g__Lactococcus	bathroom	-0.636349	0.380588	376	0	0.0967871	0.202066
Collection	g__Ramlibacter	bathroom	-0.63679	0.375231	376	0	0.097085	0.202162
Collection	g__Pedobacter	bathroom	-0.719239	0.43792	376	0	0.104751	0.214564
Collection	g__Skermanella	bathroom	-0.600124	0.365061	376	0	0.105025	0.21492
Collection	g__Leuconostoc	bathroom	-0.467813	0.294394	376	0	0.115802	0.230903
Collection	g__Parvimonas	bathroom	-0.68811	0.431844	376	0	0.116409	0.231789
Collection	g__Veillonella	bathroom	0.416175	0.265406	376	0	0.117947	0.233657
Collection	o__JG30.KF.CM45	bathroom	-0.440483	0.284961	376	0	0.126736	0.246894
Collection	g__Shewanella	Computer mouse	-2.87049	0.219303	376	0	2.18555e-18	4.9244e-16
Collection	f__Halomonadaceae	Computer mouse	-3.57532	0.350972	376	0	6.83457e-14	6.11646e-12
Collection	g__Mycobacterium	Computer mouse	-1.27825	0.225726	376	0	1.6476e-07	4.00759e-06
Collection	g__Pseudoxanthomonas	Computer mouse	-1.70095	0.302178	376	0	3.86925e-07	8.36579e-06
Collection	f__Xanthomonadaceae	Computer mouse	-1.53176	0.287247	376	0	7.56118e-07	1.47134e-05
Collection	g__Halomonas	Computer mouse	-2.48122	0.464004	376	0	1.27527e-06	2.31331e-05
Collection	f__Erythrobacteraceae	Computer mouse	-1.32148	0.251646	376	0	1.73016e-06	3.0109e-05
Collection	f__Planococcaceae	Computer mouse	-1.19543	0.239422	376	0	2.349e-06	3.91287e-05
Collection	g__Kytococcus	Computer mouse	-1.02446	0.196116	376	0	3.74682e-06	5.81165e-05
Collection	o__Sphingomonadales	Computer mouse	-1.17265	0.249023	376	0	9.34073e-06	0.000124572
Collection	g__Staphylococcus	Computer mouse	1.49895	0.328121	376	0	9.85103e-06	0.000130161
Collection	g__Lactobacillus	Computer mouse	1.21408	0.271995	376	0	1.27687e-05	0.000158442
Collection	g__Brevibacillus	Computer mouse	-1.35057	0.275412	376	0	1.32383e-05	0.000162388
Collection	f__Streptococcaceae	Computer mouse	0.979944	0.223405	376	0	2.06814e-05	0.000234491
Collection	f__EB1017	Computer mouse	-1.64709	0.349823	376	0	2.32263e-05	0.000256542
Collection	f__.Exiguobacteraceae.	Computer mouse	-1.14727	0.244078	376	0	2.38441e-05	0.000259837
Collection	g__Perlucidibaca	Computer mouse	-1.21779	0.255392	376	0	3.22396e-05	0.000330186
Collection	g__Acidovorax	Computer mouse	-1.4231	0.325231	376	0	3.28378e-05	0.000333916
Collection	g__Blastomonas	Computer mouse	-0.910672	0.184926	376	0	3.409e-05	0.000344197
Collection	g__Achromobacter	Computer mouse	-1.06683	0.249397	376	0	6.23086e-05	0.000560218
Collection	g__Anaerococcus	Computer mouse	1.32124	0.318313	376	0	6.97541e-05	0.000614439
Collection	g__Geobacillus	Computer mouse	1.31297	0.309472	376	0	9.54322e-05	0.000801069
Collection	o__Streptophyta	Computer mouse	1.11046	0.282291	376	0	0.000146079	0.00114574
Collection	g__Planomicrobium	Computer mouse	-1.10594	0.278318	376	0	0.000169792	0.00130541
Collection	f__Dietziaceae	Computer mouse	-1.5238	0.357267	376	0	0.000183405	0.0013872
Collection	o__Gemellales	Computer mouse	1.18474	0.287167	376	0	0.000187762	0.00141019
Collection	g__Planifilum	Computer mouse	1.45718	0.349845	376	0	0.000210014	0.00155012
Collection	g__Chryseobacterium	Computer mouse	1.10547	0.28717	376	0	0.000237058	0.00172007
Collection	g__Pseudoalteromonas	Computer mouse	-1.07436	0.266266	376	0	0.000239322	0.00173338
Collection	g__Methylobacterium	Computer mouse	0.866086	0.228734	376	0	0.000247448	0.00178038
Collection	g__Carnobacterium	Computer mouse	-1.04903	0.266897	376	0	0.000310863	0.00216391
Collection	g__Nesterenkonia	Computer mouse	-0.9732	0.249236	376	0	0.000313326	0.00217752
Collection	f__Armatimonadaceae	Computer mouse	1.14611	0.291276	376	0	0.000353109	0.00237309
Collection	g__Streptococcus	Computer mouse	0.919286	0.256071	376	0	0.000383435	0.00254494
Collection	g__Prauseria	Computer mouse	-1.58151	0.404813	376	0	0.000408511	0.00268226
Collection	g__Nocardioides	Computer mouse	-0.89115	0.243999	376	0	0.000502	0.0031465
Collection	f__Acetobacteraceae	Computer mouse	1.44469	0.400569	376	0	0.000534946	0.0033094
Collection	g__Actinobaculum	Computer mouse	-0.957228	0.248424	376	0	0.00054841	0.00337319
Collection	g__Thauera	Computer mouse	-0.877965	0.237022	376	0	0.000547739	0.00337319
Collection	g__Methylotenera	Computer mouse	-1.17065	0.320874	376	0	0.000671385	0.00395977
Collection	g__Paracoccus	Computer mouse	0.709841	0.205683	376	0	0.000837975	0.00477044
Collection	f__Gemmataceae	Computer mouse	1.42436	0.398518	376	0	0.000976173	0.00544849
Collection	g__Finegoldia	Computer mouse	1.00284	0.29721	376	0	0.00102905	0.00568892
Collection	g__Ornithinibacillus	Computer mouse	-1.28132	0.362776	376	0	0.00131512	0.00705516
Collection	g__Segetibacter	Computer mouse	-1.39018	0.414063	376	0	0.00147751	0.00771366
Collection	g__Peptoniphilus	Computer mouse	1.03631	0.319071	376	0	0.00157864	0.00813245
Collection	g__Caulobacter	Computer mouse	-1.05302	0.325686	376	0	0.00176421	0.00888539
Collection	f__AK1AB1_02E	Computer mouse	0.953772	0.291099	376	0	0.00224946	0.0105707
Collection	f__Sinobacteraceae	Computer mouse	-0.746311	0.235829	376	0	0.00232308	0.0108571
Collection	o__Bacillales	Computer mouse	-0.892621	0.27954	376	0	0.00241213	0.0111515
Collection	g__Actinomyces	Computer mouse	0.632763	0.206208	376	0	0.00247598	0.0113975
Collection	f__Chitinophagaceae	Computer mouse	0.74418	0.238564	376	0	0.00249176	0.0114578
Collection	f__Veillonellaceae	Computer mouse	-0.994335	0.322887	376	0	0.00267071	0.0121438
Collection	g__Enhydrobacter	Computer mouse	0.571513	0.185571	376	0	0.00276389	0.0124681
Collection	f__Rhodocyclaceae	Computer mouse	-0.812054	0.251366	376	0	0.00299287	0.0131816
Collection	o__Gaiellales	Computer mouse	-0.985511	0.317561	376	0	0.00326797	0.0141601
Collection	g__Bacteroides	Computer mouse	0.625622	0.213472	376	0	0.00365783	0.0155195
Collection	f__Hyphomonadaceae	Computer mouse	-0.664056	0.215068	376	0	0.00407126	0.0169378
Collection	f__Acidobacteriaceae	Computer mouse	1.99305	0.669263	376	0	0.00430963	0.0177912
Collection	f__Nostocaceae	Computer mouse	1.15481	0.375251	376	0	0.00443181	0.0182428
Collection	f__Methylobacteriaceae	Computer mouse	0.760354	0.260469	376	0	0.0045036	0.0184321
Collection	g__Veillonella	Computer mouse	0.816554	0.287339	376	0	0.00480218	0.0193157
Collection	g__Alicyclobacillus	Computer mouse	-0.767742	0.26303	376	0	0.0050514	0.0201726
Collection	g__Sporosarcina	Computer mouse	-0.654347	0.223192	376	0	0.00515009	0.0204333
Collection	o__BD7.3	Computer mouse	-0.892921	0.304381	376	0	0.0052106	0.020609
Collection	g__Dickeya	Computer mouse	1.28008	0.428783	376	0	0.00539194	0.0210448
Collection	g__Corynebacterium	Computer mouse	0.885526	0.314424	376	0	0.00550668	0.0213147
Collection	g__Micromonospora	Computer mouse	-1.59704	0.550026	376	0	0.00564989	0.0217706
Collection	g__Planctomyces	Computer mouse	-0.752484	0.262906	376	0	0.0059755	0.0228292
Collection	g__Sphingopyxis	Computer mouse	-0.775204	0.272154	376	0	0.00610181	0.0231372
Collection	f__Isosphaeraceae	Computer mouse	0.737322	0.260882	376	0	0.00641854	0.0240611
Collection	f__Streptomycetaceae	Computer mouse	0.98743	0.349144	376	0	0.00667538	0.0247637
Collection	g__Mobiluncus	Computer mouse	-1.39613	0.483394	376	0	0.00669511	0.0247939
Collection	f__Geodermatophilaceae	Computer mouse	0.70195	0.250422	376	0	0.0068078	0.025081
Collection	f__.Mogibacteriaceae.	Computer mouse	-0.901555	0.330821	376	0	0.0069225	0.0253944
Collection	g__Hymenobacter	Computer mouse	1.33769	0.483579	376	0	0.00713638	0.026045
Collection	g__Erythrobacter	Computer mouse	-0.673505	0.235742	376	0	0.00715203	0.0260799
Collection	f__Paenibacillaceae	Computer mouse	1.44472	0.521207	376	0	0.00897499	0.0311361
Collection	g__Sanguibacter	Computer mouse	-0.866836	0.324755	376	0	0.00988637	0.0335648
Collection	f__Microthrixaceae	Computer mouse	-0.702489	0.256934	376	0	0.00997915	0.0337256
Collection	o__SC.I.84	Computer mouse	-0.807594	0.30372	376	0	0.0108883	0.0365018
Collection	g__Varibaculum	Computer mouse	-0.742158	0.285547	376	0	0.0121359	0.0398114
Collection	f__Haliangiaceae	Computer mouse	-1.31219	0.500996	376	0	0.0122111	0.0399967
Collection	g__Vibrio	Computer mouse	-1.81574	0.691912	376	0	0.0124371	0.0406436
Collection	g__Dorea	Computer mouse	-0.602737	0.242483	376	0	0.0135896	0.0438079
Collection	g__Macrococcus	Computer mouse	-0.760175	0.294617	376	0	0.0139781	0.0446904
Collection	g__Jeotgalicoccus	Computer mouse	-0.496232	0.196312	376	0	0.0149774	0.0471111
Collection	f__Thermoactinomycetaceae	Computer mouse	1.09827	0.42947	376	0	0.0150408	0.0472063
Collection	g__Arsenicicoccus	Computer mouse	0.893572	0.369937	376	0	0.0185808	0.0567365
Collection	o__RB41	Computer mouse	-1.58769	0.655144	376	0	0.0201159	0.06056
Collection	g__Actinobacillus	Computer mouse	-0.82307	0.35022	376	0	0.0206345	0.06186
Collection	f__Intrasporangiaceae	Computer mouse	-0.470335	0.197872	376	0	0.0208976	0.0624777
Collection	f__Comamonadaceae	Computer mouse	-0.596766	0.254968	376	0	0.0211633	0.063092
Collection	g__Parvimonas	Computer mouse	-0.963036	0.40686	376	0	0.021233	0.0632557
Collection	f__Syntrophobacteraceae	Computer mouse	-0.977186	0.411337	376	0	0.0226659	0.0670578
Collection	g__Arcobacter	Computer mouse	-0.798689	0.334861	376	0	0.0227909	0.0672419
Collection	g__Candidatus.Nitrososphaera	Computer mouse	-0.932669	0.397688	376	0	0.0231971	0.0682051
Collection	g__Nitrospira	Computer mouse	-0.968876	0.408611	376	0	0.0239207	0.0698529
Collection	g__Acetobacter	Computer mouse	-0.607794	0.260594	376	0	0.0250802	0.0724973
Collection	g__Porphyromonas	Computer mouse	0.722798	0.320225	376	0	0.0255807	0.0734481
Collection	c__TM7.3	Computer mouse	-0.77697	0.339476	376	0	0.026635	0.0756957
Collection	f__Bradyrhizobiaceae	Computer mouse	-0.684846	0.305654	376	0	0.0272207	0.0768173
Collection	g__Cellvibrio	Computer mouse	-0.623602	0.27494	376	0	0.0275015	0.0775586
Collection	g__Ellin506	Computer mouse	-0.883941	0.385855	376	0	0.0279317	0.0785133
Collection	g__Microbispora	Computer mouse	0.442753	0.197472	376	0	0.0279932	0.0786343
Collection	g__Salinibacterium	Computer mouse	-0.569566	0.253966	376	0	0.0281328	0.078923
Collection	g__Propionibacterium	Computer mouse	-0.898175	0.399605	376	0	0.0284841	0.0795957
Collection	g__Oscillospira	Computer mouse	0.480363	0.218881	376	0	0.0290649	0.080849
Collection	g__Pilimelia	Computer mouse	0.820991	0.361092	376	0	0.0294212	0.0816184
Collection	f__Gemellaceae	Computer mouse	0.628682	0.28811	376	0	0.0315953	0.0859907
Collection	g__Luteolibacter	Computer mouse	-0.869812	0.393297	376	0	0.0334297	0.090235
Collection	g__Novosphingobium	Computer mouse	0.517361	0.239985	376	0	0.0340295	0.0914502
Collection	g__Deinococcus	Computer mouse	0.73146	0.344986	376	0	0.0367986	0.0972437
Collection	g__Pseudonocardia	Computer mouse	-0.524507	0.247503	376	0	0.0372554	0.0981953
Collection	c__Gemm.3	Computer mouse	-0.413604	0.191635	376	0	0.0374638	0.0985152
Collection	g__DA101	Computer mouse	-0.421425	0.197706	376	0	0.0377869	0.0992427
Collection	g__Gluconobacter	Computer mouse	-0.842094	0.392222	376	0	0.0384164	0.100439
Collection	g__Rubrobacter	Computer mouse	-0.639637	0.299941	376	0	0.0384535	0.100439
Collection	f__S24.7	Computer mouse	1.37203	0.654714	376	0	0.0391262	0.101576
Collection	g__Fusobacterium	Computer mouse	0.646046	0.312462	376	0	0.0401164	0.103332
Collection	g__Haemophilus	Computer mouse	0.759653	0.368963	376	0	0.040389	0.103785
Collection	g__Pedomicrobium	Computer mouse	0.830053	0.393544	376	0	0.0414015	0.105815
Collection	g__Brachybacterium	Computer mouse	-0.46481	0.224108	376	0	0.0418087	0.106728
Collection	g__Salinicoccus	Computer mouse	-0.583634	0.279859	376	0	0.042152	0.107285
Collection	g__Bacillus	Computer mouse	0.49435	0.240597	376	0	0.0425992	0.108166
Collection	f__Verrucomicrobiaceae	Computer mouse	-0.646939	0.311609	376	0	0.0430437	0.1091
Collection	f__Frankiaceae	Computer mouse	-0.69866	0.339452	376	0	0.0435231	0.110046
Collection	g__Sneathia	Computer mouse	1.27815	0.62531	376	0	0.0436063	0.110135
Collection	g__Brevundimonas	Computer mouse	-0.610904	0.297744	376	0	0.0446382	0.112212
Collection	f__Lachnospiraceae	Computer mouse	0.443326	0.22323	376	0	0.047951	0.118935
Collection	g__Pseudoclavibacter	Computer mouse	-0.610274	0.303476	376	0	0.0495286	0.121858
Collection	g__Dokdonella	Computer mouse	-0.734245	0.372457	376	0	0.0537224	0.130131
Collection	g__Mogibacterium	Computer mouse	-0.67902	0.347105	376	0	0.0541116	0.130951
Collection	f__Gaiellaceae	Computer mouse	-0.53855	0.276992	376	0	0.0559397	0.134463
Collection	f__Enterobacteriaceae	Computer mouse	0.570271	0.298278	376	0	0.0567935	0.136209
Collection	g__Brevibacterium	Computer mouse	-0.483448	0.249624	376	0	0.0575752	0.137621
Collection	f__Methylocystaceae	Computer mouse	0.881242	0.456928	376	0	0.0577203	0.137891
Collection	g__Serratia	Computer mouse	0.736682	0.375011	376	0	0.058215	0.138532
Collection	f__A4b	Computer mouse	-1.03775	0.537574	376	0	0.0612451	0.143745
Collection	c__Gemmatimonadetes	Computer mouse	-0.949013	0.494727	376	0	0.0630367	0.147223
Collection	g__Weissella	Computer mouse	-0.64643	0.340221	376	0	0.0635738	0.148074
Collection	g__Beijerinckia	Computer mouse	-0.575075	0.303043	376	0	0.0636402	0.148119
Collection	g__Modestobacter	Computer mouse	0.691662	0.369203	376	0	0.0652497	0.150968
Collection	g__Psychrobacter	Computer mouse	-0.482185	0.258988	376	0	0.0681796	0.156251
Collection	g__Kaistobacter	Computer mouse	-0.618034	0.33227	376	0	0.0683306	0.15643
Collection	g__Exiguobacterium	Computer mouse	-0.723885	0.394047	376	0	0.0710747	0.16116
Collection	f__Ruminococcaceae	Computer mouse	0.402842	0.22245	376	0	0.0711723	0.161296
Collection	g__Peptococcus	Computer mouse	-0.865593	0.477798	376	0	0.0725032	0.163447
Collection	f__Cytophagaceae	Computer mouse	-0.528536	0.29043	376	0	0.0741303	0.166056
Collection	g__1.68	Computer mouse	0.713283	0.386731	376	0	0.0741192	0.166056
Collection	o__Sphingobacteriales	Computer mouse	-0.39067	0.215207	376	0	0.0747363	0.166987
Collection	g__Streptomyces	Computer mouse	-0.60081	0.331789	376	0	0.0749371	0.167261
Collection	g__Tepidimonas	Computer mouse	-0.803903	0.446765	376	0	0.0767466	0.170026
Collection	g__Bilophila	Computer mouse	-0.969317	0.549129	376	0	0.0789384	0.1733
Collection	g__Flavisolibacter	Computer mouse	-0.651858	0.365938	376	0	0.0810561	0.176681
Collection	g__Leuconostoc	Computer mouse	0.448605	0.255883	376	0	0.0832216	0.179482
Collection	g__Peredibacter	Computer mouse	-0.413726	0.233224	376	0	0.083685	0.180118
Collection	g__Cellulosimicrobium	Computer mouse	-0.524727	0.299731	376	0	0.0887663	0.189247
Collection	c__Ellin6529	Computer mouse	-0.47446	0.275497	376	0	0.0906536	0.191743
Collection	g__Peptostreptococcus	Computer mouse	0.747556	0.436998	376	0	0.0924875	0.194565
Collection	g__Flavobacterium	Computer mouse	0.453915	0.270481	376	0	0.0968212	0.202066
Collection	g__Coprococcus	Computer mouse	-0.407223	0.244634	376	0	0.0970909	0.202162
Collection	g__Actinoplanes	Computer mouse	-0.705006	0.418954	376	0	0.10021	0.207345
Collection	g__Paenibacillus	Computer mouse	-0.345753	0.207743	376	0	0.100164	0.207345
Collection	g__Lysobacter	Computer mouse	-0.531644	0.317382	376	0	0.100287	0.207405
Collection	g__Leptotrichia	Computer mouse	0.895576	0.540406	376	0	0.101707	0.209633
Collection	g__Roseomonas	Computer mouse	0.9903	0.600203	376	0	0.103028	0.211891
Collection	f__Ellin517	Computer mouse	-0.640967	0.384827	376	0	0.104982	0.21492
Collection	g__Rubellimicrobium	Computer mouse	0.450529	0.274141	376	0	0.105441	0.215257
Collection	g__Micrococcus	Computer mouse	-0.3285	0.2016	376	0	0.106915	0.217024
Collection	o__Chlorophyta	Computer mouse	-0.505693	0.310859	376	0	0.109029	0.22027
Collection	g__Solirubrobacter	Computer mouse	-0.457829	0.282477	376	0	0.110492	0.222596
Collection	f__Erysipelotrichaceae	Computer mouse	-0.859057	0.537822	376	0	0.111459	0.224228
Collection	g__Spirosoma	Computer mouse	0.445868	0.275624	376	0	0.111562	0.224329
Collection	g__Hyphomicrobium	Computer mouse	-0.386855	0.240366	376	0	0.112367	0.225629
Collection	g__Enterococcus	Computer mouse	-0.450893	0.282855	376	0	0.116865	0.232481
Collection	g__Desulfovibrio	Computer mouse	-1.61033	1.0223	376	0	0.116927	0.232497
Collection	o__Stramenopiles	Computer mouse	-0.836218	0.523372	376	0	0.11817	0.233978
Collection	g__Mesorhizobium	Computer mouse	-0.705579	0.453052	376	0	0.124818	0.24444
Collection	f__Halomonadaceae	Computer screen	-3.36899	0.264606	376	0	1.84804e-17	3.43977e-15
Collection	g__Shewanella	Computer screen	-2.50205	0.20655	376	0	5.043e-17	7.99596e-15
Collection	f__Planococcaceae	Computer screen	-1.49552	0.239422	376	0	8.89128e-09	3.11996e-07
Collection	g__Halomonas	Computer screen	-2.14949	0.344043	376	0	3.80271e-08	1.17118e-06
Collection	g__Bacteroides	Computer screen	1.18902	0.213472	376	0	5.92819e-08	1.69191e-06
Collection	g__Mycobacterium	Computer screen	-1.25031	0.215222	376	0	8.70133e-08	2.34279e-06
Collection	f__Armatimonadaceae	Computer screen	1.53738	0.273718	376	0	2.07551e-06	3.49813e-05
Collection	g__Brevibacillus	Computer screen	-1.53564	0.285134	376	0	2.67285e-06	4.36206e-05
Collection	g__Enhydrobacter	Computer screen	0.878393	0.185571	376	0	8.37791e-06	0.000113825
Collection	o__Streptophyta	Computer screen	1.31751	0.282291	376	0	8.59215e-06	0.00011567
Collection	f__Chitinophagaceae	Computer screen	1.11341	0.238564	376	0	1.15957e-05	0.000145576
Collection	g__Pseudoxanthomonas	Computer screen	-1.46184	0.31596	376	0	1.75279e-05	0.000205019
Collection	f__Dietziaceae	Computer screen	-1.34192	0.26795	376	0	2.27704e-05	0.000253195
Collection	g__Chryseobacterium	Computer screen	1.2896	0.28717	376	0	2.35944e-05	0.000258331
Collection	g__Methylobacterium	Computer screen	1.00627	0.228734	376	0	2.48766e-05	0.000268253
Collection	g__Oscillospira	Computer screen	0.933294	0.218881	376	0	2.80296e-05	0.000291958
Collection	f__Nostocaceae	Computer screen	1.64088	0.33286	376	0	2.84153e-05	0.000295257
Collection	g__Paracoccus	Computer screen	0.894367	0.205683	376	0	3.47628e-05	0.000348523
Collection	g__Planomicrobium	Computer screen	-1.15703	0.264614	376	0	4.18554e-05	0.000406034
Collection	f__Acetobacteraceae	Computer screen	1.71103	0.400569	376	0	5.25029e-05	0.000487559
Collection	f__Streptococcaceae	Computer screen	0.924621	0.223405	376	0	5.60052e-05	0.000514503
Collection	f__.Mogibacteriaceae.	Computer screen	-1.46419	0.35678	376	0	5.6508e-05	0.000514814
Collection	g__Staphylococcus	Computer screen	1.34367	0.328121	376	0	6.72073e-05	0.000598087
Collection	f__Xanthomonadaceae	Computer screen	-1.19899	0.287247	376	0	7.07284e-05	0.000621742
Collection	f__Isosphaeraceae	Computer screen	1.11038	0.260882	376	0	7.54882e-05	0.000652859
Collection	f__Gemmataceae	Computer screen	1.58877	0.371735	376	0	0.000124253	0.00102097
Collection	f__Geodermatophilaceae	Computer screen	1.0262	0.250422	376	0	0.000127017	0.00103826
Collection	f__Lachnospiraceae	Computer screen	0.866778	0.22323	376	0	0.000127084	0.00103826
Collection	f__AK1AB1_02E	Computer screen	1.23009	0.289039	376	0	0.000131258	0.00105822
Collection	g__Flavobacterium	Computer screen	1.07409	0.270481	376	0	0.000144878	0.00114012
Collection	g__Ornithinibacillus	Computer screen	-1.5204	0.357528	376	0	0.000180219	0.00136552
Collection	g__Achromobacter	Computer screen	-0.987769	0.249397	376	0	0.000185829	0.00140059
Collection	g__Planifilum	Computer screen	1.4213	0.337925	376	0	0.00018684	0.00140573
Collection	o__Clostridiales	Computer screen	0.891561	0.237222	376	0	0.000205541	0.00152236
Collection	g__Rubellimicrobium	Computer screen	1.07757	0.274141	376	0	0.000218885	0.00160568
Collection	g__Hymenobacter	Computer screen	1.87103	0.483579	376	0	0.000231061	0.00168801
Collection	g__Prauseria	Computer screen	-1.59225	0.390369	376	0	0.000248379	0.00178109
Collection	g__Geobacillus	Computer screen	1.22145	0.316897	376	0	0.000331917	0.00226625
Collection	f__Methylobacteriaceae	Computer screen	0.969054	0.260469	376	0	0.000358368	0.00239715
Collection	f__Erythrobacteraceae	Computer screen	-0.938402	0.251646	376	0	0.000401522	0.00264372
Collection	g__Novosphingobium	Computer screen	0.885813	0.239985	376	0	0.000400797	0.00264372
Collection	g__Anaerococcus	Computer screen	1.15406	0.318313	376	0	0.000455719	0.00292056
Collection	g__Pseudoalteromonas	Computer screen	-0.981883	0.258045	376	0	0.000475943	0.00301407
Collection	g__Lactobacillus	Computer screen	0.961557	0.271995	376	0	0.000494993	0.00311627
Collection	o__Burkholderiales	Computer screen	0.919236	0.253443	376	0	0.000536253	0.0033127
Collection	g__Serratia	Computer screen	1.16203	0.307371	376	0	0.000646068	0.00386287
Collection	g__Acidovorax	Computer screen	-1.08669	0.31009	376	0	0.000718533	0.00418509
Collection	f__Ruminococcaceae	Computer screen	0.756083	0.22245	376	0	0.000770076	0.00443701
Collection	g__Modestobacter	Computer screen	1.28253	0.369203	376	0	0.000890892	0.00503154
Collection	g__Deinococcus	Computer screen	1.17824	0.344986	376	0	0.000965695	0.00541118
Collection	f__Streptomycetaceae	Computer screen	1.2018	0.344465	376	0	0.0010087	0.0055936
Collection	f__Acidobacteriaceae	Computer screen	2.27043	0.662689	376	0	0.00116527	0.00633062
Collection	g__Spirosoma	Computer screen	0.935532	0.275624	376	0	0.00129614	0.00697959
Collection	g__Blautia	Computer screen	0.552442	0.170206	376	0	0.00131817	0.00706269
Collection	f__EB1017	Computer screen	-1.16047	0.339572	376	0	0.00133232	0.00712065
Collection	o__Myxococcales	Computer screen	0.8182	0.245883	376	0	0.00133182	0.00712065
Collection	g__Carnobacterium	Computer screen	-0.821606	0.240346	376	0	0.00141164	0.00746999
Collection	g__Parvimonas	Computer screen	-1.31867	0.397035	376	0	0.00154129	0.00801731
Collection	f__.Exiguobacteraceae.	Computer screen	-0.819805	0.244078	376	0	0.00158052	0.00813245
Collection	g__Actinobaculum	Computer screen	-0.924545	0.268927	376	0	0.00169178	0.00861178
Collection	g__Propionibacterium	Computer screen	-1.31001	0.399605	376	0	0.00178271	0.00895749
Collection	o__Sphingomonadales	Computer screen	-0.794971	0.249023	376	0	0.00196447	0.00962231
Collection	g__Finegoldia	Computer screen	0.940988	0.29721	376	0	0.00200845	0.00972644
Collection	f__Thermoactinomycetaceae	Computer screen	1.41244	0.42947	376	0	0.00229838	0.0107534
Collection	g__Peptoniphilus	Computer screen	0.982527	0.319071	376	0	0.00267215	0.0121438
Collection	g__Buchnera	Computer screen	1.13564	0.361677	376	0	0.0028099	0.0126357
Collection	g__Acetobacter	Computer screen	-0.770228	0.241691	376	0	0.00287477	0.0127559
Collection	g__Arsenicicoccus	Computer screen	1.1075	0.357158	376	0	0.00286857	0.0127559
Collection	g__Faecalibacterium	Computer screen	0.867956	0.289079	376	0	0.00292967	0.0129699
Collection	f__Paenibacillaceae	Computer screen	1.56404	0.488511	376	0	0.0029609	0.0130947
Collection	g__Nesterenkonia	Computer screen	-0.758545	0.241864	376	0	0.00301372	0.0132461
Collection	f__S24.7	Computer screen	1.9823	0.656974	376	0	0.00337466	0.0145634
Collection	g__Tepidimonas	Computer screen	-1.10607	0.363492	376	0	0.00341469	0.0147065
Collection	g__Sporosarcina	Computer screen	-0.676413	0.223192	376	0	0.0039247	0.0164722
Collection	g__Kytococcus	Computer screen	-0.588346	0.196116	376	0	0.0042717	0.0176517
Collection	c__TM7.3	Computer screen	-1.0514	0.352488	376	0	0.00451727	0.0184703
Collection	g__Phormidium	Computer screen	0.953019	0.314409	376	0	0.00463557	0.0188461
Collection	g__Blastomonas	Computer screen	-0.505859	0.165776	376	0	0.00494388	0.0198172
Collection	f__Micrococcaceae	Computer screen	0.657704	0.23206	376	0	0.00550176	0.0213147
Collection	g__Erwinia	Computer screen	0.752421	0.268243	376	0	0.00602613	0.0229314
Collection	g__Microbispora	Computer screen	0.558092	0.197472	376	0	0.00607306	0.0230485
Collection	o__MND1	Computer screen	-1.25772	0.425674	376	0	0.00628233	0.0236624
Collection	g__Pseudomonas	Computer screen	0.672249	0.246932	376	0	0.00720436	0.0261815
Collection	f__Rhodocyclaceae	Computer screen	-0.552349	0.193267	376	0	0.00767838	0.0276228
Collection	g__Methylotenera	Computer screen	-0.822914	0.297574	376	0	0.00815556	0.0288307
Collection	f__Hyphomonadaceae	Computer screen	-0.583949	0.209538	376	0	0.00875754	0.0304558
Collection	f__Oxalobacteraceae	Computer screen	0.806794	0.302201	376	0	0.00879808	0.0305719
Collection	g__Sanguibacter	Computer screen	-0.822954	0.306567	376	0	0.00949642	0.0325366
Collection	o__Gemmatimonadales	Computer screen	0.70306	0.263483	376	0	0.0104277	0.0351281
Collection	g__Paenibacillus	Computer screen	-0.54392	0.207743	376	0	0.0106627	0.0358016
Collection	g__Pedomicrobium	Computer screen	0.968883	0.363139	376	0	0.0110549	0.0369736
Collection	g__Mobiluncus	Computer screen	-1.29621	0.486586	376	0	0.0117223	0.0387813
Collection	f__Ellin6075	Computer screen	0.749912	0.289388	376	0	0.0117916	0.0389506
Collection	g__Perlucidibaca	Computer screen	-0.638105	0.240213	376	0	0.0118141	0.0389947
Collection	g__Mogibacterium	Computer screen	-0.958111	0.375382	376	0	0.0127056	0.0413946
Collection	g__Stenotrophomonas	Computer screen	0.684041	0.272343	376	0	0.0136327	0.0438808
Collection	o__Acidimicrobiales	Computer screen	0.638906	0.252742	376	0	0.013768	0.0441504
Collection	o__WD2101	Computer screen	0.646446	0.253863	376	0	0.0138835	0.0444209
Collection	g__Roseomonas	Computer screen	1.50785	0.600203	376	0	0.0140887	0.0449766
Collection	f__Aeromonadaceae	Computer screen	0.680127	0.273975	376	0	0.0148419	0.0467537
Collection	g__Vibrio	Computer screen	-1.68085	0.661415	376	0	0.0152475	0.0477176
Collection	g__Rubricoccus	Computer screen	0.487884	0.18988	376	0	0.0155933	0.0486906
Collection	g__Alicyclobacillus	Computer screen	-0.712568	0.286288	376	0	0.0158092	0.0492571
Collection	g__Chthoniobacter	Computer screen	0.792484	0.314539	376	0	0.0158485	0.0493435
Collection	g__Corynebacterium	Computer screen	0.751364	0.314424	376	0	0.018098	0.0554202
Collection	g__Acinetobacter	Computer screen	0.58227	0.243935	376	0	0.0188671	0.0574467
Collection	g__Streptococcus	Computer screen	0.604266	0.256071	376	0	0.0188964	0.057495
Collection	o__Ellin329	Computer screen	0.65725	0.268917	376	0	0.0200343	0.0603845
Collection	f__Sphingomonadaceae	Computer screen	0.365971	0.155248	376	0	0.0205034	0.0616397
Collection	o__Bacillales	Computer screen	-0.666989	0.27954	376	0	0.020782	0.0622152
Collection	f__Methylocystaceae	Computer screen	1.06186	0.450451	376	0	0.0211289	0.0630332
Collection	f__Piscirickettsiaceae	Computer screen	0.989371	0.407945	376	0	0.0217538	0.0646274
Collection	c__Betaproteobacteria	Computer screen	0.61273	0.262925	376	0	0.0221811	0.0657792
Collection	o__Gemellales	Computer screen	0.663306	0.287675	376	0	0.0265294	0.0755136
Collection	g__Caulobacter	Computer screen	-0.68607	0.310512	376	0	0.0299297	0.0827172
Collection	o__Synergistales	Computer screen	-0.831887	0.371324	376	0	0.0302903	0.0832837
Collection	g__Treponema	Computer screen	-1.05568	0.470162	376	0	0.0306429	0.0840911
Collection	g__Weissella	Computer screen	-0.702541	0.322962	376	0	0.0346715	0.0928259
Collection	g__Eggerthella	Computer screen	0.979074	0.464112	376	0	0.0385797	0.100462
Collection	o__Gaiellales	Computer screen	-0.668295	0.314446	376	0	0.0389629	0.101214
Collection	g__Dorea	Computer screen	-0.433386	0.209996	376	0	0.040079	0.1033
Collection	g__Micromonospora	Computer screen	-1.10827	0.525129	376	0	0.0402848	0.103641
Collection	g__Diaphorobacter	Computer screen	0.895831	0.432912	376	0	0.0417861	0.106728
Collection	g__Peptococcus	Computer screen	-1.00469	0.490072	376	0	0.0424988	0.107975
Collection	p__FBP	Computer screen	0.545005	0.264307	376	0	0.0435453	0.110046
Collection	g__Porphyromonas	Computer screen	0.651868	0.320225	376	0	0.0437125	0.110338
Collection	f__Beijerinckiaceae	Computer screen	0.693497	0.340504	376	0	0.0453603	0.113693
Collection	g__Dokdonella	Computer screen	-0.688036	0.337844	376	0	0.046521	0.116262
Collection	f__Nocardioidaceae	Computer screen	0.571779	0.284663	376	0	0.0479519	0.118935
Collection	g__Phycicoccus	Computer screen	0.61106	0.306457	376	0	0.0495647	0.121876
Collection	g__Haemophilus	Computer screen	0.72674	0.368963	376	0	0.0498169	0.122324
Collection	g__Macrococcus	Computer screen	-0.582086	0.289096	376	0	0.0513821	0.12548
Collection	f__Veillonellaceae	Computer screen	-0.64418	0.328016	376	0	0.0522944	0.127273
Collection	g__Anaeromyxobacter	Computer screen	0.386175	0.196456	376	0	0.0575422	0.137619
Collection	f__Solibacteraceae	Computer screen	0.484536	0.247063	376	0	0.0588935	0.139603
Collection	g__Aggregatibacter	Computer screen	-0.75802	0.403427	376	0	0.0638477	0.148469
Collection	f__Microthrixaceae	Computer screen	-0.45987	0.242595	376	0	0.0667954	0.153741
Collection	g__Kingella	Computer screen	-0.692813	0.369751	376	0	0.0674703	0.155124
Collection	f__Coriobacteriaceae	Computer screen	-1.11769	0.609317	376	0	0.0679989	0.156088
Collection	g__Luteolibacter	Computer screen	-0.679141	0.363329	376	0	0.0697447	0.158902
Collection	o__Actinomycetales	Computer screen	0.513531	0.279736	376	0	0.0698475	0.158967
Collection	g__Curtobacterium	Computer screen	0.497425	0.271012	376	0	0.0704052	0.159981
Collection	o__Solibacterales	Computer screen	0.503033	0.271251	376	0	0.0705344	0.160125
Collection	g__Gluconobacter	Computer screen	-0.748712	0.404203	376	0	0.0719714	0.162479
Collection	f__Enterobacteriaceae	Computer screen	0.53437	0.298278	376	0	0.0741645	0.166056
Collection	g__Eikenella	Computer screen	-0.677534	0.374988	376	0	0.0753494	0.167918
Collection	g__Chroococcidiopsis	Computer screen	1.33113	0.735735	376	0	0.0759805	0.168973
Collection	g__Pilimelia	Computer screen	0.653559	0.35797	376	0	0.0766837	0.170007
Collection	g__Rheinheimera	Computer screen	0.418352	0.230573	376	0	0.0769375	0.170217
Collection	g__Skermanella	Computer screen	0.662575	0.368881	376	0	0.0771138	0.170519
Collection	f__Neisseriaceae	Computer screen	-0.724658	0.404332	376	0	0.077897	0.171718
Collection	g__Mycetocola	Computer screen	0.597127	0.334901	376	0	0.0786881	0.173017
Collection	g__Rhodovulum	Computer screen	0.518317	0.286224	376	0	0.0792716	0.173853
Collection	g__Rhizobium	Computer screen	0.516088	0.288335	376	0	0.0802014	0.175353
Collection	g__Roseococcus	Computer screen	0.851137	0.478934	376	0	0.0812823	0.176797
Collection	g__Sneathia	Computer screen	1.08694	0.617783	376	0	0.0815947	0.177223
Collection	f__Haliangiaceae	Computer screen	-0.88905	0.498387	376	0	0.0816738	0.177305
Collection	g__Pedobacter	Computer screen	0.774673	0.439434	376	0	0.0820477	0.177756
Collection	g__Desulfovibrio	Computer screen	-1.45568	0.833265	376	0	0.0823124	0.178149
Collection	f__.Chromatiaceae.	Computer screen	0.734108	0.410753	376	0	0.082564	0.178423
Collection	f__Sphingobacteriaceae	Computer screen	0.524593	0.303597	376	0	0.0889006	0.189439
Collection	g__Campylobacter	Computer screen	-0.442654	0.258514	376	0	0.089633	0.190715
Collection	g__Facklamia	Computer screen	0.375502	0.217184	376	0	0.0902449	0.191211
Collection	o__YS2	Computer screen	1.57142	0.942568	376	0	0.0987744	0.20497
Collection	g__Paludibacter	Computer screen	-0.386176	0.232943	376	0	0.106045	0.216078
Collection	g__Nitrospira	Computer screen	-0.379282	0.22844	376	0	0.106621	0.216735
Collection	g__Varibaculum	Computer screen	-0.455344	0.277422	376	0	0.106763	0.216818
Collection	g__Geodermatophilus	Computer screen	0.481805	0.295882	376	0	0.109994	0.221906
Collection	g__Brochothrix	Computer screen	-0.608537	0.375772	376	0	0.113213	0.226904
Collection	g__Dechloromonas	Computer screen	-0.539106	0.333015	376	0	0.113336	0.227042
Collection	g__ph2	Computer screen	-0.861082	0.528953	376	0	0.114364	0.228461
Collection	f__Moraxellaceae	Computer screen	0.39037	0.246298	376	0	0.117076	0.232685
Collection	f__Caulobacteraceae	Computer screen	0.485388	0.307886	376	0	0.117914	0.233657
Collection	f__Rhodospirillaceae	Computer screen	0.477169	0.302224	376	0	0.118219	0.233978
Collection	g__Lachnospira	Computer screen	0.998172	0.648485	376	0	0.125037	0.244562
Collection	o__ASSO.13	Computer screen	-0.587145	0.372076	376	0	0.125407	0.245145
Collection	g__Janthinobacterium	Computer screen	0.438656	0.283684	376	0	0.125887	0.245971
Collection	g__Dickeya	Computer screen	0.66038	0.421165	376	0	0.126721	0.246894
Collection	g__Bifidobacterium	Computer screen	0.561721	0.366173	376	0	0.126902	0.247053
Collection	g__Micrococcus	kitchen	-2.88703	0.187393	376	0	2.49333e-26	1.18599e-23
Collection	f__Planococcaceae	kitchen	-2.53274	0.190585	376	0	2.6098e-24	1.11725e-21
Collection	f__Halomonadaceae	kitchen	-3.7783	0.214932	376	0	2.71906e-23	1.05821e-20
Collection	f__Erythrobacteraceae	kitchen	-2.96961	0.262266	376	0	4.0703e-17	6.7019e-15
Collection	g__Enhydrobacter	kitchen	1.49711	0.144566	376	0	6.70454e-17	1.02508e-14
Collection	g__Shewanella	kitchen	-3.07497	0.257822	376	0	9.32633e-17	1.37676e-14
Collection	o__Sphingomonadales	kitchen	-2.03817	0.209962	376	0	1.60114e-15	1.95842e-13
Collection	g__Mycobacterium	kitchen	-1.54389	0.166618	376	0	7.30816e-15	8.23322e-13
Collection	f__Bacillaceae	kitchen	-1.27937	0.141363	376	0	3.23469e-14	3.2204e-12
Collection	g__Planomicrobium	kitchen	-2.06033	0.223353	376	0	1.02601e-13	8.78469e-12
Collection	f__Intrasporangiaceae	kitchen	-1.87976	0.201185	376	0	5.04882e-13	4.0026e-11
Collection	g__Microbispora	kitchen	-1.51099	0.172462	376	0	5.22264e-13	4.06511e-11
Collection	f__Moraxellaceae	kitchen	-1.71533	0.201837	376	0	1.11185e-12	7.80301e-11
Collection	g__Nocardioides	kitchen	-1.88759	0.219229	376	0	1.53244e-12	1.02506e-10
Collection	g__Pseudomonas	kitchen	1.44408	0.195008	376	0	7.21087e-12	4.60742e-10
Collection	f__Xanthomonadaceae	kitchen	-1.7654	0.22659	376	0	1.3122e-11	8.14134e-10
Collection	f__Comamonadaceae	kitchen	-1.49074	0.197386	376	0	1.72182e-11	1.05302e-09
Collection	f__Ruminococcaceae	kitchen	-1.55921	0.222863	376	0	1.77957e-11	1.073e-09
Collection	f__Clostridiaceae	kitchen	-1.65423	0.238671	376	0	2.4411e-11	1.41921e-09
Collection	g__Halomonas	kitchen	-2.14497	0.26573	376	0	2.40708e-11	1.41921e-09
Collection	g__Sporosarcina	kitchen	-2.16144	0.254682	376	0	4.08788e-11	2.30266e-09
Collection	g__Brachybacterium	kitchen	-1.54466	0.198709	376	0	5.18828e-11	2.88455e-09
Collection	o__Streptophyta	kitchen	1.6065	0.222811	376	0	7.23776e-11	3.84749e-09
Collection	g__Blautia	kitchen	-1.42703	0.21226	376	0	1.0436e-10	5.38273e-09
Collection	g__Achromobacter	kitchen	-1.46327	0.191863	376	0	1.23337e-10	6.21185e-09
Collection	f__.Exiguobacteraceae.	kitchen	-2.09504	0.254865	376	0	1.40345e-10	6.98627e-09
Collection	g__Dietzia	kitchen	-1.64514	0.214599	376	0	1.50318e-10	7.39669e-09
Collection	c__Gemm.3	kitchen	-2.10451	0.24105	376	0	1.61986e-10	7.79172e-09
Collection	f__Streptococcaceae	kitchen	-1.27336	0.191148	376	0	4.01841e-10	1.83008e-08
Collection	g__Nesterenkonia	kitchen	-2.23945	0.28149	376	0	3.99894e-10	1.83008e-08
Collection	g__Psychrobacter	kitchen	-1.99509	0.262344	376	0	4.8026e-10	2.11958e-08
Collection	g__Thauera	kitchen	-1.80787	0.234763	376	0	6.25478e-10	2.73232e-08
Collection	g__Alicyclobacillus	kitchen	-1.95718	0.263488	376	0	6.78884e-10	2.85534e-08
Collection	g__Pseudonocardia	kitchen	-1.49363	0.212933	376	0	7.39164e-10	3.01368e-08
Collection	g__Brevibacillus	kitchen	-1.94714	0.251016	376	0	9.03168e-10	3.64761e-08
Collection	f__Bradyrhizobiaceae	kitchen	-1.68425	0.249611	376	0	9.30816e-10	3.72413e-08
Collection	g__Brevibacterium	kitchen	-1.72477	0.24342	376	0	1.93808e-09	7.54265e-08
Collection	g__Actinomyces	kitchen	-1.06012	0.170044	376	0	3.0247e-09	1.15614e-07
Collection	g__Caulobacter	kitchen	-1.59851	0.243585	376	0	4.46261e-09	1.67583e-07
Collection	g__Paenibacillus	kitchen	-1.20608	0.182881	376	0	5.03836e-09	1.85942e-07
Collection	f__Sinobacteraceae	kitchen	-1.32886	0.207492	376	0	1.64889e-08	5.51476e-07
Collection	f__EB1017	kitchen	-2.36374	0.348797	376	0	1.97069e-08	6.3913e-07
Collection	g__Segetibacter	kitchen	-2.74375	0.419642	376	0	2.69429e-08	8.41916e-07
Collection	o__Clostridiales	kitchen	-1.33558	0.237594	376	0	4.33494e-08	1.28874e-06
Collection	o__Bacillales	kitchen	-1.74179	0.27152	376	0	4.56707e-08	1.34839e-06
Collection	o__Actinomycetales	kitchen	-1.43144	0.246025	376	0	9.94986e-08	2.58154e-06
Collection	f__Sporichthyaceae	kitchen	-1.69222	0.282406	376	0	1.04518e-07	2.69542e-06
Collection	g__Blastococcus	kitchen	-1.71363	0.288251	376	0	1.06109e-07	2.72008e-06
Collection	g__Flavisolibacter	kitchen	-2.32581	0.375159	376	0	1.15193e-07	2.91801e-06
Collection	o__Burkholderiales	kitchen	-1.42361	0.244388	376	0	1.533e-07	3.77171e-06
Collection	g__Dermacoccus	kitchen	-1.57868	0.274519	376	0	1.87391e-07	4.50686e-06
Collection	g__Campylobacter	kitchen	-1.73413	0.312431	376	0	1.96358e-07	4.62778e-06
Collection	g__Kaistobacter	kitchen	-2.10417	0.352963	376	0	1.966e-07	4.62778e-06
Collection	g__Pseudoalteromonas	kitchen	-1.33801	0.217	376	0	2.76213e-07	6.28972e-06
Collection	f__Methylobacteriaceae	kitchen	1.24959	0.223841	376	0	2.84454e-07	6.4431e-06
Collection	g__Kocuria	kitchen	-1.2209	0.217689	376	0	2.89964e-07	6.53334e-06
Collection	f__Gaiellaceae	kitchen	-1.38293	0.24484	376	0	3.34316e-07	7.41558e-06
Collection	g__Chryseobacterium	kitchen	1.3822	0.249025	376	0	3.58946e-07	7.84004e-06
Collection	g__Rothia	kitchen	-1.51944	0.279231	376	0	3.89734e-07	8.38417e-06
Collection	g__Adhaeribacter	kitchen	-1.4621	0.242879	376	0	4.43174e-07	9.43895e-06
Collection	g__Neisseria	kitchen	-1.22739	0.230152	376	0	4.5627e-07	9.66976e-06
Collection	g__Salinibacterium	kitchen	-1.29655	0.234682	376	0	5.45363e-07	1.12702e-05
Collection	g__Rubellimicrobium	kitchen	-1.45243	0.261131	376	0	6.2726e-07	1.26665e-05
Collection	g__Perlucidibaca	kitchen	-1.45088	0.240213	376	0	6.84004e-07	1.36833e-05
Collection	g__Pseudoclavibacter	kitchen	-1.72388	0.305738	376	0	7.12536e-07	1.4057e-05
Collection	f__Solirubrobacteraceae	kitchen	-1.24001	0.227899	376	0	8.61648e-07	1.66158e-05
Collection	g__Parvimonas	kitchen	-2.3404	0.426102	376	0	8.82941e-07	1.68744e-05
Collection	g__Salinicoccus	kitchen	-1.69318	0.301984	376	0	8.87746e-07	1.68908e-05
Collection	g__DA101	kitchen	-1.31648	0.238792	376	0	1.11781e-06	2.07158e-05
Collection	f__Leuconostocaceae	kitchen	-1.51464	0.272169	376	0	1.14938e-06	2.12091e-05
Collection	g__Coprococcus	kitchen	-1.17276	0.236634	376	0	1.23865e-06	2.26609e-05
Collection	g__Methylotenera	kitchen	-1.57451	0.283182	376	0	1.31472e-06	2.37481e-05
Collection	f__Rhodocyclaceae	kitchen	-1.53515	0.256086	376	0	1.41516e-06	2.53486e-05
Collection	g__Solirubrobacter	kitchen	-1.47414	0.277079	376	0	1.74173e-06	3.01877e-05
Collection	g__Planctomyces	kitchen	-1.21024	0.226264	376	0	1.84158e-06	3.16619e-05
Collection	g__Bosea	kitchen	-1.15894	0.216079	376	0	1.99778e-06	3.39384e-05
Collection	g__Arsenicicoccus	kitchen	1.55719	0.300118	376	0	2.33006e-06	3.89647e-05
Collection	g__Bacteroides	kitchen	-1.06362	0.221801	376	0	2.62828e-06	4.31098e-05
Collection	g__Faecalibacterium	kitchen	-1.60441	0.334902	376	0	2.75025e-06	4.42624e-05
Collection	o__Gemmatimonadales	kitchen	-1.85447	0.348007	376	0	2.74501e-06	4.42624e-05
Collection	f__Frankiaceae	kitchen	-1.5951	0.311502	376	0	2.84645e-06	4.54689e-05
Collection	f__Conexibacteraceae	kitchen	-1.68983	0.325077	376	0	3.16362e-06	4.96098e-05
Collection	g__Paracoccus	kitchen	0.820398	0.167071	376	0	3.8206e-06	5.88345e-05
Collection	g__Prauseria	kitchen	-2.15593	0.397024	376	0	4.35607e-06	6.63641e-05
Collection	g__Carnobacterium	kitchen	-2.49155	0.475169	376	0	4.81249e-06	7.22887e-05
Collection	f__Pirellulaceae	kitchen	-1.14107	0.228233	376	0	5.45681e-06	8.04028e-05
Collection	o__Gaiellales	kitchen	-1.74875	0.343612	376	0	6.50997e-06	9.18725e-05
Collection	g__Hyphomicrobium	kitchen	-1.06453	0.217647	376	0	6.91134e-06	9.6376e-05
Collection	g__Beijerinckia	kitchen	-1.50389	0.29939	376	0	7.14472e-06	9.89855e-05
Collection	g__Ornithinibacillus	kitchen	-1.99876	0.372078	376	0	7.39271e-06	0.000101763
Collection	f__Aeromonadaceae	kitchen	-1.22058	0.257506	376	0	7.67049e-06	0.000105248
Collection	g__Gardnerella	kitchen	-2.28767	0.454644	376	0	8.27492e-06	0.000112818
Collection	g__Blastomonas	kitchen	-1.29195	0.237665	376	0	8.4326e-06	0.00011388
Collection	g__Lysobacter	kitchen	-1.74944	0.3526	376	0	8.8259e-06	0.000118444
Collection	f__Ruaniaceae	kitchen	-1.46681	0.290393	376	0	9.51346e-06	0.000126482
Collection	f__Gemellaceae	kitchen	-1.22055	0.260716	376	0	9.55857e-06	0.000126688
Collection	g__Corynebacterium	kitchen	-1.10907	0.243408	376	0	1.06633e-05	0.000137954
Collection	f__Lachnospiraceae	kitchen	-0.928334	0.207372	376	0	1.07959e-05	0.000138796
Collection	f__Verrucomicrobiaceae	kitchen	-1.23029	0.252382	376	0	1.14398e-05	0.000144893
Collection	g__Sphingopyxis	kitchen	-1.10607	0.23082	376	0	1.22038e-05	0.000152316
Collection	g__Eikenella	kitchen	-1.56054	0.333712	376	0	1.49118e-05	0.000180843
Collection	g__Aerococcus	kitchen	-2.01312	0.418399	376	0	1.58645e-05	0.000190241
Collection	g__Kytococcus	kitchen	-2.04378	0.426592	376	0	1.6367e-05	0.000194631
Collection	f__Geodermatophilaceae	kitchen	-1.15683	0.247647	376	0	1.73439e-05	0.000203981
Collection	g__Rubrobacter	kitchen	-2.00602	0.418865	376	0	1.84969e-05	0.000214594
Collection	g__Atopobium	kitchen	-1.67715	0.364994	376	0	2.00535e-05	0.000229543
Collection	f__Neisseriaceae	kitchen	-1.86651	0.408464	376	0	2.33358e-05	0.000256542
Collection	o__Chlorophyta	kitchen	-1.27918	0.280155	376	0	2.52069e-05	0.000270453
Collection	f__Nocardioidaceae	kitchen	-1.07195	0.243443	376	0	3.26845e-05	0.000333916
Collection	g__Clostridium	kitchen	-1.00533	0.238822	376	0	3.41728e-05	0.000344221
Collection	g__Dermabacter	kitchen	-1.47256	0.326274	376	0	3.49375e-05	0.000348642
Collection	g__Varibaculum	kitchen	-1.29017	0.28485	376	0	3.48826e-05	0.000348642
Collection	c__Ellin6529	kitchen	-1.18942	0.264566	376	0	3.61803e-05	0.000359369
Collection	g__Acetobacter	kitchen	-0.976761	0.209009	376	0	3.66348e-05	0.000362202
Collection	g__Methylobacterium	kitchen	0.762361	0.178093	376	0	3.9476e-05	0.000384959
Collection	g__Finegoldia	kitchen	-1.16583	0.272927	376	0	4.19218e-05	0.000406034
Collection	g__Cellvibrio	kitchen	-1.14465	0.256863	376	0	4.46452e-05	0.000427054
Collection	g__Alkanindiges	kitchen	-1.5209	0.34506	376	0	4.57716e-05	0.000435441
Collection	g__Jeotgalicoccus	kitchen	-1.77341	0.395795	376	0	4.90367e-05	0.000462393
Collection	g__Ruminococcus	kitchen	-1.43359	0.347772	376	0	4.99234e-05	0.000468689
Collection	f__Patulibacteraceae	kitchen	-1.16502	0.265321	376	0	5.06039e-05	0.000474037
Collection	g__Macrococcus	kitchen	-2.01447	0.439732	376	0	5.10351e-05	0.000477034
Collection	o__Solirubrobacterales	kitchen	-1.19044	0.275119	376	0	5.1545e-05	0.000479705
Collection	o__Synergistales	kitchen	-1.86871	0.418106	376	0	5.6296e-05	0.000514814
Collection	g__Bacillus	kitchen	-0.80761	0.193038	376	0	6.30106e-05	0.000564328
Collection	g__Brochothrix	kitchen	-1.60075	0.36124	376	0	7.10217e-05	0.000623041
Collection	g__Devosia	kitchen	-0.961784	0.230222	376	0	7.78604e-05	0.000670665
Collection	g__Amaricoccus	kitchen	-0.983313	0.236585	376	0	8.05601e-05	0.000691138
Collection	f__Syntrophobacteraceae	kitchen	-1.67472	0.380115	376	0	8.32474e-05	0.000709924
Collection	g__Exiguobacterium	kitchen	-1.53869	0.36679	376	0	8.98684e-05	0.00075883
Collection	g__Skermanella	kitchen	-1.64318	0.395841	376	0	9.82482e-05	0.000821486
Collection	f__Caulobacteraceae	kitchen	0.987887	0.244708	376	0	0.000103112	0.000860474
Collection	f__Cytophagaceae	kitchen	-1.1548	0.278053	376	0	0.000113007	0.000935754
Collection	g__Aeromicrobium	kitchen	-1.13739	0.278683	376	0	0.000130298	0.00105445
Collection	g__Anaerococcus	kitchen	-1.11273	0.280185	376	0	0.000134822	0.00108085
Collection	o__iii1.15	kitchen	-1.17684	0.292129	376	0	0.00014398	0.00113723
Collection	g__Delftia	kitchen	-0.722778	0.182471	376	0	0.00015705	0.00122464
Collection	f__Rhodospirillaceae	kitchen	-1.06852	0.269874	376	0	0.000159295	0.0012354
Collection	o__MND1	kitchen	-1.80482	0.414218	376	0	0.000160218	0.00124031
Collection	g__Ellin506	kitchen	-1.73057	0.41256	376	0	0.000170133	0.00130541
Collection	f__Phyllobacteriaceae	kitchen	-1.25223	0.306119	376	0	0.00017572	0.00133854
Collection	g__Williamsia	kitchen	-1.36492	0.343878	376	0	0.000189989	0.00142192
Collection	o__JG30.KF.CM45	kitchen	-0.982663	0.250605	376	0	0.000205264	0.00152236
Collection	g__Nitrospira	kitchen	-1.31056	0.313682	376	0	0.000211869	0.00155844
Collection	f__Sphingomonadaceae	kitchen	-0.460719	0.120875	376	0	0.000247976	0.00178109
Collection	g__Arthrobacter	kitchen	-1.0148	0.265325	376	0	0.000271066	0.00192286
Collection	f__Nocardiaceae	kitchen	-1.5855	0.395079	376	0	0.000290146	0.00203483
Collection	g__WAL_1855D	kitchen	-1.91068	0.495708	376	0	0.000301264	0.00210737
Collection	o__SC.I.84	kitchen	-1.17444	0.301647	376	0	0.000331743	0.00226625
Collection	g__Lutibacterium	kitchen	-1.25992	0.324535	376	0	0.000453234	0.00290899
Collection	f__Micromonosporaceae	kitchen	-1.18382	0.316983	376	0	0.000460848	0.0029384
Collection	g__Geodermatophilus	kitchen	-1.19504	0.318589	376	0	0.000474298	0.0030081
Collection	g__.Prevotella.	kitchen	-1.86773	0.515403	376	0	0.000477792	0.00302131
Collection	g__Capnocytophaga	kitchen	-1.13244	0.308232	376	0	0.000485067	0.00306279
Collection	g__Phycicoccus	kitchen	-0.994008	0.275261	376	0	0.000530226	0.00328495
Collection	f__.Mogibacteriaceae.	kitchen	-1.5591	0.446354	376	0	0.000573182	0.0034855
Collection	g__Dechloromonas	kitchen	-1.09879	0.296933	376	0	0.000647632	0.00386682
Collection	f__Actinomycetaceae	kitchen	-1.075	0.295678	376	0	0.000664424	0.00395277
Collection	g__Pseudoxanthomonas	kitchen	-0.89707	0.252243	376	0	0.000695643	0.00406837
Collection	f__Sphingobacteriaceae	kitchen	-0.994281	0.281948	376	0	0.000791499	0.00453602
Collection	o__Myxococcales	kitchen	-0.725784	0.208769	376	0	0.000828619	0.00472346
Collection	g__Leuconostoc	kitchen	-0.824901	0.238696	376	0	0.000862694	0.00488518
Collection	o__Sva0725	kitchen	-1.52902	0.431141	376	0	0.000974973	0.00544849
Collection	g__Vibrio	kitchen	-2.34607	0.656749	376	0	0.000981444	0.00546778
Collection	g__Bifidobacterium	kitchen	-1.19257	0.356063	376	0	0.00100018	0.0055535
Collection	g__Methylibium	kitchen	-1.15426	0.336431	376	0	0.00104226	0.0057351
Collection	f__.Weeksellaceae.	kitchen	-1.08834	0.317309	376	0	0.00106174	0.00583481
Collection	p__FBP	kitchen	-0.872474	0.25386	376	0	0.00107474	0.00589111
[truncated: 1,289 more rows]
